# Supplementary material for: Toward an integrated map of genetic interactions in cancer cells
Source: Mol Syst Biol. 2018 Feb 21;14(2):e7656. doi: 10.15252/msb.20177656 (PMC5820685; doi:10.15252/msb.20177656)
Supplement: Supplementary file 2 — Dataset EV1 [file MSB-14-e7656-s002.xlsx]

## Sheet: Dataset EV1
Dataset EV 1. Normalized CRISPR scores
Normalized and batch-corrected CRISPR scores of all analyzed screens (related to Figure 2)
Gene symbol:	HUGO gene symbol
Other columns:	Unique identifier of each screen, consisting of cell line, PubMed ID and phenotype separated by '_'.
Gene symbol	A375_27260156_viability	A673_27260156_viability	ASPC1_27869803_viabilityafter36days	CADOES1_27260156_viability	CAL120_27260156_viability	COLO741_27260156_viability	CORL105_27260156_viability	DLD1_26627737_viability	DLD1_27260157_viability	DLD1_28700943_viability	EOL1_28162770_viability	EW8_27260156_viability	EWS502_27260156_viability	G402_27260156_viability	GBMcells_26627737_viabilityafter13days	GBMcells_26627737_viabilityafter21days	HCC44_27260156_viability	HCT116_26627737_viabilityafter12days	HCT116_26627737_viabilityafter15days	HCT116_26627737_viabilityafter18days	HCT116_28700943_viability	HEL_28162770_viability	HeLa_26627737_viabilityafter12days	HeLa_26627737_viabilityafter15days	HeLa_26627737_viabilityafter18days	HL60_27760321_viability	HPAFII_27869803_viabilityafter15days	HPAFII_27869803_viabilityafter27days	HPAFII_27869803_viabilityafter31days	HPAFII_27869803_viabilityafter35days	HS294T_27260156_viability	HT1080_27260157_viability	HT1080_27760321_viability	HT29_27260156_viability	HT29_27760321_viabilityafter13days	HT29_27760321_viabilityafter16days	HT29_27760321_viabilityafter19days	HT29_27760321_viabilityafter22days	HT29_27760321_viabilityafter25days	Jiyoye_26472758_viability	K562_26472758_viability	K562_27260156_viability	KBM7_26472758_viability	LNCAPCLONEFGC_27260156_viability	MEWO_27260156_viability	MHHES1_27260156_viability	MKN45_27260157_viability	MOLM13_27760321_viability	MOLM13_28162770_viability
A1CF	-0.125597	-0.648202	-0.193401	-0.150432	-0.722431	-0.505528	-0.505528	-0.387865		-0.305263	-0.650136	-0.635175	-0.402119	-0.602655	-0.276815	-0.372682	0.00307619	0.233977	0.221906	-0.117813	-0.241877	-0.408429	0.120597	-0.0615322	-0.0511355	-0.74225	-0.0389519	-0.371095	-0.347925	-0.308694	0.283708		-0.28754	-0.364341	-0.742026	-0.416161	-0.348728	-0.390868	-0.379042	0.151661	-0.953927	-0.610176	-0.262351	-0.510635	-0.295573	-0.0109285		-0.51253	-0.165232
A2M	-0.297511	-0.377826	-0.166062	-0.362377	-0.417104	-0.339096	-0.247196	-0.28919		-0.319448	-0.596853	-0.259254	-0.381081	-0.262455	-0.504807	-0.373343	-0.473908	0.0155401	-0.441156	-0.379719	-0.236607	-0.240627	-0.205232	0.0036105	0.0205475	-0.239372	-0.13467	0.173905	-0.028838	-0.12244	-0.213128		-0.122045	-0.212018	-0.358726	-0.197327	-0.256115	-0.199011	-0.199383	-0.0922079	-0.551113	-0.134382	-0.275574	-0.174499	-0.649199	-0.0645349		-0.0681811	-0.341378
A2ML1	-0.0872881	-0.138766	-0.861251	-0.192798	-0.502596	-0.0601254	-0.111625	-0.251917		0.204781	-0.375188	-0.206085	-0.0403056	-0.21057	-0.279887	-0.212857	-0.181691	-0.111464	-0.0211488	-0.212396	0.0925112	-0.277613	-0.0716658	-0.444759	-0.400015	-0.512229	-0.0221203	0.0319903	0.0286805	-0.0395541	-0.516405		-0.10357	-0.0104708	-0.0121742	0.19948	-0.351487	-0.0786631	-0.0514253	-0.221178	-0.239851	-0.0844066	-0.0719152	-0.17122	-0.136518	-0.246016		0.0405807	-0.287311
A3GALT2	-0.0597814	0.181732		-0.55969	-0.436107	0.233894	0.197585					-0.50784	-0.293244	-0.245538			-0.02711														-0.012168			0.151007								-0.316305		0.190583	-0.339753	-0.0988513
A4GALT	-0.293312	-0.789059	-0.812487	-1.10555	-0.773478	-0.521884	-0.365656	-0.733467		-0.695431	-0.543302	-0.830949	-0.49096	-0.637753	-0.596924	-0.876089	-0.355102	-0.265785	-0.269235	-1.02269	-0.354686	-0.472198	-0.148368	-0.282261	-0.294707	0.206263	-0.772634	-0.455693	-0.474031	-0.296286	-0.76913		-0.523031	-0.762617	-0.121229	-0.287478	-0.466501	-0.377402	-0.433711	-0.156482	-0.566599	-0.618745	-0.397861	-0.447072	-0.884001	-0.560001		-0.461085	-0.851953
A4GNT										-0.316156	-0.218371										-0.277144	-0.112141				-0.179517							-0.576244		-0.0356038	-0.211985	-0.00532726	-0.171263	0.0234509	-0.723707	-0.0732719		-0.107942					-0.252357	-0.232595
AAAS			-0.924401					-1.38332	-1.21547	-1.00261	-1.15428				-0.781928	-1.26072		-0.521317	-1.0599	-0.544684	-0.669812	-1.30828	-1.32964	-1.03955	-1.05661	-0.812404	-1.24093	-1.19736	-1.39249	-1.24709		-0.994219	-1.63323		-1.01412	-0.933432	-1.23651	-1.23067	-1.33211	-0.953794	-1.7409		-0.980572				-1.37452	-0.777516	-0.783448
AACS			-0.335985					-0.608378		-0.0929993	-0.381377				-0.216725	-0.413225		-0.579808	-0.253118	-0.54738	-0.0240585	-0.438076	-0.739757	-0.758441	-0.764969	-0.23126	-0.301051	-0.0695533	-0.221936	-0.215152			-0.614349		-0.402567	-0.225516	-0.00702877	-0.512379	-0.264758	-0.37929	-0.241915		-0.302396					-0.394636	-0.243962
AADAC	-0.0334369	-0.153911		0.0418488	-0.0949858	-0.863498	-0.158716			0.00862304	0.0614932	0.126201	-0.0591948	-0.270291			0.148853				0.400824	-0.695987				0.699443					0.125244		-0.605262	-0.26669	-0.329093	-0.270504	-0.732094	-0.509786	-0.424966	-0.150498	-0.00686476	-0.201615	-0.194966	0.000292931	0.148212	-0.0184697		-0.695473	0.0600725
AADACL2	-0.111606	-0.151937		0.0573652	-0.345528	-0.141119	0.284394			0.184577	-0.167906	-0.186936	0.00865694	0.0284195			-0.196572				0.0194211	-0.150953				-0.10129					-0.136379		-0.597517	-0.10129	-0.477484	-0.0112898	-0.110538	-0.407587	-0.057429	-0.483383	0.287204	-0.0226536	0.28093	0.0692268	-0.338774	-0.233407		0.282718	0.155718
AADACL3	-0.420804	-0.422097	-0.181801	-0.652817	-0.857662	-0.33658	-0.243076	-0.188569		-0.362142	-0.0819778	0.036117	-0.488052	-0.198037	-0.344961	-0.932003	-0.536588	-0.407139	0.0836583	-0.261802	-0.577719	-0.453286	-0.349512	-0.341174	-0.337412	-0.719814	-0.23756	-0.28368	-0.189373	-0.233765	-0.184539		-0.510158	-0.293028	-0.276501	-0.153727	0.0569253	-0.195136	-0.275601	-0.396305	-0.376552	-0.347111	-0.166011	-0.427208	-0.188276	-0.553674		-0.643803	-0.307706
AADACL4	-0.228242	0.107563	-0.37102	-0.41025	-0.574706	-0.294121	0.0775374	-0.173946		-0.41988	-0.26749	0.00357483	-0.28071	-0.0212488	-0.0205504	-0.29165	-0.488747	-0.497576	-0.211926	-0.059015	-0.195507	-0.422459	-0.256536	-0.29308	-0.302707	-0.0909759	-0.252746	-0.287679	-0.464991	-0.40965	-0.194372		-0.294954	0.134864	-0.2343	0.221148	0.00792137	-0.0478058	-0.114254	-0.0241307	-0.593589	-0.696317	-0.132084	-0.228906	0.286782	-0.25225		-0.0470385	-0.0699791
AADAT			-0.135251					-0.0318945		-0.228328	0.0998083				-0.0845562	-0.113373		0.0210181	0.0541291	-0.129883	-0.0865765	0.261798	0.125235	0.0277969	0.0462122	0.22259	-0.22716	-0.269288	-0.204866	-0.119673			0.356794		-0.364905	-0.421055	-0.316189	-0.166028	-0.251897	-0.359287	0.314114		0.0192311					-0.125493	-0.0724083
AAED1			-0.661534					-0.723116		-0.268893	0.15856				-0.310403	-0.208307		-0.10584	-0.056015	0.0990985	-0.651239	-0.218173	-0.556021	-0.283857	-0.281944	-0.106476	-0.216944	-0.144833	-0.329491	-0.234833			-0.948124		-0.747994	-0.904526	-0.139936	-0.254558	0.0455333	-0.594846	-0.339803		-0.592567					-0.300989	-0.352271
AAGAB	-0.84428	-1.14287	-1.91904	-0.551938	-0.237191	-0.664079	-0.722291	-0.495598		-0.551132	0.246999	-0.470141	-0.492831	-0.567225	-0.117064	-0.240486	-0.417326	-0.811994	-0.523599	-1.13811	-0.22594	-1.05593	-1.04219	-0.527191	-0.565922	-1.43024	-1.06516	-0.891832	-0.764664	-0.885396	-1.00627		-0.676769	-0.274511	-0.195603	0.106355	-0.411868	-0.523815	-0.255549	-0.207425	-0.55381	-1.96592	-1.16521	-1.00395	-0.954276	-0.187757		-0.71477	-0.793706
AAK1	-0.304232	-0.479537	-0.502851	-0.0327643	-0.600034	-0.503673	-0.566778	-0.600667		-0.57099	-0.615528	-0.570487	-0.665079	-0.567494	-0.472904	-0.223072	-0.709641	0.242022	-0.224488	-0.704241	-0.504397	-0.714525	-0.520655	-1.01955	-1.01955	-0.582432	-0.224482	0.147215	0.312773	0.331204	-0.679786		-0.292772	-0.429383	-0.17288	-0.248578	-0.170481	-0.352942	-0.296582	-0.362053	-0.637606	-0.192386	-0.287725	-0.13758	-0.410565	-0.582721		-0.454225	-0.411338
AAMDC	-0.170379	-0.00845161		-0.0742053	-0.253704	-0.144797	-0.63447					-0.205843	-0.0744877	-0.0641769			-0.0930283														-0.325455			-0.169626								-0.151214		-0.103946	-0.367133	-0.394933
AAMP	-1.90849	-1.58087	-0.773742	-1.60502	-1.18457	-1.54108	-1.65279	-1.78996	-2.52034	-2.0181	-1.14213	-1.62037	-1.41743	-1.70399	-1.55372	-1.48353	-1.79038	0.438523	-0.686962	-1.07311	-1.41406	-1.39643	-1.30024	-1.9537	-1.96311	-1.19204	-1.29788	-2.20969	-1.93705	-1.71082	-1.53845	-1.60313	-1.4472	-1.95967	-2.24675	-2.20093	-2.04778	-2.50583	-2.32849	-1.79294	-1.33379	-1.16516	-1.65865	-2.49356	-1.02894	-2.21875	-1.65818	-0.881206	-1.02611
AANAT	-0.172718	-0.175206	-0.246943	-0.531505	-0.60086	-0.235542	-0.38727	-0.34448		-0.373078	-0.103072	-0.131647	-0.295695	-0.321792	-0.514789	-0.346177	-0.0708417	-0.593782	-0.188581	-0.261312	-0.183473	-0.312227	-0.764205	-0.397555	-0.406147	-0.567209	-0.817214	-0.686657	-0.679358	-0.944859	-0.772214		-0.553591	-0.309673	-0.23747	-0.0397894	-0.289089	-0.296582	-0.209039	-0.262445	-0.721632	-0.344292	-0.307089	-0.568858	-0.518529	-0.178759		-0.110125	0.104549
AAR2	-0.870145	-0.461428	-1.7552	-0.424487	-0.279951	-0.252504	-0.366931	0.0771908		-0.0636402	-0.721992	-0.589923	-0.126733	-0.513285	-0.176508	-0.513646	-0.230148	-0.609898	-0.593144	-0.477593	-0.455813	-1.49983	-0.867902	-0.675092	-0.663373	-0.649782	-0.517609	-0.721407	-0.540279	-0.659139	-0.753426		-0.658649	-0.662915	0.194281	-0.299586	-0.429891	0.0513776	0.175344	-0.7186	-0.41988	-0.846045	-0.659651	-0.353903	-0.0925144	-0.296545		-1.10021	-0.554708
AARD			-0.848218					-0.175117		-0.282289	-0.432365				-0.695522	-0.608808		-0.177632	-0.114568	0.686855	-0.0809634	-0.198123	0.0856185	-0.374483	-0.322226	-0.406239	-0.863162	-0.243432	-0.400953	-0.29638			-0.575612		-1.35431	-1.11605	-1.12315	-1.13111	-1.1698	-0.108673	-0.188853		-0.304314					-0.346891	-0.451687
AARS	-1.61995	-2.27193	-0.120633	-1.74621	-2.74174	-2.45386	-1.67392	-3.03238		-2.61408	-2.11059	-2.67625	-2.40201	-2.02909	-1.12241	-1.44992	-1.94572	-2.04619	-1.58135	-1.79156	-1.77275	-2.57031	-2.59635	-2.94506	-2.96959	-2.63382	-2.36797	-2.95806	-2.73908	-2.71332	-2.39058		-1.23452	-1.9954	-2.6205	-2.69476	-2.28743	-2.5337	-2.31207	-2.77188	-2.45423	-2.23662	-2.55379	-1.48359	-2.51791	-1.37721		-1.85573	-1.96684
AARS2	-1.40709	-1.02741	-1.31779	-1.43749	-1.02246	-0.701943	-1.61674	-2.28965		-2.09559	-1.54669	-2.68613	-1.96006	-1.9376	-1.64272	-2.67545	-1.87779	-2.00083	-2.06663	-3.1186	-2.40489	-1.33017	-0.653327	-1.14998	-1.11305	-1.65659	-1.98905	-2.94105	-2.58848	-3.04994	-1.81368		-2.38371	-1.99218	-0.507335	-0.783368	-1.40312	-1.63614	-1.82823	-0.880024	-1.26797	-2.07491	-1.45381	-1.9661	-0.852875	-1.02033		-1.52215	-1.76347
AASDH	-0.394797	-0.270022	-0.559058	-0.125377	-0.43278	-0.24211	-0.254912	-0.452879		-0.651505	-0.700947	-0.475056	-1.26846	-0.313804	-0.802611	-0.994436	-0.731085	-0.01294	-0.110653	0.351557	-0.811144	-0.733805	-0.499164	-0.871942	-0.871743	-0.590337	-0.343972	-0.209229	-0.152211	-0.266659	-0.665358		-0.687115	-0.0902136	-0.899728	-0.5818	-0.445299	-0.568418	-0.547322	-0.32117	-0.101832	0.0429477	-0.537589	-0.311652	-0.485544	-0.501485		-0.850253	-0.281318
AASDHPPT	-1.96291	-2.90722	-2.22356	-1.08881	-1.51285	-2.32837	-2.03068	-2.26317		-1.4342	-2.09317	-2.45615	-1.78088	-1.2048	-1.26527	-1.7998	-1.90433	-2.2454	-2.10947	-3.30088	-1.22943	-2.06597	-1.27498	-1.35063	-1.3602	-1.99546	-1.3126	-1.65855	-2.04645	-1.7371	-2.7113		-1.87498	-1.16757	-0.909651	-1.3313	-1.67981	-1.9827	-1.95317	-1.75403	-0.993403	-1.00395	-1.53276	-2.02168	-2.87864	-2.7219		-1.4669	-1.51336
AASS			0.557752					-0.262394		-0.336413	-0.0401198				0.147229	-0.213834		-0.484838	-0.621167	-0.424147	-0.00894659	-0.0809744	0.139378	0.0367775	0.0384284	0.116573	-0.146728	-0.312803	-0.142216	-0.158583			-0.0346319		-0.488381	-0.579354	-0.479536	-0.238578	-0.148094	-0.0414597	-0.140193		-0.0312453					-0.186755	-0.186755
AATF	-0.925563	-2.03068	-1.69805	-3.02069	-1.94193	-0.801174	-2.56575	-2.48844	-1.79219	-1.92858	-1.80558	-2.03243	-2.38328	-2.50728	-2.33025	-2.52696	-3.33746	-1.53517	-1.42556	-1.81627	-2.09244	-1.80097	-1.1581	-2.13805	-2.11745	-1.74257	-2.30378	-1.49573	-1.61207	-1.6283	-0.643576	-1.72828	-1.36999	-1.45269	-1.7218	-1.71443	-1.64131	-1.67077	-1.56488	-1.76695	-1.22533	-2.57967	-1.53351	-1.19045	-3.71153	-3.47677	-1.93138	-1.43076	-1.20967
AATK	-0.0457802	-0.415294	-0.447452	-0.74637	-0.779071	-0.40292	-0.252923	-0.461034		-0.675031	-0.518837	-0.343497	-0.439422	-0.59823	-1.92126	-1.45845	-0.52297	-1.05284	0.0864859	-0.442255	-0.579474	-0.666079	-1.27704	-1.4309	-1.40068	-0.687491	-0.0321073	-0.312657	-0.151147	-0.185114	-0.56793		-0.55709	-0.58889	-0.481831	-0.60005	-0.356238	-0.591439	-0.67897	-0.527443	-0.505052	-0.234225	-0.55709	-0.698967	-0.933189	-0.953062		-0.326241	-0.76721
ABAT			-0.0843923					-0.143276		-0.324854	-0.317794				-0.0976359	0.14208		-0.096748	-0.341186	-0.144733	-0.171459	-0.215882	-0.429515	-0.540253	-0.538755	-0.283337	-0.0789975	0.20333	0.0236209	0.0310141			-0.48887		0.0932447	-0.129141	0.0892975	-0.0396126	-0.189366	0.253394	-0.377709		-0.253281					-0.0385843	-0.291792
ABCA1			-0.181005					-0.291483		0.25563	0.103376				-0.427518	-0.835502		-0.140407	-0.0687603	-0.141731	0.00642281	-0.546366	-0.253076	-0.578265	-0.557013	-0.205476	0.0920822	-0.106843	-0.173025	-0.323713			-0.311984		-0.20915	-0.161107	-0.248113	-0.324295	-0.476504	0.147201	-0.000632396		-0.439445					-0.0825437	-0.371656
ABCA10			-0.826553					-0.530603		0.193651	-0.286449				-1.16815	-0.513546		0.204317	0.196372	-0.361094	-0.0722367	-0.345118	-0.162959	-0.0468366	-0.0481847	0.2408	-0.205822	-0.685985	-0.686106	-0.667116			-0.452896		-1.40396	-1.02024	-1.13609	-0.860767	-1.07812	-0.21816	0.151209		-0.21471					-0.514211	-0.0190791
ABCA12	0.01013	-0.547742		-0.247652	-0.317375	-0.105048	-0.31445			-0.0977445	-0.374633	-0.318426	-0.496503	-0.217146			-0.235808				-0.000205299	-0.169392				0.0512792					-0.167412		-0.26827	-0.387194	-0.130464	-0.0898462	-0.235064	-0.216274	-0.284363	-0.991402	-0.26827	0.087965	-0.141652	-0.152005	-0.247135	-0.742468		0.302841	-0.286784
ABCA13	0.00143058	-0.326278	-0.082802	-0.157382	0.0327429	-0.440291	-0.320917	-0.588016		-0.0970404	-0.0558342	-0.28043	-0.416803	-0.228391	-0.640419	-0.615375	-0.342085	-0.288506	-0.278904	0.0595152	-0.00357162	-0.115318	-0.811881	-0.528236	-0.512272	-0.560174	-0.523412	-0.656305	-0.702603	-0.728791	-0.319498		-0.628404	-0.410478	-0.401313	-0.227375	-0.219555	-0.391186	-0.525889	-0.625945	-0.279986	-0.0957023	-0.374623	-0.0657911	-0.530302	-0.116006		-0.00988054	-0.017062
ABCA2	-0.523137	-0.52435	-0.52431	-0.126421	-0.168317	-0.4122	-0.33651	-0.91577		-0.485225	-0.528151	-0.772891	-0.430317	-0.407924	0.0562314	-0.491891	-0.318094	-0.254921	-0.31037	0.194891	-0.639298	-0.384622	-0.665787	-0.786053	-0.799834	-0.223912	0.0980611	-0.22763	-0.161697	-0.0270815	-0.523995		-0.452831	-0.739392	-0.191591	-0.415797	-0.17247	-0.388831	-0.317613	-0.738747	-0.452539	-1.3431	-0.260507	-0.697737	-0.442888	-0.37651		-0.330251	-0.244013
ABCA3			-0.877564					-0.618991		-0.909947	-0.741471				-0.649959	-0.530649		-0.210714	-0.442616	-0.587105	-0.659392	-0.46112	-0.266019	-0.0992232	-0.112793	-0.441028	-0.437367	-0.326899	-0.162259	-0.201535			-0.689825		0.0498329	-0.187662	-0.227136	-0.310399	-0.240778	-0.451331	-0.504445		-0.632983					-0.600032	-0.652557
ABCA4			-0.37497					-0.558741		-0.582523	-0.471531				-0.029359	0.343764		-0.949822	-0.511264	-0.207307	-0.57905	-0.738158	-0.119883	-0.603251	-0.590381	-0.5012	-0.217899	-0.07777	-0.168198	-0.445663			-0.174955		-0.954495	-0.81173	-0.604239	-0.63644	-0.48887	-0.259595	-0.0774808		-0.559					-0.38574	0.106123
ABCA5	-0.299233	-0.562694	0.171906	-0.586445	-0.416877	-0.347529	-0.435852	-0.413088		-0.368222	-0.341949	-0.135307	-0.573608	0.0566637	-0.989844	-0.42522	-0.17123	-0.181388	-0.492024	0.00295408	-0.274674	-0.336377	-0.338122	-0.406567	-0.389785	-0.579217	-0.684909	-0.199163	-0.316776	-0.413798	-0.50054		-0.364188	-0.310673	-0.866046	-0.544891	-0.530633	-0.276778	-0.237933	-0.291187	-0.391529	-0.213128	-0.300045	-0.243471	-1.30287	-0.305786		-0.339163	-0.478176
ABCA6	0.00733209	-0.240819	0.1492	-0.312423	0.251257	0.129167	-0.495728	-0.121744		-0.823943	-0.203924	-0.210987	-0.290068	-0.091812	-0.14699	-0.522026	0.0197845	-0.426056	-0.958103	-0.427912	-0.921846	-0.319198	0.130018	0.122279	0.110051	-0.229337	-0.12987	-0.136639	-0.131561	-0.165451	-0.496586		-0.34311	-0.11152	-0.0151575	-0.320068	-0.23583	-0.12901	-0.126784	-0.366304	-0.36415	-0.304865	-0.453967	0.217677	-0.271295	-0.244352		0.220395	-0.316739
ABCA7	-0.506467	-0.433225	-0.650005	-0.291179	-0.374065	-0.223214	-0.447471	-0.74865		-0.155241	-0.108868	-0.187352	-0.214062	-0.506126	-0.393747	-0.481287	-0.331899	-0.649669	-0.651428	-0.266543	0.0199245	-0.228615	-0.0597033	0.00851759	0.00192821	-0.240814	-0.345208	-0.696316	-0.369552	-0.463162	-0.185136		-0.262186	-0.286928	-0.568661	-0.550903	-0.449549	-0.423999	-0.642579	-0.381576	-0.158469	-0.731756	-0.595605	-0.508259	0.0151187	-0.322007		-0.580446	-0.565001
ABCA8	-0.0755343	-0.241098	-0.768872	-0.152696	-0.202684	-0.183081	-0.391121	-0.163912		-0.29142	-0.115177	-0.0845082	-0.452518	0.222818	-0.190343	-0.56563	-0.336933	0.262814	-0.234586	-0.144472	0.0713577	-0.247864	-0.270626	0.140296	0.164576	-0.655077	-0.212938	-0.224475	-0.2165	0.0428485	-0.630201		-0.284543	-0.0439102	-0.591565	-0.29036	-0.383681	-0.461666	-0.142205	-0.540625	-0.236561	-0.0809095	-0.171104	-0.0236555	-0.491416	0.0288705		-0.265215	-0.261495
ABCA9			-0.253343					-0.37005		-0.596196	-0.474667				-0.453916	-0.249247		-0.438156	-0.767967	-0.449774	-0.0107874	-0.530524	-0.210318	-0.146707	-0.169113	-0.262302	-0.37911	-0.170681	-0.610741	-0.389703			-0.526704		0.0118765	0.0323586	0.563909	0.503227	0.27325	-0.610347	-0.237282		-0.211189					-0.849749	-0.106531
ABCB1	0.19136	-0.00602445	-0.801578	-0.100013	-0.153082	-0.110138	-0.0247991	-0.133421		-0.255552	-0.234469	0.408891	-0.0325461	-0.147019	-0.0137693	0.0407292	-0.201998	0.122183	0.235562	0.193584	-0.149446	-1.19595	-0.126594	-0.123149	-0.128676	0.130688	-0.249763	0.0275939	-0.143929	-0.29015	-0.17115		0.456668	-0.279136	-0.379639	-0.831675	0.31891	-0.205647	-0.160093	-0.115456	-0.165902	-0.38808	0.0227879	0.166708	-0.113418	-0.0635631		-0.392899	-0.0165436
ABCB10	-0.448205	-0.541023	-0.558781	-0.257953	-0.514048	-0.265705	-0.378998	-1.02881		-0.265921	0.0842885	-0.36585	-0.237461	-0.324579	0.0547684	0.118297	-0.321792	-1.4013	-1.15876	-1.0638	-0.45898	-0.638222	-0.186429	-0.361229	-0.353282	-0.710529	-0.247658	-0.785932	-0.71553	-0.816584	-0.169471		-0.0409337	-0.226068	-0.482557	-0.153718	-0.297376	-0.10282	-0.243312	-0.678065	-0.174445	-0.0479702	-0.349943	-0.355881	-0.444093	-0.331318		-0.364401	-0.397642
ABCB11	-0.193101	-0.861394	-0.374207	-0.36656	-0.229247	-0.671703	-0.346585	-0.575843		-0.433753	-0.193831	-0.492745	-0.277976	-0.0120666	-0.38749	-0.284165	-0.672421	-0.397804	-0.387943	-0.288378	-0.104523	-0.246132	-0.624253	-0.624634	-0.609526	-0.374475	-0.578488	-0.649192	-0.460992	-0.52132	-0.343491		-0.210628	-0.445208	-0.909301	-0.689916	-0.394801	-0.571197	-0.723079	-0.260142	-0.652534	-0.512908	-0.227227	-0.38239	-0.882403	-0.211829		-0.479488	0.216043
ABCB4	-0.284864	-0.321072	0.213423	-0.24792	-0.295107	-0.79234	-0.24026	0.091302		-0.87883	-0.270883	-0.0297491	-0.5201	0.0527794	-0.827036	-0.578982	-0.322565	-0.423201	-0.700226	-0.459016	-0.721223	-0.66579	-0.190518	-0.401945	-0.413389	0.2054	-0.461595	-0.00486319	-0.0437734	-0.13289	-0.159537		-0.382075	-0.163513	-0.994958	-0.550515	-0.755843	-0.698493	-0.831942	-0.211267	-0.500398	-0.484855	-0.261938	-0.0801554	-0.697737	-0.203411		-0.336438	-0.339651
ABCB5	0.0505068	-0.0105377	-0.180839	0.0494324	0.190262	-0.102655	-0.281806	-0.0394915		-0.558101	-0.000508034	0.131266	0.0169442	0.119995	0.141715	0.0217871	-0.00268915	-0.056685	-0.0062448	0.191831	-0.256591	0.428782	0.0928318	-0.21218	-0.195295	0.907567	0.276793	0.251338	0.206135	0.321637	-0.464312		-0.276379	0.181042	0.0538377	0.183008	0.211366	0.318224	0.163304	-0.144432	-0.0515648	0.109628	0.131388	0.1322	0.152229	0.0836736		-0.0478107	-0.00127157
ABCB7	-2.47595	-2.30754	-1.11222	-1.54421	-1.3105	-2.14805	-2.15926	-3.16058		-3.38152	-2.79127	-1.82732	-2.57042	-1.67392	-2.26032	-1.9658	-2.29902	-1.65977	-2.10763	-2.18817	-3.31299	-2.45052	-1.34668	-1.35763	-1.34925	-3.09692	-2.16273	-2.4812	-2.28935	-2.39567	-2.30592		-2.25418	-2.79152	-2.02889	-2.63257	-2.42903	-2.55193	-2.48473	-3.11348	-1.70347	-1.9954	-1.99926	-2.31832	-2.42818	-2.33384		-1.3955	-2.40132
ABCB8	-0.46703	-0.446421	-0.261187	-0.836782	-0.37107	-0.304045	-0.159864	-0.786868		0.159643	-0.538678	-0.376334	-0.228973	-0.426099	-1.10483	-0.63011	-0.530584	-0.0750389	-0.431309	-0.163997	-0.104632	-0.0496123	-0.0283552	-0.0165909	-0.0106587	-0.290253	-0.13474	-0.45124	-0.305907	-0.253923	-0.250904		-0.106085	-0.573173	-0.36727	-0.332961	-0.314435	-0.454266	-0.0867995	-0.141333	0.0999121	-0.771032	0.194739	-0.408596	-0.221547	-0.618965		-0.0250261	-0.348635
ABCB9	-0.753768	-0.492972	-0.583906	-1.14447	-0.93725	-1.21099	-0.403341	-1.02549		-1.04447	-0.524161	-0.779467	-0.834582	-0.508932	-0.84727	-0.913567	-0.703047	-1.30257	-1.10017	-1.14355	-1.44874	-0.981459	-0.487615	-0.603706	-0.615874	-0.556003	-0.808728	-0.947945	-0.846198	-0.662733	-0.921099		-0.878276	-0.816816	-0.715492	-0.687493	-0.597653	-0.728836	-0.865982	-0.815071	-0.623863	-1.3677	-0.924823	-0.993652	-0.302296	-0.8959		-1.02115	-0.724455
ABCC1			-0.296861					-0.404128		-0.177356	-0.149381				-0.300678	0.025997		-0.729901	-0.964151	-0.643657	-0.283804	-0.128489	-0.220093	-0.2189	-0.209757	-0.981978	-0.117599	-0.293461	-0.42241	-0.339624			0.0381693		-0.351895	0.147396	0.0759059	-0.231084	0.00292929	-0.56661	-1.00156		-0.101478					-0.619721	-1.25962
ABCC10			-0.680479					-0.659962		-0.331592	-0.912395				-0.72838	-0.371421		-0.99455	-0.0477125	-0.274691	-0.269767	-0.62749	-0.567515	-0.392465	-0.410897	-0.816388	-0.482847	-0.374441	-0.245069	-0.144761			-0.745228		-0.225986	-0.197404	-0.182661	-0.290301	-0.308204	-0.0282343	-0.546492		-0.343036					-0.65041	-0.534993
ABCC11	-0.32155	-0.553105	-0.25735	-0.746209	-0.277093	-0.178964	-0.440878	-0.231298		-0.425707	-0.330413	-0.582637	-0.219779	-0.513786	0.48282	0.201975	-0.484767	-0.143964	-0.195638	-0.0169549	0.308762	-0.456504	-0.307958	-0.485612	-0.50188	-0.612746	-0.0558104	0.0845693	0.0399593	0.235402	-0.649199		-0.00394045	-0.296402	-0.64518	-0.471465	-0.244709	-0.134469	-0.339421	-0.533587	-0.437124	-0.29092	-0.422161	-0.538628	-0.221971	-0.401051		0.216412	-0.164694
ABCC12			-0.275112					-0.278322		-0.307188	-0.174964				0.0381214	-0.197222		-0.576067	-0.373519	-0.0496615	-0.0502452	-0.0518284	-0.278254	-0.211636	-0.20184	-0.1959	0.197118	-0.58478	-0.0356122	-0.0365752			-0.579542		0.00723211	-0.134739	0.0164554	-0.157703	-0.418927	0.062243	-0.150095		-0.0510548					0.0914904	-0.0592053
ABCC2	-0.326546	-0.315434	-0.548814	-0.184607	-0.564757	-0.126966	-0.148646	0.0309428		-0.0812462	-0.250703	-0.267104	-0.197218	-0.35689	-0.716423	-0.680246	-0.115749	-0.796076	-0.81215	-0.223409	-0.778824	-0.485748	-0.498697	-0.556739	-0.580098	-0.188462	-0.279132	-0.329361	-0.173297	-0.298695	-0.455859		-0.146831	-0.0897093	-0.392829	-0.448509	-0.443922	-0.207593	-0.464994	-0.593271	-0.541932	-0.086641	-0.56051	0.0785483	-0.163649	-0.310544		-0.407141	-0.23096
ABCC3			-0.32383					-0.699181		-0.0925778	-0.535895				-0.0297578	-0.13964		-0.0453541	0.0734587	0.00694749	-0.0208877	-0.488124	-0.599143	-0.721073	-0.683776	-0.438855	-0.446741	-0.584845	-0.743222	-0.601126			-0.258586		-0.120524	-0.411923	-0.513008	-0.42847	-0.337362	0.0135827	-0.956021		-0.649064					0.159636	-0.176435
ABCC4	-0.421319	-0.403502	-0.526341	-0.415001	-0.138964	-0.317176	-0.435111	-0.574465		-0.282825	-0.286344	-0.144371	-0.067619	-0.308681	0.0800059	-0.330977	-0.261521	-1.11772	-0.393489	-0.382642	0.223638	-0.33107	-0.454663	-0.457716	-0.433273	-0.00548604	0.201779	0.234964	0.0936867	0.0260506	-0.542449		-0.39869	-0.449849	0.221148	0.238056	0.438561	0.374254	0.222108	-0.423244	-0.250667	-0.178009	-0.140545	-0.192799	-0.824513	-0.323663		-0.0788215	-0.158102
ABCC5			-0.103992					-0.440436		-0.315568	-0.089876				-0.0991405	-0.0506996		-0.539553	-0.220461	0.0304731	0.0586828	-0.446972	-0.17723	-0.109526	-0.109863	-0.472544	-0.110458	-0.431227	-0.379373	-0.468944			0.179901		-0.044501	-0.49238	-0.219373	-0.370649	-0.269743	-0.237134	-0.272912		-0.120323					-0.152844	-0.00109386
ABCC6			-0.581264					-0.534848		-1.05393	-0.372576				-0.542481	-0.308898		-0.334555	-0.0721202	-0.440403	-1.12864	-0.523899	-0.831392	-0.709827	-0.703867	-0.545518	-0.298384	-0.241639	-0.258657	-0.421569			-0.756356		-0.372577	-0.266813	-0.195486	-0.429424	-0.442304	-0.328742	-0.546119		-0.81384					-0.525717	-0.336948
ABCC8	-0.18112	-0.104285	0.0379586	-0.36123	-0.324509	-0.434593	-0.53087	-0.139648		-0.260731	0.000373723	-0.281945	-0.367201	-0.0535822	-0.307069	-0.360012	-0.278364	0.152529	-0.135071	-0.854045	0.124259	0.0151987	-0.221781	-0.0194212	-0.0371008	-0.455604	-0.482762	-0.183161	-0.367658	-0.39336	-0.386696		-0.145714	-0.214258	-0.306767	-0.145368	-0.251814	0.0955054	-0.00562619	-0.133119	-0.251396	-0.536281	-0.429442	-0.316153	-0.342369	-0.535993		-0.101592	-0.443493
ABCC9	-0.131802	-0.278853	-0.14318	-0.129685	-0.601904	-0.148792	-0.723881	-0.272345		-0.00251844	-0.324701	-0.386923	-0.754696	-0.0375732	-0.224183	-0.279946	-0.544717	-0.176014	-0.176626	-0.949822	-0.399816	-0.0881078	-0.191499	-0.124513	-0.139724	-0.261281	-0.329298	-0.527043	-0.29139	-0.392952	-0.0662182		-0.807884	0.0552387	-0.720561	-0.326389	-0.517671	-0.467403	-0.50223	0.282279	-0.083948	-0.489911	-0.11453	-0.517313	-0.727242	-0.395225		-0.481628	-0.125205
ABCD1	-0.474421	-0.721948	-0.60214	-0.837575	-0.477697	-0.842638	-0.680302	-0.417792		-1.34856	-0.705758	-0.612514	-0.532204	-0.216323	-0.783321	-0.469889	-0.406426	-0.0512661	-0.000293229	-0.178043	-0.789973	-1.01857	-0.198242	0.487238	0.436082	-0.571485	-0.842621	-0.597313	-0.639512	-0.78841	-0.304396		0.0131894	-0.514222	-0.580759	-0.394436	-0.665934	-0.789271	-0.651058	-0.636003	-0.528782	-0.0967172	-0.0287959	-0.50571	-0.904536	-0.398681		-0.0782739	-0.464115
ABCD2	-0.00074404	-0.532245	0.0649369	-0.139917	-0.178452	-0.548962	-0.447947	-0.638632		-0.433455	-0.178089	-0.653412	-0.303179	0.0645963	-0.0816179	0.0840696	-0.289151	-1.21969	-0.863394	-0.947683	-0.442115	-0.302106	-0.498934	-0.520184	-0.566392	-0.0147472	-0.303395	-0.375835	-0.61692	-0.659281	-0.293244		-0.432455	-0.638474	-0.493435	-0.453911	-0.389913	-0.555614	-0.53452	-0.00545486	-0.600289	-0.0998177	-0.42531	-0.307399	-0.878437	-0.211055		0.155128	-0.348904
ABCD3	-0.217087	-0.197957	-0.61244	-0.0905382	-0.43718	-0.321072	-0.376578	-0.612559		-0.602342	-0.166825	-0.0248493	-0.374349	0.136731	-0.367369	-0.224953	-0.670222	-0.506388	-0.189926	-0.288162	-0.626518	-0.330766	-0.702138	-0.387213	-0.403682	-0.676085	-0.748856	-0.521061	-0.573809	-0.572347	-0.448593		-0.395434	-0.294411	-0.744973	-0.411573	-0.189801	-0.448638	-0.396415	-0.0620813	-0.113245	0.210248	-0.466544	-0.139587	-0.450816	-0.448593		0.484623	0.249614
ABCD4	-0.314163	-0.366131	0.0517365	-0.706654	-0.442239	-0.0365765	-0.50352	-0.0944869		-1.09384	0.376311	-0.228112	-0.769956	-0.289018	-0.684269	-0.857093	-0.765082	-0.883793	-0.628073	-0.582773	-0.705616	-0.107975	-0.0556923	-0.504455	-0.48209	-0.131925	-0.188218	-0.471756	-0.37535	-0.43591	-0.433101		-0.688728	-0.45031	-0.642673	-0.551059	-0.266088	-0.41948	-0.557569	0.393855	-1.17208	-0.502061	-0.638744	-0.143018	-0.826411	-0.453449		-0.703913	0.678669
ABCE1										-2.57241	-1.02543										-1.37222	-2.01917				-1.80685							-3.24454		-3.54464	-3.89763	-3.77225	-3.89763	-3.47136	-1.82513	-2.63831		-1.84992					-2.6935	-1.50383
ABCF1	-1.81511	-0.881439	-3.14771	-1.23772	-1.56152	-1.52148	-2.376	-1.41383		-2.04503	-1.42002	-1.50404	-1.98618	-1.63484	-2.05782	-2.35789	-2.13418	-2.11379	-1.80275	-2.72701	-2.10725	-1.08132	-2.49264	-2.21365	-2.16949	-1.34437	-2.30601	-1.80341	-1.60133	-1.56119	-1.94896		-2.20365	-2.18847	-2.24222	-2.23924	-2.45213	-2.02036	-2.11601	-2.28457	-1.97027	-0.856496	-1.13154	-1.7983	-1.21589	-1.62852		-1.76618	-1.05776
ABCF2	-0.883598	-0.547001	-0.596131	-0.461428	-0.229599	-0.609368	-0.53161	-0.623857		-0.202039	-1.02628	-0.283968	-0.543799	-0.200039	-1.65062	-1.16253	-0.789377	-0.757623	-1.17758	-0.878069	-0.701172	-0.170088	-0.259114	-0.449116	-0.471115	-1.46858	-0.447447	-0.534054	-0.499169	-0.515564	-0.618745		-0.790544	-0.963644	-0.811875	-0.737488	-0.496704	-0.626251	-0.636838	-0.56951	-0.474389	-1.04753	-0.00459051	-0.772727	-0.56536	-0.642844		-0.615316	-1.27582
ABCF3	-0.259846	0.00295976	-0.30441	0.0193046	-0.441342	-0.380207	-0.0820461	0.0431877		-0.240239	-0.0996827	0.035038	-0.0472907	0.126627	-0.283521	-0.00020792	-0.087758	-0.458395	-0.298252	-0.195569	-0.395201	-0.682305	0.123257	0.278359	0.272898	-0.204281	-0.491792	-0.325787	-0.407624	-0.450657	-0.175949		-0.53797	0.114832	-0.0265915	0.0141211	-0.0569383	-0.0671136	-0.050823	-0.56627	-0.26896	-0.096542	-0.473267	-0.352392	-0.39411	-0.293244		-0.262934	-0.231455
ABCG1			-0.0379261					0.0906834		-0.227519	-0.4893				-0.0208595	-0.150893		-0.200442	-0.345316	-0.197935	-0.117715	-0.753889	-0.500108	-0.5961	-0.600927	-0.184427	-0.131932	-0.0371341	-0.188942	-0.0945631			-0.303538		0.0952258	-0.129521	-0.0132337	-0.327835	-0.181025	0.0247962	-0.467803		-0.229114					0.021047	-0.227259
ABCG2	-0.204914	-0.0874221	-0.080453	-0.088317	-0.389295	-0.533574	-0.0648	-0.218781		-0.161897	-0.565008	-0.258462	-0.21805	-0.291964	-0.225784	-0.330917	-0.513592	-0.482384	-0.46354	-0.547468	-0.132378	-0.446	-0.439583	-0.257707	-0.276359	-0.39032	-0.0864563	-0.051898	0.0443043	-0.0559837	0.0355505		-0.474836	-0.267246	-0.461205	0.00271739	0.0325992	-0.352398	-0.136334	-0.776737	-0.0789995	0.0438842	-0.253719	-0.24525	-0.0164395	-0.229543		0.393336	-0.301596
ABCG4			-0.665714					-0.105675		-0.51352	-0.190615				-0.96274	-1.0166		-0.1707	-0.128073	-0.690213	-0.295947	-0.865541	-0.731784	-0.445983	-0.482666	-0.612969	-0.898084	-0.547201	-0.364163	-0.589538			-0.414246		-0.283369	-0.236995	-0.14279	-0.367979	-0.242732	-0.369648	-0.38697		-0.608642					-0.8029	-0.564663
ABCG5	-0.225501	-0.25895	0.285274	0.0396112	-0.106191	-0.274531	-0.0872723	-0.521419		-0.653719	-0.406765	-0.420089	0.0510387	-0.0300311	0.577429	0.680857	-0.322563	-0.487298	0.107497	-0.287374	-0.260798	-0.391732	0.184383	-0.253208	-0.200392	-0.789405	0.115808	-0.610251	-0.67309	-0.442179	-0.650022		-0.209096	-0.240588	-0.407035	-0.387156	-0.696762	-0.452245	-0.460786	0.0654903	-0.430451	-0.356213	-0.399195	0.291599	-0.389273	-0.448719		-0.343405	-0.0225424
ABCG8			-0.0618432					-1.00298		-0.80709	-0.288211				-1.01301	-0.842744		-0.377348	-0.556153	-1.23343	-0.223954	-0.358975	-0.562324	-0.752042	-0.804067	-0.185367	-0.616144	-0.0396394	-0.0445148	0.125035			-0.0662818		-0.0800953	0.0379515	-0.280684	-0.142336	-0.271568	-0.164157	-0.971687		-0.341032					0.175836	-0.411199
ABHD1	-0.585001	-0.407784	-0.909727	-0.562496	-0.62977	-0.616019	-0.38961	-0.59285		-0.477115	-0.443985	-0.737834	-0.358422	-0.730752	-0.535426	-0.13898	-0.811667	-1.0534	-0.9432	-0.746231	-0.290053	-0.391361	-1.50052	-0.569603	-0.574711	-0.305452	-0.307425	-0.358586	-0.399186	-0.635092	-0.116865		-0.20543	-0.422983	0.00373683	-0.175008	-0.349982	-0.104806	-0.14651	-1.10823	-0.528564	-0.465862	-0.204353	-0.296038	-0.201336	-0.272489		-0.382735	-0.402685
ABHD10	-0.0225161	-0.40404	-0.243892	-0.386283	-0.576308	-0.482578	-0.398836	-0.46706		-0.365659	-0.0351895	-0.145635	-0.113405	0.230115	-0.744536	-2.17124	-0.394419	-0.427251	0.167655	-1.09074	-0.624323	-0.170759	-0.781661	-0.572098	-0.545394	-0.274555	-0.362508	-0.386069	-0.445231	-0.200705	0.0553296		-0.305647	-0.473339	-1.3291	-0.876171	-0.673597	-0.895006	-0.587527	-0.426497	-0.181901	-0.340131	-0.40209	-0.277664	-0.335494	-0.240358		-0.642052	-0.102625
ABHD11	-1.06235	-0.448526	-0.306559	-0.364387	-0.368123	-0.678288	-0.889938	-0.556349		0.57588	-1.58188	-0.390065	-0.714054	-0.692234	-1.59861	-1.76404	-0.770601	-0.11484	-0.847553	-2.05273	-0.348315	-0.804603	-0.818975	-0.715166	-0.709021	-1.19934	-0.777079	-0.751663	-0.932829	-0.914397	-1.06029		-0.432391	-0.398108	-0.633884	-0.774364	-0.702003	-0.78872	-0.896394	0.0429957	0.221371	-0.865816	-1.3223	-0.634027	-0.594096	-0.948289		-1.06246	-1.77728
ABHD12	-0.167008	-0.00171806	-0.67161	-0.306534	-0.408896	-0.0316195	-0.154203	-0.256008		-0.157599	-0.0901268	-0.513373	-0.0636441	-0.199032	-0.0394876	0.0379278	0.175309	-0.503717	-0.0269684	-0.11609	-0.0266045	-0.727922	0.213413	0.102568	0.120218	-0.658323	-0.359263	-0.420797	-0.544123	-0.586889	-0.751745		0.0157204	-0.207118	-0.365088	-0.267568	-0.538714	-0.660734	-0.618945	-0.574873	-0.604173	-0.370836	-0.265468	-0.119717	0.00202515	-0.137974		-1.07064	-1.26681
ABHD13	-0.397535	0.105334	-0.154547	0.210599	0.122558	-0.00617752	0.259984	0.901675		0.194648	-0.639808	0.149303	0.0949667	-0.190167	-0.145798	-0.413622	0.210248	-0.22418	-0.339239	0.118276	0.0941277	-0.207223	0.0767977	-0.225973	-0.219168		0.120963	0.334777	0.458604	0.35636	-0.358143			0.157864						-0.14039	0.214241	0.0338044	0.0915957	-0.0563819	-0.188338	0.395145			-0.116323
ABHD14B	-0.590973	-0.338704	-0.762622	-1.14044	-1.04715	-1.06549	-0.204823	0.313528			-0.580655	-0.207322	-0.566834	-0.857049	-0.811255	-0.833199	-0.681183	-0.615371	-0.39963	0.0011806		-0.769203	-0.345716	-0.592984	-0.531836	-0.604583	-0.381471	-0.275243	-0.53132	-0.734293	-0.763923		-0.714836	-0.680292	-1.22661	-0.858675	-1.13822	-1.07976	-1.03485	-0.529811	-1.17836	-0.377386	-0.646748	-0.921835	-0.635037	-0.547262		-0.648362	-0.788366
ABHD16A	-0.287297	-0.207389		-0.230148	-0.281307	0.187338	-0.442646					-0.6701	-0.659596	-0.0640879			-0.827236														-0.189671			0.0980798								-0.986325		-0.348414	-1.05789	-0.345793
ABHD16B	-0.731417	-0.846045	-0.434564	-1.60312	-0.477322	-0.334911	-0.579486	-0.821234		-1.13697	-0.366502	-0.640469	-0.567316	-0.574206	-0.944528	-0.907918	-1.00734	-0.155396	-0.428758	-0.287264	-0.966936	-0.422303	-0.169375	-0.205207	-0.199474	-0.540126	-0.539946	-0.576385	-0.628799	-0.503134	-0.16217		-0.649163	-0.697192	-0.244582	-0.127269	-0.240355	-0.086517	-0.0204611	-0.856525	-0.382758	-0.541412	-0.526059	-0.771366	-0.645393	-0.491045		-0.557011	-0.673435
ABHD17A										-0.729821	-0.599968										-0.514375	0.0921871				-0.100407							-0.519728		-0.143536	-0.18758	-0.168873	-0.449585	-0.422628	-0.363781	0.021052		-0.0385651					-0.391299	-0.357655
ABHD17B	-0.543982	-0.40588	0.124622	-0.462571	-0.99384	-0.0709231	-0.578757	-0.295428		0.481914	-0.213338	-0.657238	-0.498865	-0.575796	-0.419044	-0.440851	-0.148248	-0.33681	-0.841362	-0.814319	-0.228656	-0.0794521	-0.130346	0.0448685	0.0408838	-1.17962	-0.241639	-0.217686	-0.183523	-0.181418	0.0143889		-0.588148	-0.24738	-0.392317	-0.38243	-0.678701	0.0348202	0.542252	0.184224	0.191273	-0.298949	0.0531927	-0.263879	-0.346202	-0.377386		-0.283571	-0.174544
ABHD17C			0.103995					-0.246136		-0.097882	-0.458658				-0.388437	-0.408777		-0.431482	-0.561144	-0.754527	-0.281864	-0.283359	-0.301552	-0.251825	-0.233035	0.0861012	-0.121765	-0.0980045	-0.118344	0.0564302			-0.142898		-0.187479	0.0597817	-0.234479	-0.118793	0.0145013	-0.556919	0.253034		-0.827927					-0.234292	-0.396391
ABHD2			-0.0302461					-0.330521		-0.883164	-0.699182				-0.292646	-0.411527		-0.213253	-0.281499	-0.38218	-0.329481	-0.992546	-0.299066	-0.117647	-0.103723	-0.0569114	-0.175292	-0.616603	-0.40035	-0.502591			-0.800238		-0.341564	-0.432062	-0.287867	-0.70699	-0.673503	-0.169027	-0.6617		-0.877822					-0.205715	-0.680528
ABHD3	-0.289146	-0.518054	-0.73712	-0.347982	-0.155286	-0.305802	-0.532737	-0.645854		0.0999612	-0.658476	-0.287815	-0.206973	-0.585811	-0.198698	-0.476935	0.035223	-0.350919	-0.687409	-0.217732	-0.161744	-0.499773	-0.180467	-0.237219	-0.225631	-0.788042	-0.716284	-0.473054	-0.523574	-0.578492	-0.361952		-0.14651	-0.353842	-0.196961	-0.257362	0.09171	0.148814	-0.0154803	-0.541822	-0.546284	-0.252118	-0.486109	-0.324754	-0.498899	-0.247797		0.136824	-0.342234
ABHD4	0.130966	-0.347958	-0.305272	-0.224996	-0.0976998	0.0325191	-0.35659	-0.619015		-0.205077	-0.0572625	-0.317862	-0.208125	-0.0251929	-0.310319	-0.665064	-0.500067	0.0482559	0.0715571	-0.216397	-0.190294	-0.190589	0.241055	0.0567258	0.0625587	-0.184784	-0.209238	0.105562	-0.0510584	-0.184874	-0.137569		-0.439657	-0.035381	0.235695	0.191822	0.37362	0.215414	0.368007	-0.409879	-0.258339	-0.216062	-0.245627	-0.479819	-0.347958	-0.148471		-0.528823	-0.0722573
ABHD5	-0.325034	-0.37808	-0.31302	-0.127199	-0.301478	-0.407372	-0.0581299	-1.05778		-0.944184	0.128535	-0.413747	-0.573786	-1.12681	-0.151591	-0.0672722	-0.640693	0.130722	-0.281158	0.0200817	-1.03955	-0.0342224	-0.170008	-0.298874	-0.289859	-0.84961	-0.146956	-0.275643	-0.0719678	-0.224316	-0.440153		-0.631436	-0.0237219	-0.244955	-0.410603	-0.584467	-0.148875	-0.417225	-0.275322	-0.40668	-0.270236	-0.28752	-0.23423	-0.615949	-0.415183		-0.915431	-0.790118
ABHD6			-0.395629					-0.202439		-0.538022	-0.287356				-0.388628	-0.468394		-0.532743	-0.590126	-0.338081	-0.377053	-0.15762	-0.739476	-0.88809	-0.948068	0.152549	-0.133346	-0.238136	-0.124652	-0.20522			-0.211858		-0.515619	-0.184404	-0.144832	0.0227325	-0.146449	-0.307082	-0.0844104		-0.139197					-0.132899	-0.0618051
ABI1	-0.2946	-0.160635	0.190094	-0.0952456	-0.509046	-0.156855	-0.367062	-0.333169		-0.539006	-0.379045	-0.0753255	-0.0129902	0.268398	-0.0325807	-0.175775	-0.504892	-0.245728	-0.382396	-0.1575	-0.225995	-0.0751504	0.102411	-0.537256	-0.49145	0.263919	-0.531399	-0.630674	-0.571564	-0.470261	0.216177		-0.0861525	-0.799876	-0.170402	-0.287324	-0.563331	-0.581032	-0.570708	-0.078699	0.237425	-0.181553	-0.110925	-0.144061	-0.00242536	0.183225		-0.55395	-0.618857
ABI2	-0.0497965	-0.219075		-0.262315	-0.47936	-0.186121	-0.0539915				-0.0388678	-0.467276	-0.618305	-0.579604			-0.35517					-0.0306042									0.0229165			-0.0979494						-0.585776	-0.159258	-0.109862	-0.330989	-0.252437	-0.385022	-0.460443			-0.147719
ABI3			-1.14953					-0.741375		-0.786313	-0.847493				-0.613247	-0.872087		-1.10409	-0.868194	-0.77831	-0.883912	-0.796328	-0.405459	-0.847554	-0.858688	-0.534246	-0.36353	-0.538655	-0.474778	-0.397312			-1.12014		-1.03828	-1.24529	-0.980382	-1.16056	-1.29029	-0.496154	-0.790598		-0.867187					-1.24542	-0.788222
ABI3BP	-0.0509309	0.028079	-0.144002	-0.0912836	0.194018	-0.29232	-0.0440575	-0.206602		-0.0889223	-0.101484	-0.236754	0.0131722	-0.352526	-0.287029	-0.138836	-0.271438	-0.359584	-0.240602	-0.424	-0.379183	-0.429855	0.0407526	-0.0278495	-0.00680937	-0.0170847	0.0516112	0.105209	0.0639815	0.0441778	-0.301165		0.341978	-0.450023	-0.240575	-0.529089	-0.114847	-0.088168	-0.00760367	-0.0731513	-0.104895	-0.201236	-0.363896	-0.0626411	-0.2937	-0.354933		-0.35286	-0.0295441
ABL1	-0.324713	0.00950731	0.192417	-0.153324	0.0836226	0.193586	-0.416357	0.0514392	-0.142228	-0.351065	-0.338297	-0.252648	0.00465849	-0.292579	-1.09257	-0.722385	-0.542079	-0.378604	-0.285428	-0.117116	-0.619867	-0.179725	-0.717234	-0.717112	-0.712338	-0.171381	-0.582242	-0.326302	-0.454352	-0.271931	-0.539644	0.00490435	-0.488945	0.0674939	-0.0274547	-0.226162	-0.376554	0.0105469	-0.0611382	-0.232824	-3.99427	-3.36753	-4.81215	-0.575385	-0.145366	-0.095334	-0.0914577	-0.257549	-0.440948
ABL2	-0.577065	-0.136975	0.115757	-0.299745	-0.0925302	-0.055702	-0.168024	0.0273814		-0.198358	-0.133569	-0.0516556	-0.225036	-0.366601	-0.301095	-0.463626	-0.140528	-0.149951	-0.113964	-0.102101	-0.606823	-0.203532	-0.123075	-0.186098	-0.18616	-0.0872211	-0.467786	-0.345738	-0.331221	-0.402724	-0.329856		0.0443445	-0.262184	0.0639507	0.0953724	0.0779275	0.158614	0.0786255	-0.000579248	-0.21734	-0.572782	-0.0806897	-0.50858	-0.0838417	-0.430652		0.00814783	-0.459163
ABLIM1	-0.418864	-0.826022	0.569355	-0.55802	-0.541213	-0.60414	-0.350477	-0.739676		-0.879068	-0.920334	-0.737178	-0.501225	-0.233407	-0.343399	-0.328834	-0.318574	0.145494	0.0596367	-0.221923	-1.21053	-0.667112	-0.294793	-0.673702	-0.720534	-0.714767	-0.151244	-0.420273	-0.450167	-0.438072	-0.429852		-0.476231	-0.446573	-0.695638	-0.184693	-0.422611	-0.42402	-0.578395	-0.421058	-0.397495	-0.224831	-0.585799	-0.661237	-0.530199	-0.476231		-0.374177	-0.349589
ABLIM2	-0.368955	-0.380636	-0.312007	-1.01905	-0.321421	-0.284864	-0.338837	-0.64162		-0.0887783	-0.379623	-0.36344	-0.604691	-0.511672	0.0381752	-0.502219	-0.483741	-0.161154	-0.0756483	0.00706849	-0.224316	-0.344112	-0.224794	-0.586011	-0.603156	-0.179009	-0.390308	-0.551381	-0.444018	-0.530437	-0.498063		-0.296224	-0.228112	-0.136622	-0.0845306	-0.342916	-0.0704768	-0.199321	-0.693166	0.0848816	-0.54419	-0.419849	-0.526054	-0.360103	-0.205632		-0.353477	-0.483802
ABLIM3	0.0592959	-0.00206627		0.0549963	0.0776998	-0.159307	0.179668					0.283107	0.0609891	0.08709			-0.0526166														-0.226283			0.000536908								0.0591463		0.188439	0.430346	-0.155506
ABR			-0.530344					-0.837989		-0.563435	-0.174119				-0.55884	-0.505141		-0.769386	-0.398001	0.129484	-0.429846	-0.385708	-0.24003	0.0680201	0.0635179	-0.774234	-0.603064	-0.682696	-0.57415	-0.729044			-0.479387		-0.216844	-0.26883	-0.292224	-0.119084	-0.222579	-0.563394	-0.193387		-0.525857					-0.381028	-0.694169
ABRA	-0.271759	-0.257953	-0.964913	-0.509046	-0.504244	-0.199974	-0.181488	0.251147		-0.465879	-0.514861	-0.256319	-0.397535	0.11857	-1.13165	-0.710106	-0.223133	-0.353066	-0.482026	0.233649	-0.471257	-0.747112	0.26914	0.113996	0.110964	-0.225346	-0.609892	-0.616561	-0.224931	-0.353508	-0.275		-0.121592	-0.272407	-0.426446	-0.0762561	-0.356659	-0.502028	-0.487507	-0.232718	-0.517358	-0.0208331	-0.807382	-0.477137	-0.971192	-0.198582		-1.09635	-0.850486
ABRACL	0.02894	0.167537	-0.365741	0.27784	0.0162232	0.0885145	0.128554	-0.591048		-0.273355	-0.00701664	0.253175	-0.0287724	-0.0432007	0.0920982	0.0666486	0.242139	0.118082	-0.321685	0.568642	0.487284	-0.0150671	0.154095	-0.160799	-0.175913	-0.0212488	-0.550829	-0.187505	-0.149973	-0.153661	-0.312076		-0.301656	0.325081	-0.0127977	0.362165	-0.0533627	-0.170639	-0.129531	-0.0234464	-0.244393	0.00779777	-0.34579	-0.259525	0.0605674	-0.0212488		-1.15104	-0.180178
ABT1			-1.73882					-1.63915		-1.45481	-1.32839				-1.11398	-1.4255		-1.81704	-1.95208	-2.1219	-1.56196	-0.829068	-0.752048	-0.916156	-0.938821	-1.98691	-1.13573	-1.39969	-1.48141	-1.42334			-1.68793		-1.29505	-1.02553	-1.09889	-1.4133	-0.871193	-1.26878	-0.837728		-1.67969					-0.691369	-0.928403
ABTB1	-0.714749	-0.297983	0.0764886	-0.688995	-0.158788	-0.4986	-0.515734	-0.027136		-0.421372	-0.25578	-1.0138	-0.680292	-0.830949	-0.133105	-0.325084	-0.553587	-0.397283	-0.538299	-0.277986	-0.387555	-0.467304	-0.330633	-1.00799	-1.00358	-0.699067	-0.363584	-0.149898	-0.244232	-0.264632	-0.243076		-0.62672	-0.49096	-0.457291	-0.565111	-0.347811	-0.0879996	-0.332906	-0.731435	-0.694693	-0.0472907	-0.523066	-0.750424	-0.341447	-0.531505		-0.180698	-0.457329
ABTB2	-0.22267	-0.286381	-0.19866	-0.41516	-0.164007	-0.00968324	-0.112584	-0.103696		-0.373017	-0.445224	-0.145366	-0.405408	-0.142617	-0.409015	-0.276557	0.036117	0.0466303	-0.270255	-0.257338	0.166945	-0.12264	-0.191755	-0.185967	-0.22327	-0.348577	-0.152057	0.000585253	0.0264678	0.183553	-0.026319		0.334435	-0.0738153	0.171434	0.100391	-0.00982799	0.216495	0.178504	-0.047083	-0.649336	-0.153776	-0.115172	-0.174058	0.104768	-0.143189		-0.140683	-0.603351
ACAA1	-0.280364	-0.189171	-0.559901	-0.370325	-0.362665	-0.518725	-0.270231	-0.535952		-0.264329	-0.455976	-0.496191	-0.208279	-0.380868	0.513769	0.565136	-0.201832	0.213788	0.445358	-0.387193	-0.457787	-0.381961	-0.249712	-0.290391	-0.285332	-0.0687521	-0.00543693	-0.317029	-0.0633451	-0.0140554	-0.439256		0.032276	-0.210118	-0.175357	-0.219321	-0.474254	-0.0775669	-0.361068	-0.436986	-0.682208	-0.396232	-0.194008	-0.200601	-0.29953	0.0346566		-0.373568	-0.288563
ACAA2	-0.139917	-0.309103		-0.103442	-0.0734578	-0.26328	-0.310952				0.132328	-0.284653	-0.319207	-0.0519494			-0.053292					-0.161286									-0.148715			-0.16009						-0.0462231	-0.142534	-0.218295	-0.293006	-0.18112	-0.293096	-0.0165308			-0.393142
ACACA	-0.944451	-1.17108	-1.07827	-0.592996	-0.832353	-0.806728	-0.814295	-0.784281	-0.822682	-1.32302	0.340055	-0.656977	-0.645505	-0.334481	-1.85342	-0.853886	-0.678553	0.12666	0.206948	0.0483313	-0.720636	0.233179	-0.272933	0.0293042	0.0358456	-0.979135	-1.6436	-1.3533	-1.30166	-1.40384	-0.888011	-0.49813	-0.919748	-1.01757	-1.67768	-1.52548	-1.31478	-1.51736	-1.48478	-0.398573	-0.341299	0.483652	-1.03108	-0.920073	-1.27765	-0.466372	-1.29377	-0.560504	0.940192
ACACB	-0.279231	-0.487867	-0.407154	-0.550326	-0.435724	-0.495195	-0.456349	-0.629797	-0.224085	-0.134622	0.304606	-0.442483	-0.364655	-0.0333327	-0.137498	-0.331036	-0.306347	0.0435853	-0.0272353	0.0421813	-0.484552	-0.150962	-0.65426	-0.918359	-0.897533	-0.335501	-0.708769	-0.597156	-0.706709	-0.732491	-0.300884	-0.325141	-0.39223	-0.26724	-0.559621	-0.292178	-0.260064	-0.225359	-0.358158	-0.267928	-0.419079	-0.247817	-0.612991	-0.439922	-0.725163	-0.304525	-0.081952	-0.215054	-0.0886621
ACAD10			-0.491539					-0.466892		-0.548833	-0.61712				-0.610462	-0.698631		-0.0665295	-0.373079	-0.451944	-0.566794	-0.85766	-0.551693	-0.467085	-0.458505	-0.404906	-0.619296	-0.312409	-0.180822	-0.108915			-0.435697		-0.545153	-0.666772	-0.355349	-0.634901	-0.47384	-0.39173	-0.629155		-0.796447					-0.450821	-0.301556
ACAD8			0.092448					-0.429921		-1.00564	-0.505134				-1.06255	-0.602198		-0.515804	-1.24886	-0.14056	-1.497	-1.16791	-0.585033	-0.357415	-0.347841	-0.658849	0.0736002	-0.0456265	-0.207534	-0.0497739			-0.187167		-0.260383	-0.645865	-0.249354	-0.396947	-0.380945	-0.851048	-1.03231		-0.770125					-0.397512	-0.40027
ACAD9			-1.44029					-1.58424			-2.23546				-0.716824	-1.0879		-2.34617	-2.2533	-1.8835	-2.54861	-1.08016	-0.329381	-0.469239	-0.472987	-1.21582	-0.425557	-1.1631	-1.124	-1.16594			-1.40885		-0.576055	-0.39707	-0.242588	-0.415293	-0.363148	-0.608901	-0.289998		-0.956282					-0.633113	-0.157843
ACADM			-0.599731					-0.748252		-0.761075	-0.533974				0.308423	0.154634		-0.380896	-1.31598	-0.638823	-1.2353	-0.603109	-0.0300154	0.021164	0.038578	0.00334923	-0.672522	-0.631969	-0.538812	-0.454199			-0.354485		-0.426143	-0.219077	-0.204136	-0.544028	-0.0855736	-0.471968	-0.327903		-0.493511					-0.357549	-0.748378
ACADS	-0.211864	0.060235	-0.926939	-0.304998	0.169451	-0.092841	0.0495745	-0.343708		-0.165328	0.0956397	-0.494969	-0.0851823	-0.478133	0.197391	0.11191	0.0999822	-0.156888	-0.153286	0.00846404	-0.452235	-0.443	-0.397015	-0.729912	-0.683499	-0.247426	-0.391084	-0.0574895	-0.199376	-0.106527	-0.203631		-0.183543	0.0776998	-0.289488	-0.0780564	-0.303065	-0.126147	-0.0209165	-0.0183012	-0.637516	-0.452729	-0.352496	-0.238783	-0.113442	-0.382927		-0.189749	-0.171084
ACADSB			0.0701363					-0.0332941			-0.369781				-0.33751	-0.214173		-0.176237	-0.850502	-0.294483		-0.469534	-0.85908	-0.647468	-0.663262	-0.344099	-0.181742	-0.135385	-0.120416	-0.305469			-0.387842		-0.0796583	-0.478809	-0.392547	-0.365716	-0.284304	-0.363872	-0.192286		-0.292733					-0.463804	-0.298582
ACADVL	-1.25742	-0.0490245	-0.480775	-0.091812	-0.211937	0.0331421	-0.504244	-0.767399		-0.820537	-0.432454	0.116021	-0.893771	-0.472367	-0.631092	-0.674757	-0.117683	-0.92577	-1.61038	-0.700104	-0.975425	-0.305221	-0.851311	-0.35875	-0.390176	-0.301446	-1.35788	-1.51306	-1.48397	-1.54599	-0.380716		-0.403514	-0.636314	-0.133933	-0.338747	-0.419604	-0.133193	-0.303851	-0.433389	-0.24441	-0.890367	-0.658992	-0.308681	0.23604	-0.259649		-0.250321	-0.284349
ACAN			-1.04643					-0.717933		-1.11344	-0.445393				0.0262602	-0.0234497		-0.548876	-0.312446	-0.230535	-0.690364	-0.172171	-0.769587	-0.144176	-0.105321	-0.68253	-0.843615	-0.942306	-0.907956	-0.802817			-0.184579		-0.501413	-0.663721	-0.425562	-0.476899	-0.389465	-0.325718	-0.636081		-0.713005					-0.0658115	-0.313895
ACAP1	-0.209552	-0.021449	-0.543869	-0.407156	-0.405945	-0.399026	0.115393	-0.314619		-0.215101	-0.444754	-0.216548	-0.261151	-0.280569	0.0583967	-0.141244	-0.207589	-1.04962	-0.482633	-0.202009	-0.339771	-0.425717	-0.217768	-0.534341	-0.503743	-0.0876762	-0.489739	-0.237426	-0.13987	-0.0855784	-0.274727		-0.332189	-0.400273	-0.46416	-0.504254	-0.599801	-0.457026	-0.418428	0.158543	-0.399946	-0.0249426	-0.376148	-0.312076	0.0702975	-0.124536		-0.242805	-0.238614
ACAP2			-0.253933					-0.643233		-0.570831	-0.360885				-0.894093	-0.61573		-0.163926	-0.587049	-0.739944	-0.162465	-0.27779	-0.228618	-0.197439	-0.222306	-1.34524	-0.814091	-1.12014	-1.03534	-0.845646			-0.480255		-0.424936	0.334289	-0.152005	-0.0807321	-0.0532243	-0.351071	-0.57273		-0.141066					-0.68891	-0.276526
ACAP3	-0.909934	-0.156435	-0.40385	-0.461043	-0.514742	-0.48502	-0.0683819	-0.214505		-0.414665	-0.393873	-0.209618	-0.591991	-0.441108	-0.487468	-0.680682	-1.63506	-1.68505	-0.736402	-0.50241	-0.492447	-0.25656	-0.781368	-0.736212	-0.761299	-0.726059	-0.328775	-0.287282	-0.447717	-0.249631	-0.343497		-0.45377	-0.616743	-0.455975	-0.284897	-0.527175	-0.575066	-0.624556	-0.0173497	-0.473628	-0.747682	-0.459543	-0.694766	-0.943582	-0.821881		-0.73071	-0.348365
ACAT1	-0.180088	-0.19685	-0.0606702	-0.109504	-0.242327	-0.0835655	0.0338044	-0.0288044		-0.406985	-0.112049	-0.164172	0.0041858	-0.224667	-0.347264	-0.347329	-0.0736285	-0.157462	-0.275669	-0.633413	-0.317129	-0.518557	-0.13813	-0.234215	-0.243115	0.385515	-0.0853348	-0.208509	-0.209867	-0.323297	0.128322		-0.304175	-0.225708	-0.306344	-0.302862	-0.448781	0.169477	0.186734	-0.525749	-0.378628	-0.107367	-0.0793763	-0.420248	-0.144728	-0.137549		-0.406811	-0.29146
ACAT2	0.0293382	0.0622706	0.00304864	0.384841	0.0388454	0.169804	0.0239033	0.134722		0.151288	-0.31794	0.307429	0.0906557	0.0553599	-0.717992	-0.553196	0.130393	0.394038	0.0979277	0.15142	-0.0723956	0.207683	0.132015	0.195563	0.183721	0.586984	-0.22491	-0.771637	-0.628178	-0.888916	0.316088		-0.370228	0.0300215	0.225934	0.556204	0.520097	0.240401	0.543491	-0.556557	-0.108318	-0.0986785	-0.0185185	0.00277815	-0.0390099	0.135506		-0.151765	0.481907
ACBD3	-1.00899	-1.15969	-1.42547	-0.966876	-0.722871	-0.70441	-1.03528	-0.908168		-1.48877	-0.953483	-0.268727	-1.42338	-0.317655	-0.454431	-0.784764	-0.622555	-0.783457	-1.42315	-0.947199	-1.37723	-0.634593	-0.793783	-0.984975	-0.984799	-0.889989	-0.115833	-0.174632	-0.304031	-0.28934	-1.55698		-0.646299	-0.991095	-0.241582	-0.709636	-0.481571	-0.624782	-0.61519	-1.21165	-1.39912	-0.49128	-1.00621	-0.894485	-0.0983557	-0.763121		-1.23858	-1.1418
ACBD4	-0.542527	-0.0636954	-0.5475	-0.152677	-0.705645	-0.422185	-0.923029	-0.94299		-0.610334	-0.483673	-0.299443	-0.444309	-0.649558	-1.64008	-1.3009	-0.502838	-0.221666	-0.724125	-0.13298	-0.241913	-0.385554	-0.589476	-0.212629	-0.202628	-0.413627	-0.350743	-0.450582	-0.658343	-0.568098	-0.503131		-0.589617	-0.517022	-0.459839	-0.516122	-0.386687	-0.702996	-0.617796	-0.525257	-0.85984	-0.192035	-0.63222	-0.590868	-0.600198	-0.252836		-0.13445	-0.246398
ACBD5	-0.0364791	0.00225258	0.00445337	0.00225258	-0.0830338	0.0426932	-0.144728	-0.329799		-0.522746	-0.299675	0.149071	0.152063	0.150751	-0.254769	-0.136983	-0.227395	-0.314496	0.210244	-0.0346863	-0.0659744	-0.0971711	-0.584663	-0.560333	-0.581118	-0.296161	-0.358398	-0.322205	-0.306862	-0.199014	-0.245035		-0.664728	0.0778803	0.0181446	-0.276501	0.0109373	-0.217666	-0.205368	0.233989	-0.342813	0.105894	-0.259084	-0.192578	0.0201481	0.127235		-0.380309	-0.2118
ACBD6	-0.290706	0.321809	-0.308769	-0.164485	-0.192868	0.208478	-0.0646185	-0.410777		-0.136908	0.0708076	-0.104372	0.0759291	-0.453605	-0.429627	-0.978959	0.0604041	-0.211796	-0.147508	-0.327653	-0.485653	-0.37943	-0.504455	-0.314941	-0.310505	-0.425252	-0.754755	-0.551671	-0.500346	-0.430094	-0.659435		0.0716074	0.194974	-0.0808535	0.0334893	-0.113975	0.171869	0.143947	-0.254695	-0.127686	-1.23833	-0.0676432	-0.0703112	0.423553	0.234336		-0.322564	-0.277154
ACBD7	0.538097	0.381434		0.213123	0.156633	0.282406	-0.485781			0.103213	0.312635	0.215202	0.23241	0.215202			0.351943				0.586335	0.266321									-0.40155			0.250165						-0.169477	0.0169229	0.0742437	0.522369	0.418567	0.12977	0.281188			0.0086728
ACCS			-0.0282773					-0.793597		-0.431843	-0.46159				-0.511467	-0.301529		-0.995473	-1.06108	-0.197099	-0.191129	-0.202484	-0.54906	-0.514767	-0.521956	-0.27569	-1.0749	-0.667116	-0.895482	-0.946445			-0.731679		-0.191187	0.165349	-0.291293	-0.0800953	-0.0970001	-0.0139628	-0.607383		-0.672086					-0.608121	-0.0929921
ACCSL	-0.311252	-0.304591	-0.0963467	-0.224667	-0.377762	-0.336381	-0.624492	0.107697		-0.668401	-0.240729	-0.299156	-0.242735	-0.226963	-0.265895	-0.447666	-0.0657911	-0.638709	-0.0633218	-0.359987	-0.139659	-0.336547	-0.44075	-0.503975	-0.489759	-0.141486	-0.49931	-0.606719	-0.867705	-0.581039	-0.662378		-0.34632	0.110183	-0.400631	-0.609774	0.166565	-0.409042	-0.00777363	-0.0494684	-0.485076	-0.117184	-0.143824	-0.155362	-0.0237055	-0.119717		-0.492065	-0.170661
ACD			-0.855304					-0.898938		-0.949923	-0.920908				-0.962525	-1.0182		-0.473136	-0.790832	-1.00103	-0.673383	-0.825463	-0.88877	-0.572566	-0.562302	-0.392962	-0.769047	-0.719122	-0.790665	-0.770566			-0.462604		-0.333833	-0.235352	-0.128936	-0.21361	-0.227194	-0.574618	-1.4049		-0.781376					-0.820028	-1.67237
ACE			-0.0966941					-0.910826							-0.797193	-1.45758		-0.535506	-0.652348	-0.334486			-0.987875	-0.255782	-0.267777		-0.107941	-0.526178	-0.450582	-0.332108
ACE2	-0.0199767	-0.000994753	-0.46351	-0.149944	0.0980798	-0.0301044	0.0825419	0.245259		-0.180789	0.232305	0.111475	0.0606936	0.0211575	0.213646	0.21568	0.0552387	-0.522557	-0.0997338	-0.2809	0.0911457	-0.471256	0.370431	-0.155816	-0.138871	-0.068528	-0.47283	-0.151825	-0.13715	0.206005	0.180853		-0.234885	0.00614536	0.328591	0.00943414	0.182662	0.0694418	0.165124	-0.296112	0.171042	-0.17383	0.0146696	0.0359847	0.0338044	0.0969321		0.217307	-0.361225
ACER1	-0.324509	-0.426248	-0.600337	-0.300813	-0.455114	-0.554566	-0.237461	-0.252536		-1.08348	-0.285597	-0.392528	-0.243532	-0.505915	-0.413738	-0.830339	-0.159155	-0.759131	-0.623994	-0.360315	-0.720408	-0.643783	-0.325549	-0.355723	-0.352563	-0.161241	-0.330374	-0.303507	-0.396948	-0.436272	-0.200252		-0.415181	-0.187594	0.161409	-0.222598	-0.396755	-0.431511	-0.277775	-0.904622	-0.262851	-0.212093	-0.102998	-0.114768	-0.643576	-0.578563		-0.660622	-0.619773
ACER2	0.137385	-0.0185735		0.157054	-0.30546	-0.142551	0.224083			-0.289967	0.110039	0.137155	0.214363	-0.0234816			-0.0577853				0.13639	-0.271185				0.751576					0.179943		-0.204876	0.138264	0.261716	-0.108332	0.153742	0.366886	0.24416	-0.614629	0.102126	0.123996	-0.111052	-0.124453	-0.091812	0.0548665		-0.122674	0.339406
ACER3			-1.45028					-0.199285		-0.204043	-0.382352				-0.128943	-0.163806		-0.660973	-1.07648	-0.438618	0.0234878	-0.29229	-0.398119	-0.0819993	-0.0761055	-0.109933	-0.11502	-0.287154	0.0345052	-0.217831			-0.0618575		0.0440178	0.258097	0.0353055	0.0171017	-0.0834263	-0.392785	-0.336932		-0.394734					-0.456909	-0.0565764
ACHE	-0.48659	-0.62943	0.549208	-0.604481	-0.439351	-0.701223	-0.615063	0.110568		-0.558573	-0.548226	-0.427208	-0.431195	-0.739069	-0.794467	-0.435177	-0.462909	-0.435598	-0.627399	-0.875205	-0.510624	-0.741059	0.282299	-0.284189	-0.229405	-0.189877	-0.484369	-1.02287	-0.913172	-0.978474	-0.387996		-0.460038	-0.530779	-0.720675	-0.75359	-0.571607	-0.589882	-0.715008	-0.167635	-0.560691	-0.314895	-0.462217	-0.437407	-0.650359	-0.508271		0.127657	-0.556562
ACIN1	-0.601104	-0.398991	-0.231257	-0.532903	-0.668581	-0.273489	-0.716986	-0.948004		-0.0703503	-0.581641	-0.346746	-0.46771	-0.401301	-0.901866	-0.943041	-0.639703	-0.596839	-0.145556	-0.960335	-0.667765	-0.232015	-0.353762	-0.674319	-0.721215	-1.2693	-0.00141134	-0.0538041	-0.0483588	-0.00198147	-1.28458		0.0192844	-0.482907	-0.676761	-0.571173	-0.424824	-0.505253	-0.408306	-0.490912	-0.0101872	-0.0703514	-0.310495	-0.595226	-0.422546	-0.74327		-0.39522	-0.782487
ACKR3	-0.227732	-0.295729		-0.629379	-0.65326	0.0399288	-0.179682			0.16673	-0.585195	-0.0835521	-0.542853	-0.286263			-0.363154				-0.30689	0.141743				-0.490149					-0.55961		-0.353954	-0.16162	-0.305188	-0.0488303	-0.0246628	-0.219077	-0.183366	-0.188123	-0.285261	-0.326494	-0.228613	-0.147695	-0.0482026	-0.546838		-0.321161	-0.15573
ACKR4	-0.389323	-0.510017		-0.576662	-0.0355076	-0.477577	-0.475996			-0.439258	-0.146077	-0.521977	-0.422236	-0.318355			-0.445603				0.146641	-0.491414				0.359854					-0.379294		-0.662225	-0.393489	0.245617	0.19351	0.2747	0.108021	0.218713	-0.154241	-0.21982	-0.367	-0.268234	-0.24026	-0.645752	-0.541602		-0.432076	-0.68207
ACLY	-0.937711	-1.28771	-2.16098	-0.779929	-0.52334	-0.95987	-0.851961	-1.09204		-0.642133	-0.285486	-0.806655	-0.773915	-0.857959	-0.622561	-0.711836	-0.791309	-0.459124	-0.33843	-0.061258	0.652003	-0.80409	-0.107372	-0.00642354	-0.0117466	-0.869884	-1.28133	-1.31956	-1.48169	-1.52066	-1.07954		-0.594173	-1.019	-1.04487	-0.98748	-1.04342	-1.05877	-1.02323	-0.942017	-0.464858	-0.369605	-1.50196	-0.770595	-0.848263	-1.17349		-0.424979	-0.839178
ACMSD			-0.748294					-0.371084		0.0521469	-0.397058				-0.438508	-0.357652		0.0379876	0.0348134	0.255614	-0.371932	-0.509345	-0.799834	-0.239124	-0.232585	-0.153649	-0.241511	-0.170467	-0.277355	-0.229099			-0.59651		-0.200715	-0.383221	-0.33845	-0.654813	-0.496964	-0.59336	-0.272454		-0.459066					-0.470797	-0.557355
ACO1	0.087965	-0.61176	-0.441098	-0.381587	-0.262315	-0.307333	-0.318793	-0.400915		-0.0200265	-0.718836	-0.328703	-0.116865	-0.177178	0.0730037	0.305836	-0.358753	-0.1957	-0.139315	-0.343525	-0.314461	-0.633061	-0.245756	-0.401383	-0.364633	-0.900894	-0.193375	-0.397003	-0.404145	-0.424475	-0.237191		-1.18474	-0.465696	-0.336095	-0.484023	-0.555614	-0.192455	-0.140444	-0.482097	-0.360307	0.0975155	-0.337544	-0.331393	-0.607483	-0.439351		-0.208788	-0.162445
ACO2	-2.37575	-1.48286	-2.77256	-1.43916	-2.1629	-2.41853	-2.84947	-2.79313		-1.53585	-1.89623	-1.4361	-1.70687	-2.16795	-1.52136	-1.51177	-1.69098	-1.76186	-1.97147	-3.1141	-0.710299	-1.81966	-0.940326	-1.64174	-1.55653	-1.56283	-3.02065	-3.96877	-3.63732	-3.61481	-1.48246		-3.40541	-2.31411	-1.81422	-1.86102	-1.93188	-1.97622	-2.26544	-1.18394	-1.5773	-1.39311	-2.45906	-1.57107	-2.09362	-1.55328		-0.522589	-1.63439
ACOT1	0.022667	-0.339096		-0.0575981	-0.22669	-0.0963076	-0.313659			-0.133661	-0.220112	-0.0320507	-0.228711	-0.123894			0.101072				-0.328017	0.216879				0.181369					-0.0153449		-0.187306	-0.0971276	-0.0229968	-0.142321	0.164071	-0.00631774	0.00342336	0.133463	0.115778	0.336398	0.143388	-0.111159	-0.330578	-0.21085		-0.323891	0.105991
ACOT11	-0.212674	-0.196778	-0.679854	-0.395101	-0.28832	-0.0232669	-0.0597964	-0.413635		-0.424679	-0.245879	-0.479503	-0.373488	-0.240703	-0.571735	-0.272576	-0.406417	-0.478357	-0.598759	-0.94518	-0.180462	-0.354494	-1.16269	-0.0272682	-0.0327678	-0.609189	-0.526178	-0.488707	-0.394077	-0.410013	-0.474356		-0.0957835	-0.306215	-0.557395	-0.266098	-0.225203	-0.32291	-0.297527	-0.588601	-0.31811	-0.516802	-0.390176	-0.366548	-0.33305	-0.774719		-0.57655	-0.390103
ACOT12			-0.0723606					-0.0199311		-0.190338	-0.236657				-0.710334	-0.892601		-0.66834	-0.42033	-0.652938	-0.456723	-0.278722	-0.416554	-0.405351	-0.402794	-0.516761	-0.346239	-0.289607	-0.342907	-0.346112			-0.13129		-0.452245	-0.348553	-0.403694	-0.0743972	-0.186188	0.0470524	-0.327161		-0.0764605					-0.776495	-0.248724
ACOT13			-0.263874					-0.746553		-0.160012	-0.692672				-0.342606	-0.246802		-0.125371	-0.20691	-0.301315	-0.00184062	-0.0977531	-0.142399	0.0259841	0.0367775	-0.389414	-0.281524	-0.270301	-0.330285	-0.481472			-0.0538622		-0.404486	-0.0878608	-0.205785	-0.289769	-0.210437	-0.165189	0.0715673		0.428467					-0.608653	-0.438371
ACOT2	-0.206986	-0.146853		-0.195687	-0.777069	-0.306319	-0.139596			-0.21495	-0.203408	-0.0579334	-0.179531	-0.184536			-0.623644				0.10945	-0.0682247				-0.443169					-0.170635		-0.0953909	0.0405037	-0.374626	-0.381245	-0.115325	-0.0417203	0.0518233	-0.224692	-0.287499	0.119271	-0.153623	-0.154799	-0.153366	-0.31897		0.0533933	-0.199265
ACOT4										0.038934	0.0679091										0.0351762	-0.279359				0.0911005							-0.731423		-0.540041	-0.262085	-0.0961904	-0.38984	-0.477695	-0.0536685	-0.415422		0.0340939					0.0557531	-0.26688
ACOT6	0.192063	-0.423384		-0.238145	-0.299156	-0.402119	-0.117184					0.0143889	-0.373447	0.0149873			-0.136788														0.113502			-0.271412								-0.194746		-0.0904595	-0.325608	-0.144446
ACOT7	-0.13102	-0.419283	-0.691131	-0.331437	-0.360846	-0.0363102	-0.252945	-0.454127		-0.267431	-0.136321	-0.148704	-0.187473	-0.258374	-0.748518	-0.28296	-0.265882	-0.559528	-0.173045	-0.269304	-0.0232496	0.00895096	-0.296195	-0.415771	-0.394953	-1.04344	-0.537785	-0.563254	-0.201644	-0.292634	-0.100311		0.648277	-0.259112	0.620409	0.776603	0.555853	0.733198	0.804086	-0.753464	-0.599445	-0.223408	-0.215287	-0.302485	-0.197559	-0.0114036		-0.328013	-0.181722
ACOT8	-0.556285	-0.646251	-0.083998	-0.447072	-0.609923	-0.56019	-0.701357	-0.527279		-0.531942	-0.393818	-0.611878	-0.412917	-0.342877	-0.0269808	-1.23359	-0.5201	-0.471909	-0.431016	-0.192729	-0.392725	-0.308924	-0.656154	-0.743392	-0.751753	-0.632364	-0.349518	-0.628465	-0.570981	-0.721689	-0.623114		-0.309719	-0.55221	0.222989	0.129742	0.407628	0.140147	0.352481	-0.216515	-0.287853	-0.249894	-0.739561	-0.426014	-0.494276	-0.743703		-0.218699	-0.685976
ACOT9	0.142089	-0.022556	0.0591213	0.185286	0.316787	-0.0960395	0.316787	-0.13127		-0.0457833	0.126239	0.293059	0.0514162	0.231836	-0.231069	-0.0896078	-0.201692	-0.0311131	-0.417507	-0.16154	0.388222	-0.404068	-0.492976	-0.408304	-0.40437	0.0229266	-0.00819909	0.225414	0.323391	0.162577	-0.122276		0.0136443	0.133912	0.14236	-0.0929049	0.373796	0.194661	0.185029	-0.483606	0.0229266	0.224524	0.155024	0.163418	-0.214911	0.0273769		-0.154493	0.0890593
ACOX1	-0.186189	-0.367062	-0.642044	-0.783529	-1.04236	-1.12627	-1.32527	-0.584472		-1.10579	-0.535882	-0.883802	-0.193017	0.0302786	-0.103718	0.0209466	-0.523384	-0.413523	-0.321631	-0.181457	-0.240226	-1.12207	-1.83645	-0.566789	-0.550928	-0.895986	0.00198937	0.0646888	0.0816533	0.242829	-0.160707		-0.894949	-0.654862	-0.508358	-0.725408	-0.540838	-0.430132	-0.372057	-0.168388	-0.514836	-0.360409	-0.59952	-0.989848	-0.544516	-0.553205		-0.147132	-0.237841
ACOX2			-1.00991					-0.407967		-0.667377	-0.235923				-0.874105	-0.721422		-0.774302	-0.244909	-0.880282	-0.343995	-0.253105	-0.267883	-0.576663	-0.565199	-0.358564	-0.278287	-0.214755	-0.125574	-0.0114859			-0.342962		-0.389465	-0.437391	-0.420482	-0.583613	-0.404975	-0.48843	-0.203063		-0.793658					-0.110737	-0.407187
ACOX3			0.0564101					-0.449077	-0.126503	-0.490109	-0.466555				-0.721703	-0.472076		-0.0561988	-0.257792	-0.646968	-0.622274	-0.415924	-0.823237	-0.173992	-0.181694	-0.41184	-0.818477	-0.741085	-0.867246	-0.582422		-0.191906	-0.343661		-0.290752	-0.159448	-0.37528	-0.521331	-0.412675	-0.446093	-0.791998		-0.482256				-0.317132	-0.523218	-0.256872
ACOXL	-0.127687	-0.313872	-0.705725	-0.185609	-0.510377	-0.0470796	-0.489517	0.0845914		-0.0566896	-0.227772	-0.551842	-0.504626	-0.612003	-0.926567	-0.675731	-0.686652	-0.0632262	-1.0375	-0.662813	-0.126045	-0.186815	-0.551107	-0.465096	-0.483576	0.193443	-0.962728	-0.944466	-0.861164	-0.874808	-0.645166		-0.631234	-0.494883	-0.85599	-0.636088	-0.665257	-0.354305	-0.520668	-0.155281	-0.483809	-0.621218	-0.26457	-0.0943693	-0.196922	-0.711445		-0.678492	-0.27824
ACP1										0.258231	-0.239911										-0.207713	0.243408				-0.0785965							-0.281064		-0.137058	-0.382018	-0.293331	-0.129666	-0.183162	-0.0781891	0.0779048		0.0824625					-0.367429	-0.365407
ACP2	-0.715604	-0.647188	-0.059867	-0.720709	-0.678788	-0.648338	-0.660454	-0.243035		-0.502581	-0.889496	-0.651457	-0.651824	-0.385381	-0.698101	-0.98079	-0.538517	-0.30912	-0.557056	-0.239671	-0.608927	-0.0867873	-0.498183	-0.935386	-1.00709	-0.46772	-1.0438	-0.712168	-0.800006	-0.857923	-0.255873		-0.210573	-0.559491	-0.340261	-0.549189	-0.316469	-0.386432	-0.162865	0.261172	-0.502787	-0.647456	-0.665515	-0.469906	-0.186121	-0.652307		-0.639067	-0.283644
ACP5	-0.564755	-0.760788	-0.230152	-0.710248	-0.485325	-0.406789	-0.611941	-0.542675		-0.502269	-0.681786	-0.12441	-0.322016	-0.65824	-0.549493	-0.630341	-0.457871	-0.399124	-0.169494	-0.123832	-0.198178	-0.648914	-0.385917	-0.740199	-0.717234	-0.62706	-0.634024	-0.500425	-0.384029	-0.502744	-0.419419		-0.230638	-0.696043	-0.406197	-0.558541	-0.668718	-0.423748	-0.464072	-1.02538	-1.01183	-1.01188	-0.473276	-0.58175	-0.58562	-0.699302		-0.664166	-0.813029
ACP6			-0.0291376					-0.198315		-0.353728	-0.292414				-0.364862	-0.239335		-0.152447	-0.244335	-0.406211	-0.180156	-0.467956	-0.714456	-0.529205	-0.517583	-0.366994	-0.627874	-0.309961	-0.749468	-0.496147			-0.457934		-0.54274	-0.33273	-0.458999	-0.483153	-0.529524	-0.435922	-0.558267		-0.242744					-0.502154	0.0332919
ACPP			-0.267902					-0.756513		-0.389233	-0.703309				-0.154473	-0.309024		0.184096	-0.818904	-0.324762	-0.64859	-0.310985	-0.174125	-0.373888	-0.372338	-0.448422	-0.395763	-0.494514	-0.252678	-0.244551			-0.165574		-0.232984	-0.211804	-0.347481	-0.278963	-0.223664	-0.839343	-0.562243		-0.598148					0.200918	-0.2138
ACPT	-0.327374	-0.262552	-0.136871	-0.142122	0.0613184	-0.242778	-0.270435	-0.387536		-0.255611	-0.768523	-0.189005	-0.556388	-0.719051	-0.645629	-0.911068	-0.25364	-0.684837	-1.35283	-0.349907	-0.00722067	-0.395014	-0.253743	-0.550217	-0.527017	-0.501824	-0.525676	-0.639743	-0.658823	-0.731536	-0.277033		-0.520128	-0.468915	-0.397382	-0.30402	-0.0887405	-0.499776	-0.635499	0.188021	-0.386229	-0.248343	-0.313006	-0.281783	-0.475932	-0.302304		-0.629728	-0.439121
ACR	-0.314613	-0.677343	-0.487594	-0.896026	-0.892136	-0.532523	-0.20697	-0.773193		-0.788478	-0.958669	-0.56694	-0.627772	-1.30464	-0.586691	-0.808648	-0.621452	-0.265792	-0.567566	-0.402017	-0.781794	-0.83507	-1.79661	-1.61149	-1.6605	-0.805956	-0.621232	-0.960413	-0.717505	-0.866887	-0.723308		-0.695199	-0.264673	-0.629496	-0.71053	-0.618407	-0.863172	-0.749162	-0.376024	-0.564903	-0.220726	-0.946156	-0.608171	-0.643851	-0.525707		-0.359624	-0.0588736
ACRBP	-0.303977	-0.675477	-0.472187	-0.136936	-0.327647	-0.35682	-0.360783	-0.21337		-0.386712	-0.38555	-0.772396	-0.381239	-0.0394263	-0.582271	-0.560144	-0.57265	-0.22958	-0.188476	-0.668815	-0.119004	-0.0350697	-0.262845	-0.126922	-0.134864	-0.532266	-0.115772	0.0930567	0.0560188	0.0511384	-0.125071		-0.0686538	-0.223415	-0.301065	-0.39437	-0.367686	-0.407869	-0.326667	-0.355766	-0.596483	-0.0138658	-0.545157	-0.341522	-0.744181	-0.332878		-0.197254	-0.0816901
ACRV1										-0.0525269	-0.0579307										-0.0800797	0.170237				0.072341							-0.170476		0.182502	0.281564	0.31307	0.254704	0.305167	-0.0513625	0.270067		0.645347					0.555428	0.275008
ACSBG1	-0.289081	0.0488595	-0.263624	-0.756608	-0.28989	-0.527722	-0.021349	-0.173871		-0.240921	-0.466995	-0.334694	0.0475964	-0.487098	-0.225642	-0.388299	-0.205843	-0.340401	-0.432206	-0.398503	-0.24198	-0.288041	-0.161891	-0.0890774	-0.0709536	-0.0798085	-0.121049	-0.25841	-0.286663	-0.370274	-0.126172		-0.216565	-0.337466	-0.390686	-0.565365	-0.346207	-0.211318	-0.193112	-0.1197	-0.272972	-0.162528	-0.814276	-0.475689	-0.091344	-0.778876		-0.271731	-0.298467
ACSBG2			-0.190358					-0.255643		-0.0509711	-0.452948				0.390578	0.381197		-1.15418	-0.224949	-1.16201	-0.156599	-0.353364	0.00337615	-0.101437	-0.110691	-0.799124	0.10337	0.180136	0.167916	0.281762			-0.472771		-0.192269	-0.0719894	-0.135005	-0.155806	-0.333019	0.359314	-0.140884		0.160126					-0.522655	-0.200959
ACSF2	-0.669701	-0.810869	-0.529972	-0.819958	-0.209176	-0.476397	-0.548686	-0.654553		-0.888921	-0.692853	-0.608501	-0.655641	-0.636102	-0.805984	-0.78628	-0.945911	-0.093418	-0.445427	-0.632682	-0.743265	-0.73498	-0.888132	-1.07907	-1.11346	-0.663101	-0.29144	-0.730844	-0.749197	-0.911383	-0.468552		-0.733135	-0.858723	-0.606737	-0.908619	-0.782794	-0.935657	-0.863439	-0.436586	-0.896892	-0.383663	-0.462493	-0.77256	-0.80049	-1.08073		-0.44649	-0.757527
ACSF3	-0.186473	-0.0912504	0.0975913	-0.270838	-0.326936	-0.40034	-0.0691882	-0.0911409		-0.314075	-0.0685558	-0.0794551	-0.0799823	0.0319221	-0.069712	-0.118855	0.103854	0.335003	-0.023194	0.0640451	0.104945	-0.101434	-0.172758	-0.0827865	-0.0944695	-0.234558	-0.261268	-0.151219	-0.125882	-0.133485	-0.0234816		-0.186473	-0.17323	-0.13531	-0.115438	0.0368701	-0.021021	-0.0547566	0.275136	-0.304531	-0.23478	-0.177331	-0.104455	-0.170161	-0.242865		-0.352875	-0.00311483
ACSL1	-0.10012	-0.137717	-0.0840817	-0.382014	0.0177609	0.0765985	-0.0167723	0.0824812		-0.116175	-0.181226	-0.261222	0.0100073	-0.184396	-0.91759	-0.504484	-0.177545	-0.169494	-0.338081	-0.231859	-0.243193	-0.178234	-0.182396	0.0141806	0.00224605	0.171676	-0.289418	-0.28525	-0.110757	-0.16184	-0.195731		-0.158174	0.18706	-0.283861	-0.90135	-0.821978	-0.636349	-0.559363	-0.15624	-0.143133	-0.0228541	0.121189	-0.164979	0.0535397	-0.530779		-0.29194	-0.0408608
ACSL3	-2.00259	-2.37227	-0.645042	-0.537175	-1.98409	-1.65048	-1.26462	-1.53044			-0.646937	-1.44841	-0.88234	-0.479605	-2.69661	-2.09321	-1.13529	-0.472436	-1.29665	-1.09586		-1.48657	-0.116218	-0.29943	-0.385158		-0.959661	-0.872963	-0.598254	-0.88998	-0.112878			-0.740734						-1.12957	-1.44719	-0.558924	-0.576956	-0.544236	-0.454414	-1.39916			-0.297415
ACSL4	-0.051641	-0.379614	-0.662356	-0.451854	-0.839671	-0.284036	-1.1011	-0.126413		0.00016271	0.00152261	-0.243885	-0.349769	-0.852631	-0.64068	-0.639633	-0.439422	-0.639494	-0.116519	-0.0837522	-0.319756	-1.79768	-0.541194	-0.360448	-0.370243	-0.628377	-1.08369	-0.558217	-0.580375	-0.634128	-0.454121		-0.163813	-0.781244	0.605914	0.38513	0.20263	0.236995	0.0811448	-0.628377	-0.14222	-0.956635	-0.288891	-0.305663	-0.251392	-0.362091		-2.22586	-1.80792
ACSL6			-0.395762					-0.41168		-0.898606	-0.494195				0.104037	-0.24327		-0.295582	-0.038572	-1.88846	-0.575717	-0.213699	-0.164915	-2.0007	-2.0034	0.0390858	-0.138209	-0.0627425	-0.160613	-0.253398			-0.520753		-0.0878608	-0.245198	-0.314314	-0.187964	-0.116629	-0.436767	-0.792783		-0.484574					-0.376054	-0.214471
ACSM1	-0.609672	-0.208107	-0.0251934	-0.303692	-0.690945	-0.194159	-0.565449	-0.488218		-0.402596	-0.352385	-0.452409	-0.50028	-0.591189	-0.701143	-0.354363	-0.405479	-0.409601	-0.485566	-0.949019	-0.250399	0.0759477	-0.803551	-0.410365	-0.37872	-0.526152	-0.764664	-0.652484	-0.470575	-0.397279	-0.416357		-0.706106	-0.053292	-0.381787	-0.693668	-0.174709	-0.20881	-0.149618	-0.376634	-0.520186	-0.37277	-0.283323	-0.41025	-0.30786	-0.524082		-0.174565	-0.612107
ACSM2A	-0.411428	-0.0287724		-0.114332	-0.653683	-0.273719	-0.324027			-0.441802	0.0165832	-0.0234816	-0.258598	-0.223914			-0.28071				-0.779391	0.149414				-0.223873					-0.193257		-0.212962	-0.229309	0.0113125	-0.00953112	-0.0172425	0.014751	0.164045	0.196384	-0.255871	-0.569609	-0.0952635	-0.203021	-0.329531	-0.401512		-0.0421861	-0.452529
ACSM2B			0.00167125					-0.190099		-0.375144	-0.113602				0.444888	0.608475		0.261783	0.231703	-1.09474	0.428668	0.199656	0.103211	0.343247	0.356066	-0.0669717	0.0106761	-0.133945	-0.27238	-0.182367			-0.113869		0.275177	0.148968	0.0424192	0.155325	0.143262	-0.188318	0.299707		-0.171895					-0.00464507	-0.0845525
ACSM3			-0.691893					-0.815879		-1.3806	-0.564949										-0.614945	-0.472692				-0.140164							-0.486293		-0.75134	-0.415543	-0.852339	-0.314698	-0.670683	-0.0645158	-0.78003		-0.564866					-0.624512	-0.624867
ACSM4			-0.413824					-0.294125		-0.555695	-0.120377				-0.15571	-0.125538		-0.70416	-0.628292	-0.999089	-0.449912	-0.381376	-0.547036	-0.751584	-0.744637	-0.0994446	-0.333414	-0.578583	-0.603925	-0.49894			-0.660532		-0.498749	-0.593919	-0.787977	-0.844241	-0.882732	-0.479239	-0.398753		-0.570146					-0.682849	-0.385141
ACSM5	-0.11141	-0.0559664	0.369094	0.0910777	-0.52008	0.047963	-0.215098	-0.163714		-0.224223	-0.122815	-0.159148	-0.0585954	-0.0665454	-0.27624	-0.359155	-0.236826	-0.222261	-0.119893	-0.461366	-0.00763979	-0.14655	-0.538085	-0.145731	-0.143209	-0.284518	-0.200225	-0.191748	-0.186449	-0.102464	-0.277236		-0.0481367	-0.184837	-0.0597727	0.206778	0.322288	0.394567	0.239167	-0.0793886	-0.178048	-0.301746	0.0620403	-0.206401	-0.448555	-0.290671		0.239272	0.0232812
ACSS1	-0.325073	-0.156774	0.0708997	-0.105556	-0.29862	0.0405392	-0.380636	-0.115749		-0.199724	-0.113958	-0.435435	-0.0542876	-0.250325	0.0896747	-0.117838	0.00636304	0.0875514	-0.134454	-0.169031	-0.028929	-0.233124	0.0315658	-0.0463275	-0.0463275	-0.439948	0.413186	0.0804292	0.059427	0.107641	-0.524889		-0.0601023	-0.252184	0.214052	0.135189	0.0291267	0.226322	0.235505	-0.251008	-0.456198	-0.239424	-0.0598221	-0.250106	-0.283527	-0.350558		-0.3174	-0.207549
ACSS2	-0.214765	-0.363839	-0.68635	0.0457658	-0.0641769	-0.0431011	-0.491972	-0.710233		-0.322453	-0.253433	-0.205414	-0.118916	-0.316914	-0.414446	-0.194256	-0.548298	-0.117506	-0.205909	-0.455593	-0.470254	-0.695066	-0.00125465	0.00337615	0.0167503	-0.219676	-0.885829	-0.604329	-0.73232	-0.991219	-0.414917		-0.625248	-0.202942	-0.336288	-0.264866	0.0636041	-0.186546	-0.135953	-0.00559747	-0.0697018	-0.190583	-0.229982	-0.0705952	-0.306534	-0.364341		-0.391194	0.0067097
ACSS3	-0.592707	-0.410915	-0.0363214	0.0830469	0.134337	-0.474155	-0.249682	-0.210817		-0.139524	0.0812761	-0.941645	-0.0826442	-0.284845	-0.219531	-0.267868	0.215238	-0.434069	-0.100893	-0.330487	0.0438188	-0.242553	-0.115914	-0.399447	-0.39976	-0.41612	0.280675	0.107155	0.0412254	0.163056	-0.632339		-0.527804	0.256279	0.0419442	0.562666	0.043541	0.14943	0.0969966	-0.225319	-0.103861	0.38143	-0.107237	-0.67221	-0.347361	0.22608		-0.195838	-0.210247
ACTA1	-0.266629	-0.71266	-0.984663	-0.860186	-0.219916	-0.393071	-0.43997	-0.496963		-0.227468	-0.123795	-0.311863	-0.233938	-0.153324	-0.483478	-0.22212	-0.225568	-0.74272	-0.638503	-0.38021	0.122916	-0.0787383	0.249316	0.409128	0.422279	-0.316533	-0.00117655	-0.0981693	-0.118257	-0.202752	-0.40204		-0.531712	-0.634247	-0.0459752	0.129337	0.0853301	0.1272	0.0297758	-0.65194	-0.229294	-0.273876	-0.261118	-0.124536	-0.419812	-0.494883		-0.0131956	-0.25401
ACTA2	-0.909452	-0.584099	-0.81322	-1.07469	-1.15211	-0.344729	-0.394933	-0.0347694	-0.759587	-0.77191	-0.627539	-0.860414	-0.747261	-0.605905	-0.190896	0.143134	-0.467354	-0.538974	-0.295952	-0.102504	-0.498817	-0.610458	-1.0251	-0.472438	-0.470111	-0.448545	-0.0943976	-0.135669	-0.0375071	-0.0347881	-0.253966	-0.559596	-0.494559	-0.31483	-0.459029	-0.314875	-0.287975	-0.37762	-0.319076	-0.28278	-0.663901	-0.320782	-0.682722	-0.219436	-0.334279	-0.57655	-0.755605	-0.254143	-0.797765
ACTB	-1.89375	-1.82005		-0.354052	-0.158469	-1.75985	-2.19426			-1.44966	-0.890614	-1.89756	-0.976692	-1.51876			-2.33384				-0.0549119	-1.14028				-3.0513					-2.07525		-1.79605	-1.75519	-0.554399	-1.12558	-1.03081	-1.0496	-1.14161	-0.664738	-0.206235	-1.62699	-1.82457	-0.573902	-0.690821	-1.72403		-2.67523	-1.54064
ACTBL2	-0.208082	-0.197387	-0.260585	-0.207935	-0.126132	0.0963127	-0.283438	-0.593058		-0.15987	-0.643113	-0.406824	-0.292905	-0.0689315	-0.487784	-0.75053	-0.355248	-1.31444	-0.307387	-0.829702	-0.250318	-0.0207561	-0.168551	-0.262153	-0.270268	-0.360225	-0.452363	-0.102307	-0.167768	-0.100617	-0.48548		-0.160624	-0.262692	-0.302089	-0.062101	-0.194659	-0.140377	-0.291869	-0.528348	-0.565959	-0.319877	-0.266641	-0.172588	-0.368209	-0.304081		-0.118648	-0.269604
ACTC1	-0.406113	-0.397141	-0.226584	-0.388633	-0.684512	-0.588989	-0.100269	-0.490187		-0.201884	-0.263233	-0.588694	-0.586196	-0.0040897	0.12517	0.293788	-0.841769	-0.158112	-0.587505	-0.56642	-0.118128	-0.314117	-0.376026	-0.185271	-0.186369	-0.475513	-0.331034	-0.762355	-0.346172	-0.438142	-0.282651		-0.165897	-0.475052	-0.552288	-0.198575	0.00453901	-0.13785	-0.331739	-0.0797023	-0.36623	-0.266343	-0.237481	-0.236887	-0.78412	-0.450961		-0.18579	-0.50541
ACTG1	-1.85986	-1.47996		-0.725872	-1.7832	-0.765418	-2.08781			-1.38426	-1.20305	-0.680155	-1.4344	-1.20375			-1.62213				-0.974832	-1.18185				-0.810872					-2.39585		-1.35994	-1.02898	-1.45889	-1.38793	-1.46129	-1.37957	-1.38019	-0.609663	-0.947975	-1.00492	-1.08815	-1.18977	-2.48941	-1.1995		-2.14358	-1.17027
ACTG2	-0.366718	-1.13622	-0.717213	-0.526054	-0.258172	-1.49104	-0.485963	-0.6302		-0.195803	-0.143312	-0.856831	-1.11569	-0.480463	-0.766483	-0.665343	-0.142004	-0.566777	-0.404231	-0.781613	-0.0635857	-0.925038	-1.32214	-0.87464	-0.878024	-0.639005	-0.148445	-0.458382	-0.457089	-0.505407	-0.0355076		-0.37639	-0.517678	-0.779013	-0.902115	-0.563564	-0.682699	-0.776456	-1.31475	-0.948373	-0.533578	-1.06401	-0.635634	-0.919585	-0.58677		-0.291812	-1.131
ACTL10	-0.53654	-0.557531	-2.13479	-0.620955	-0.384556	-0.740214	-0.366897	-0.486405		-0.358355	-0.631459	-0.294013	-0.278248	-0.495167	-1.57637	-1.27953	-0.634656	-0.236139	0.00399815	-0.46315	-0.325371	-1.02115	-0.293855	0.0129827	0.0118597	-0.606867	-0.675223	-0.835243	-0.764971	-0.742378	-0.339812		-0.634919	-0.529522	-0.273285	-0.415451	-0.431818	-0.44904	-0.243673	-1.12173	-0.43674	-0.503902	-0.794447	-1.25082	-0.384471	-0.552052		-0.459422	-0.651544
ACTL6A	-2.24954	-1.68296	-0.206162	-0.839484	-2.17908	-2.7056	-2.46085	-2.29983	-1.87412		-1.14705	-2.57712	-2.41986	-1.82855	-2.2304	-2.94615	-2.29367	-2.86187	-3.04883	-2.57786	-2.58116	-2.66004	-3.10356	-2.65075	-2.63463	-1.59847	-2.13588	-2.06681	-2.00996	-2.29447	-1.98163	-2.04397	-1.782	-2.01456	-2.97435	-2.79634	-2.90074	-2.54556	-2.53165	-2.32769	-2.16914	-1.88317	-1.76468	-1.92827	-2.49372	-2.28999	-2.04397	-2.52536	-2.65819
ACTL6B	-0.472521	-0.34705	-0.384643	-0.553405	-0.208107	-1.00666	-0.373314	-0.670731	-0.921593	-0.488809	-0.416447	-0.189032	-0.502227	-0.115021	-0.550594	-0.376929	-0.352827	-0.405716	-0.554982	-0.797816	-0.308752	-0.170425	0.0624974	0.0186982	0.0186982	-0.771728	-0.848047	-0.977336	-0.928364	-0.795383	-0.598653	-0.332611	-0.41927	-0.512829	-0.401029	-0.412743	-0.385298	-0.563008	-0.438753	0.265616	-0.448778	-0.61626	-0.635203	-0.496338	-0.303843	-0.119795	-0.625919	-0.335036	-0.221566
ACTL7A	-0.619073	-0.867823	-0.91524	-0.346506	-0.453037	-0.339671	-0.476556	-0.770145		-0.382259	-0.448509	-0.398657	-0.60299	-0.263477	-0.347902	-0.460846	-0.432693	-0.188054	-0.612012	-0.289674	-0.423401	-0.203314	0.080972	0.0869334	0.0850807	-0.386766	-0.295853	-0.69568	-0.70487	-0.758995	-0.734343		-0.178002	-0.690168	-0.030611	-0.221785	-0.0149056	-0.0509883	-0.0892606	-0.932209	-0.387978	-0.285415	-0.262796	-0.549498	-0.912629	-0.436107		-0.555854	-0.111015
ACTL7B			-0.3678					-0.251388		-0.153992	-0.669287				-0.0582959	-0.39251		-0.452708	-0.312714	-0.469663	-0.332927	-0.111774	-0.188528	-0.36945	-0.372664	-0.179923	-0.180595	-0.599363	-0.512368	-0.572907			-0.337053		-0.694172	-0.552484	-0.620052	-0.597539	-0.586958	-0.3868	-0.454843		-0.490113					-0.431223	-0.201275
ACTL8			-1.8608					-0.965086		-0.0421734	-0.508197				0.116304	-0.102681		-0.436083	-0.677013	-0.332506	0.234229	0.100585	-0.660826	-0.399248	-0.384078	-0.072256	0.121504	-0.160749	-0.133495	-0.110992			-0.403868		-0.0973353	-0.210783	-0.090062	-0.137637	-0.114607	0.152221	-0.345963		0.051953					-0.374245	-0.123077
ACTL9	-0.687067	-0.659724	-0.0738483	-0.905359	-0.641738	-0.685526	-0.847344	-0.32384		-0.622036	-0.747962	-0.696765	-0.678675	-0.854901	-0.410102	-0.763505	-0.53638	-2.08249	-1.60428	-1.0258	-0.331493	-0.432716	-0.377453	-0.653912	-0.630821	-0.807246	-0.566259	-1.02322	-0.944389	-0.975191	-0.329259		-0.61654	-0.404529	-0.484183	-0.591162	-0.468104	-0.556587	-0.578771	0.0101137	-0.710028	-0.796958	-0.348477	-0.864591	-0.8328	-1.00168		-0.959242	-0.718466
ACTN1	-0.252374	-0.159864	-0.116757	-0.362715	-0.820161	-0.0140856	-0.659596	-0.437059		-0.232749	-0.382138	-0.0134159	-0.117518	-0.669701	-0.553176	-0.714726	-0.470793	-0.637713	-0.824278	-0.552306	-0.536674	-0.622084	-0.402096	-0.952836	-0.905672	-0.136061	-0.878093	-0.861585	-0.818103	-0.59613	-0.886186		-1.31619	-0.184095	-0.284543	-0.536281	-0.177675	-0.581883	-0.456043	-0.0719534	-0.194255	-0.290421	-0.455836	-0.066801	0.104574	-0.380123		-0.112753	-0.582386
ACTN2	-0.5777	-1.14444	-1.73258	-0.923122	-0.533679	-0.876528	-0.471092	-0.069245		-0.443386	-0.700725	-0.536602	-0.944607	-0.457494	-0.25037	-0.562114	-0.33629	-0.327101	-0.637943	-0.242215	-0.39111	-0.820788	-0.849291	-0.355099	-0.341776	-0.898871	-0.45599	-0.776916	-0.991219	-0.934704	-0.853366		-0.209637	-0.529689	0.356558	0.0490266	-0.220494	0.270395	0.0984397	-0.782177	-0.491062	-0.209909	-0.677057	-0.838087	-0.313949	-0.407226		-0.622735	-0.411644
ACTN3			-0.293563					-0.494224			-0.452447				-0.585357	-0.405495		-0.927269	-0.579514	-1.0469		-0.184053	-0.444027	-0.518519	-0.532788		-0.553424	-0.604439	-0.844011	-0.919555																			-0.224034
ACTN4	-0.804922	-1.08491	-0.219316	-0.722002	-0.0581756	-0.332168	-0.483373	-0.700935		-0.992697	-0.620033	-1.09978	-0.201775	-1.28511	-1.39705	-2.00513	-0.166169	-0.0443611	0.0455851	-0.117193	-0.584225	-0.364166	-0.337776	-0.535893	-0.523369	-0.613889	-0.353468	-0.570156	-0.431227	-0.578294	-0.460443		0.403657	-0.510111	-0.739059	-0.774669	-0.794375	-0.944942	-1.04105	-0.292944	-0.824714	-0.755182	-0.32047	-1.07101	-0.473663	-0.281025		-0.252983	-0.797009
ACTR10			-2.45863					-1.9969		-2.33274	-1.37108				-2.24911	-2.50607		-2.51537	-1.97099	-0.225568	-1.92239	-2.41799	-1.5924	-1.58698	-1.49082	-1.39166	-2.43374	-2.57798	-2.3411	-2.11529			-2.20199		-2.81794	-3.20708	-2.90629	-2.91958	-2.9621	-2.11383	-2.96223		-1.8575					-2.15683	-1.91106
ACTR1A	-1.18566	-1.2005	-1.86065	-0.487439	-2.01456	-0.725539	-0.15232	0.0373265		-0.989701	-2.03864	-0.681482	-0.5349	-0.184889	-0.777894	-1.5573	-0.521352	-0.417969	-0.503065	-1.67562	-1.88621	-2.60201	-1.46721	-1.62376	-1.6921	-0.807138	-2.03883	-2.30622	-2.22229	-2.57286	-0.591189		-2.46556	-1.4488	-1.44788	-1.40312	-1.51242	-1.58332	-1.54182	-1.32803	-1.01253	-0.558814	-1.15696	-0.763121	-1.36288	-0.991413		-0.19495	-0.388713
ACTR1B	-0.441187	-0.786787	-0.32991	-0.763275	-0.955775	-1.52865	-0.221625	-1.01214		-0.553848	-0.363149	-1.26155	-0.939114	-1.17059	-0.571066	-0.314754	-0.827432	-0.385985	-0.543651	-0.542557	-0.772953	-0.359163	-0.275504	-0.480971	-0.47351	0.0553884	-0.997388	-1.11362	-0.99091	-1.06588	-0.908019		-0.662216	-0.633178	-0.384997	-0.41108	-0.205309	-0.375426	-0.438999	-0.495681	-1.30025	-1.33157	-0.839443	-0.320782	-1.07181	-0.863109		-0.260387	-0.743038
ACTR2	-2.69909	-1.70713		-1.11161	-2.54163	-1.03206	-1.95527			-1.36555	-2.19623	-1.75167	-1.41635	-1.70713			-2.30592				-1.773	-1.51701				-1.78616					-1.41404			-2.82559						-1.44492	-1.06314	-1.8728	-1.63846	-1.79376	-1.79145	-2.00093		-1.16847	-2.42697
ACTR3	-1.47325	-2.01172		-0.765571	-2.05036	-1.65693	-1.30794			-2.27236	-1.65284	-1.02363	-1.2734	-1.00797			-2.7853					-1.137				-2.28107					-1.84207		-2.30668	-2.03068	-1.3648	-1.24144	-1.36999	-1.36529	-1.416	-0.856274	-0.915629	-1.38526	-1.488	-0.417788	-2.20268	-1.73892		-2.88902	-1.97032
ACTR3B	-0.69202	-0.580267	-0.655454	-0.464413	-0.289297	-0.511845	-0.630803	-0.0832106		-0.843802	-0.484855	-0.720116	-0.331823	-0.477819	-1.30031	-0.729608	-0.283458	-0.11689	-0.193146	-0.603046	-0.520531	-0.169166	-1.05956	-0.766199	-0.730135	-0.330857	-0.603519	-0.583383	-0.662282	-0.563717	-0.722002		-0.790998	-0.674338	-0.485296	-0.748729	-0.812478	-0.811566	-0.708562	-0.0209818	-0.904586	-0.766383	-0.64698	-0.60602	-0.490234	-0.39291		-0.403795	-0.637013
ACTR3C	-0.534058	-0.461766		-0.370914	0.0488595	-0.430232	-0.823765			-0.578949	-0.671676	-0.692441	-0.324509	-0.416038			-0.329884				-0.63576	-0.244793				-0.289204					-0.598879		-0.263776	-0.475996	-0.572677	-0.398935	-0.237185	-0.172939	-0.201453	-0.219065	-0.421472	-0.287727	-0.401555	-0.79286	-0.629528	-0.314163		-0.935256	-0.425599
ACTR5	-0.690351	-0.811883	-0.783699	-0.610491	-0.80538	-0.754252	-0.896971	-1.21164	-1.18547	-0.248351	-0.326407	-0.6852	-0.597473	-0.988966	-0.888855	-0.816958	-0.845318	-0.60654	-0.493783	-0.329958	-0.0461481	-1.43359	-1.34393	-0.652668	-0.660121	0.0853193	-0.475992	-0.514845	-0.294484	-0.251894	-0.446114	-1.10475	-0.629029	-0.657425	-0.545664	-0.395621	-0.769292	-0.801396	-0.69167	-0.159424	-0.510287	-0.354247	-1.3074	-0.878463	-0.793075	-0.568294	-0.905351	-0.496935	-0.871112
ACTR6	-1.96592	-2.2514		-1.94691	-1.69978	-2.06651	-2.67921		-1.84306			-2.00905	-2.37695	-2.08612			-1.97787														-2.33576	-1.7211		-2.19936						-2.02248	-1.69413	-1.59141	-1.90935	-2.21556	-2.20593	-2.36794	-1.7211
ACTR8			-1.38115					-2.24374	-1.33542	-2.31722	-1.43374				-1.83754	-1.78487		-1.8592	-1.29062	-1.21502	-1.66094	-1.90776	-1.99672	-2.21445	-2.18182	-1.36619	-1.23159	-1.09841	-1.12145	-1.21473		-1.68616	-1.75286		-1.23249	-1.19753	-1.2032	-1.27925	-1.54502	-1.26114	-1.23476		-1.65991				-1.31772	-1.66554	-2.49751
ACTRT1	-0.092772	-0.116089	-0.0350673	-0.0503264	-0.156415	0.0191921	-0.00712012	0.00983746		-0.249101	0.343061	-0.219527	-0.418227	-0.20984	-0.164988	-0.15499	-0.218115	0.073308	-0.0355705	-0.164308	-0.18716	-0.391391	-0.592389	-0.381848	-0.36339	-0.365204	-0.283615	-0.399961	-0.386141	-0.496714	0.0603127		0.191697	-0.288558	-0.162273	-0.124802	-0.354251	-0.0943732	-0.0341332	-0.839709	0.0173329	-0.266613	0.270326	0.0453166	-0.1521	-0.0944005		-0.0603084	0.0443807
ACTRT2			-0.372932					-0.524939		0.0386335	-0.120625				-0.16042	-0.10762		0.128115	0.209692	-0.44712	-0.122167	0.0454192	0.0941717	0.244552	0.250159	-0.25304	0.0219038	0.0620312	-0.0579121	-0.131705			-0.319682		0.0573658	0.176512	0.0867175	0.0228324	0.0294754	-0.189734	-0.293168		0.00798169					-0.164734	-0.0395862
ACTRT3	-0.173971	-0.826998	-0.247307	-0.640801	-0.643851	-0.69888	-0.515799	-0.3338		-0.53064	-0.47167	-0.300769	-0.472488	-0.720392	-0.837927	-0.761936	-0.397536	0.354392	0.246057	-0.00728645	-0.758055	-0.681631	-0.531574	-0.580266	-0.596517	-0.705106	-0.806032	-0.812672	-0.802993	-0.76067	-0.36295		-0.661809	-0.571051	-0.373164	-0.436061	-0.460943	-0.548329	-0.719445	-0.934563	-0.0900745	-0.297	-0.62509	-0.617101	-0.260764	-0.459192		-0.659925	-0.315172
ACVR1			-0.56164					-0.472936	-0.102476	-0.47866	-0.572406				-0.399715	-0.592507		-0.554236	-0.557231	0.00607516	-0.635951	-0.286683	-0.214749	-0.180467	-0.214749	0.190947	0.101202	0.159353	0.282338	0.208509		-0.363278	-0.524481		-0.56799	-0.397382	-0.410168	-0.674917	-0.608668	-0.271764	-0.758178		-0.702621				-0.150734	-0.447609	-0.113291
ACVR1B	-0.315434	-0.662232	-0.803886	-0.733401	-0.780227	-0.691369	-0.413735	-0.191913	-0.228151	-0.400515	-0.447289	-0.726654	-0.589923	-0.225997	-0.21076	-0.666695	-0.891875	-0.950069	-0.652237	-0.238276	-0.508914	-0.379576	-0.754862	-0.150276	-0.136779	-0.405439	-0.151847	-0.590247	-0.683417	-0.352327	0.274403	-0.193721	-0.357854	-0.452659	-0.436745	-0.812978	-0.732936	0.152506	-0.132075	-0.64771	-0.608949	-0.520302	-0.44786	-0.412769	0.0659847	-0.242466	-0.592374	0.0346595	-0.433603
ACVR1C	-0.181336	-0.274861	-0.417334	-0.427533	-0.40285	-0.232027	-0.443141	-0.55255		-0.317372	-0.217772	-0.069383	-0.435762	-0.237807	-0.0804302	-0.0772916	-0.577293	-0.608638	-0.0450499	-0.386479	-0.677834	-0.0286879	-0.470952	-0.290221	-0.293603	0.179675	-0.438289	-0.383689	-0.214143	-0.170681	-0.0413485		-0.0267458	-0.400141	-0.263266	-0.298356	-0.13738	-0.0465321	-0.313179	-0.143269	-0.382595	-0.383589	-0.260093	-0.069383	-0.345392	-0.633791		-0.383758	0.0683343
ACVR2A	-0.142154	-0.523441	-0.598251	-0.427595	-0.590846	-0.289169	-0.171574	-0.402576	-0.283709		-0.69122	-0.36252	-0.391987	-0.263393	-0.682583	-0.718935	-0.365704	-0.558229	-0.136942	-0.810709		-0.323683	-0.237279	-0.0570913	-0.0522146		-0.0145358	0.182146	0.152578	0.353654	-0.242289	-0.138161		-0.497742						-0.706319	-0.0435141	-0.0826271	-0.449771	-0.473219	-0.440283	-0.433218	-0.272594		-0.170551
ACVR2B			-0.254191					-0.410258	-0.159514	0.221518	-0.317016				-0.103237	-0.0924242		-0.215272	-0.331476	-0.459199	0.32567	-0.599272	-0.707528	-0.666478	-0.632537	-0.103735	-0.0308847	0.134606	0.000368353	0.168101		0.0735014	-0.34798		-0.594105	-0.505044	-0.527103	-0.423679	-0.276403	-0.672146	-0.493607		-0.34084				0.322748	-0.130301	-0.225275
ACVRL1	-0.618539	-0.340104	-0.152118	-0.295289	-0.395386	-0.263815	0.20953	-0.955017	-0.191024	0.0478548	-0.495177	-0.312349	-0.738737	-0.305727	-0.259685	-0.46719	-0.376421	-0.476067	-0.0676741	-0.62138	0.042628	-1.0642	-0.279991	-0.295226	-0.314252	-0.250471	-0.336999	-0.418377	-0.140374	-0.218409	-0.163863	-0.540043	-0.438137	-0.108683	-0.242808	-0.440264	-0.504602	-0.266092	-0.482799	-0.0572852	-0.85378	-0.128967	-0.364503	-0.317113	-0.0388038	-0.390249	-0.785326	-0.341173	-0.132488
ACY1	-0.807805	-0.389247	-0.154834	-1.06317	-0.746958	-0.470219	-0.0249426	-0.323748		-0.819945	-0.582123	-0.628458	-0.961756	-1.11474	-0.421963	-0.569128	-1.12487	0.0810527	-0.203696	-0.265785	-0.500437	-0.634507	-0.755023	-0.703357	-0.686457	-0.608319	-0.457563	-0.533245	-0.476978	-0.391952	-0.278711		-0.646964	-0.506793	-0.763225	-0.681254	-0.926805	-1.06233	-1.15143	-0.638771	-0.535345	-0.730435	-0.455367	-0.685017	-0.714016	-0.125597		-0.70111	-0.677263
ACY3	-0.34773	-0.115095	-0.694717	-0.396352	-0.323741	-0.282014	-0.544516	-0.300087		-0.244186	-0.229879	-0.204484	-0.233709	-0.63162	-0.365647	0.107215	-0.294411	-0.770325	-0.623937	-0.724668	-0.394969	-0.217464	-0.713923	-0.363655	-0.351074	-0.153296	-0.444668	-0.396608	-0.556692	-0.708769	-0.521884		-0.139085	-0.714883	-0.272954	-0.446155	-0.438869	-0.411633	-0.554643	-0.30165	-0.683815	-0.0544862	-0.0217174	-0.158788	0.106645	-0.414678		-0.385134	-0.170838
ACYP1			0.295484					-0.342066		-0.0192299	0.328993				-0.604712	-0.651973		0.0986024	-0.916891	-1.30893	-0.33354	0.115235	0.0260702	-0.175547	-0.161545	0.0579135	-0.00146697	0.429915	0.391259	0.339138			-0.539117		-0.195715	0.0607216	-0.178806	0.200676	0.00271739	-0.364774	-0.0449088		-0.0118709					-0.295699	0.113193
ACYP2			0.252688					-0.0598395		-0.11987	-0.185892				-0.896475	-0.828944		-0.140948	-0.0512218	-0.909338	-0.0841482	-0.339598	-0.376252	-0.406914	-0.414527	-0.382096	-0.658577	-0.902282	-0.639414	-0.52234			-0.208515		-0.193436	-0.20846	-0.123006	-0.117085	0.202647	-0.373381	-0.114207		-0.000435913					-0.34335	-0.00471829
ADA			-0.925992					-0.523068		-0.56471	-0.444825				0.0582429	0.0441818		-0.0957842	-0.0241716	-0.320325	-0.148232	-0.290726	-0.300475	-0.549956	-0.557796	-0.39165	-0.251338	-0.167718	-0.243692	-0.305478			-0.40635		-0.181335	0.0131932	-0.324484	-0.0739148	-0.0505097	-0.531106	-0.322881		-0.361014					-0.197456	-0.276059
ADAD1	0.436325	-0.351645	-0.378812	0.00614536	-0.257199	0.259421	-0.19389	-0.502685		-0.473492	-0.000427121	-0.174565	-0.351711	-0.157451	-0.0883409	-0.285298	-0.00968324	-0.627981	-0.634514	-0.733296	0.0267035	-0.218799	-0.862812	-0.92731	-0.952598	-0.140483	-0.057295	-0.171778	-0.0870448	-0.0215616	0.250736		-0.454485	-0.280937	-0.227375	-0.073612	-0.275304	-0.304923	-0.0967109	-0.566698	-0.361498	-0.0482873	-0.21476	-0.0269172	-0.153911	0.208478		0.137543	-0.381706
ADAL			-0.353302					-0.171853		-0.170525	-0.27949				-0.357269	-0.492794		-1.80275	-1.30478	-0.659292	-0.512909	-0.5162	-0.00427788	-0.385498	-0.388519	-0.56173	-0.452734	-0.417604	-0.52746	-0.377667			-0.438465		-0.318792	-0.321034	-0.315084	0.0459976	0.00322346	-0.140939	-0.381218		-0.22902					-0.464202	-0.327657
ADAM10	-0.367272	-0.293986	-0.359734	-0.674338	0.0464778	-0.257549	-0.321214	-0.432532		0.059666	0.0606685	-0.115095	-0.168675	-0.166643	-0.985883	-0.540032	-0.0506139	0.119254	-0.408216	-0.814521	0.0399617	-0.662756	-0.311549	-0.467771	-0.446061	-0.578634	-0.606526	-0.92688	-0.698814	-0.825287	0.129387		-0.296144	-0.28071	-0.945356	-0.653541	-0.815284	-0.656688	-0.704883	-0.46327	-0.5418	-0.747838	-0.427072	-0.44829	-0.386414	-0.126894		-0.0252357	-0.203256
ADAM11	-0.435276	0.0205029	0.276727	-0.397145	-0.621566	-0.264414	-0.512829	-0.521353		-0.506457	-0.445117	-0.342293	-0.528363	-0.639037	-0.200078	-0.973189	-0.915493	-0.0395895	-0.154501	0.118733	-0.420116	-0.544659	-0.0874379	-0.732297	-0.720192	-0.40434	-0.590929	-0.389386	-0.528736	-0.457194	-0.618092		-0.659371	-0.327578	-0.93444	-0.825675	-0.575156	-0.676886	-0.623589	-0.583795	-0.508717	-0.677205	-0.607779	-0.171999	-0.232168	-0.33238		-0.601603	-0.266258
ADAM12	-0.10134	-0.547374	0.0395714	-0.341103	-0.28683	-0.472404	-0.404556	-0.689294		-0.0284069	-0.396091	-0.321274	-0.124436	-0.0258901	0.0414541	-0.377604	-0.353696	-0.426476	-0.199976	-0.402467	-0.166311	-0.348746	-0.00606788	-0.144667	-0.149408	-0.0962709	-0.49567	-0.203752	-0.189453	-0.230081	-0.155752		-0.198798	-0.389927	-0.144164	-0.197659	-0.128296	-0.442006	-0.234468	-0.456681	-0.163091	-0.244129	-0.0865541	-0.243424	-0.0748747	-0.0719753		-0.138158	-0.322531
ADAM15			-0.554891					-0.539868		-0.177774	-0.729735				0.127657	0.139869		0.13053	-0.0787483	-0.201119	-0.355696	-0.698309	-0.908184	-1.12823	-1.14397	-0.345626	-0.657848	-0.52817	-0.731978	-0.707304			-0.302629		-0.0857156	-0.221897	-0.285469	-0.230113	-0.304584	-1.06243	-0.546952		-0.892961					-0.282902	-0.532518
ADAM17	-0.443141	-0.423613	-0.314867	-0.359129	-0.216751	-0.143985	-1.07389	-0.00727533		-0.176568	-0.604115	-0.133899	-0.316378	-0.434737	-0.393226	-0.370948	-0.250972	0.14506	-0.241787	-0.341786	0.0941794	-0.568895	-0.575135	-0.522723	-0.561731	-0.217502	-0.341885	-0.682461	-0.727164	-0.565395	-0.345323		-0.603376	0.0988014	-1.0794	-0.675544	-0.360293	-0.606811	-0.380337	-0.560764	-0.191036	-0.625061	-0.293529	-0.268787	-0.258325	-0.0770774		-0.0994446	-0.244736
ADAM18	-0.254222	0.1465	-0.315636	-0.16541	-1.21849	-0.263343	-0.20549	-0.378354		-0.166399	-0.199095	-0.167489	-0.0187941	-0.397535	-0.15555	-0.00854175	-0.273288	-0.5096	-1.20829	-0.665914	0.107414	-0.349573	-0.37858	-0.213338	-0.215815	0.196723	-0.0372163	-0.183853	-0.133122	-0.156989	-0.189113		-0.0634753	-0.123016	-0.183901	0.227656	-0.141203	-0.314314	0.131585	-0.498758	-0.0991089	-0.0136469	-0.257911	-0.170304	0.21992	0.0423008		0.215477	-0.429917
ADAM19			-0.115384					-0.197852		-0.0917135	0.178749				-0.234665	-0.0906295		0.0563942	0.264281	0.0358395	-0.115829	-0.326594	-0.229955	-0.128183	-0.124585	-0.333689	-0.0597118	-0.268242	-0.368424	-0.175988			-0.0283379		-0.249766	-0.147614	-0.340385	-0.106726	-0.338964	-0.753489	-0.407157		-0.441734					0.0289908	-0.380409
ADAM2			-0.470987					-0.156205		0.352171	-0.171885				-0.404104	-0.04596		-0.203338	-0.0510365	0.0730321	0.177658	0.160715	-0.351349	-0.224941	-0.231874	0.824732	-1.05442	-0.476672	-0.520592	-0.489348			-0.197945		-0.153627	-0.420407	-0.169301	-0.0569908	-0.302243	-0.4095	-0.0929872		0.0309145					-1.63382	-0.490741
ADAM20	-0.0353136	-0.0170965	-0.0209428	0.0899922	-0.253859	0.218703	-0.467058	-0.0924111		0.103356	0.105067	-0.268295	-0.101797	0.085267	0.117286	0.12807	-0.363493	-0.560093	-0.31878	-0.181314	-0.179143	-0.0851388	-0.154214	-0.188934	-0.181153	0.398845	-0.610542	-0.314376	-0.382664	-0.264517	0.172229		-0.135046	0.226394	-0.109968	-0.267318	-0.0110554	0.0670405	0.0537507	-0.0773592	-0.144225	-0.423266	-0.0664622	-0.138526	-0.0402427	0.0394695		-0.584773	-0.366582
ADAM21	0.0130047	-0.10387		0.316787	-0.114088	-0.12277	-0.0717673			-0.0558432	-0.0792699	-0.150025	-0.0819588	0.0141492			-0.188205				0.407789	-0.0652166				0.915881					-0.146191		-0.217857	-0.120354	-0.101896	0.638066	0.211354	0.112922	0.193824	0.0926267	0.0880728	-0.113526	0.0877715	-0.359618	-0.511415	0.12336		-0.0679912	0.0112234
ADAM22	-0.147514	-0.193402	0.295132	-0.506526	-0.214837	-0.320206	-0.139831	-0.213089		0.123218	-0.451433	-0.200685	-0.252923	-0.2494	-0.396377	-0.260188	-0.252504	-1.06955	-0.281676	-0.609839	-0.523283	-0.321244	-0.676169	-0.313847	-0.310461	-0.213055	-0.587307	-0.49119	-0.45925	-0.410192	-0.551745		0.0796572	-0.0583769	-0.566297	-0.363391	-0.335777	-0.294518	-0.429424	-0.148481	-0.40745	-0.282791	-0.237425	-0.491045	-0.254032	-0.192367		-0.327345	-0.280206
ADAM23			-0.21019					-0.441047	-0.278342	-0.375794	-0.0434693				-1.3009	-1.39963		-0.975188	-0.821446	-0.405208	-0.298151	-0.318277	-0.375053	-0.174059	-0.179344	-0.18555	-0.505359	-0.649316	-0.555445	-0.521577		-0.359196	-0.572733		-0.764027	-0.323899	-0.175357	-0.806648	-0.391434	-0.469186	-0.0980702		-0.54061				-0.0679302	-0.902555	-0.187444
ADAM28	0.0449122	-0.0524202		0.0181345	-0.343497	0.0368852	0.223328					0.166446	-0.0410648	0.385435			-0.115839														-0.152079			-0.0792529								0.0954953		-0.0922743	-0.279125	0.0679751
ADAM29	0.0765985	-0.22669	-0.299658	-0.165261	-0.229797	-0.132267	0.0535397	0.0329387		-0.167577	0.109623	-0.238277	-0.220268	-0.147828	-0.20643	-0.289092	0.0515574	-0.29215	-1.35926	0.201223	-0.120301	-0.292547	0.508691	0.444399	0.44558	-0.0823246	-0.138528	-0.122216	-0.219605	-0.102596	-0.00866881		-0.434661	-0.0914331	-0.23966	-0.394929	-0.582482	-0.132075	0.121108	-0.196371	-0.0163714	-0.112342	0.260723	-0.0616195	-0.329884	-0.220268		-0.610713	-0.00990289
ADAM30			-0.25191					-0.329275		-0.15093	-0.282193				-0.130434	-0.0843895		0.280425	0.215156	-0.21233	-0.422109	-0.559029	-0.21442	-0.156869	-0.168153	0.043641	-0.444586	-0.583492	-0.576099	-0.450856			-0.227852		-1.07435	-0.468297	-0.611445	-0.750524	-0.717904	-0.374139	-0.621216		-0.278401					-0.389008	-0.389008
ADAM32			-0.265208					-0.427208		-0.0337427	-0.19598				-0.0915632	-0.137134		-0.0545935	-0.161698	0.207266	-0.134317	0.0641054	-0.46885	-0.597016	-0.591945	-0.609832	-0.177425	0.0780767	0.0512057	0.0538837			-1.46841		-1.17847	-1.10037	-0.518032	-0.777547	-0.628188	-0.71416	-0.225394		-0.0357734					0.167282	-0.0169652
ADAM33	-0.732142	-0.828509	-0.62488	-0.688765	-0.383204	-0.625789	-0.878497	-0.600275		-0.939668	-0.603305	-0.547361	-0.279064	-0.993516	-0.719201	-0.656005	-0.623971	0.113141	-0.582478	-0.171577	-1.3071	-0.455572	-0.184113	-0.193851	-0.171528	-0.457497	-0.398069	-0.439339	-0.251829	-0.422024	-0.530213		-0.635802	-0.379806	-0.433386	-0.422324	-0.636674	-0.614803	-0.606128	-0.646454	-0.33785	-0.7856	-0.583585	-0.67564	-0.323011	-0.761375		-1.07471	-0.494166
ADAM7	-0.0145183	-0.324861	-0.161737	-0.269359	-0.195383	0.0547238	-0.545925	-0.383894			0.103215	-0.0250473	-0.297654	-0.558405	-0.0864066	-0.00273972	-0.328297	-0.579228	-0.515027	0.413165		0.107299	-0.606925	-1.21883	-1.30553	0.234072	-0.611232	-0.855408	-1.00484	-1.50495	-0.484006		-0.287497	0.130339	-0.0844068	-0.157736	-0.402104	0.0541893	-0.141743	0.0336923	0.121334	-0.157664	-0.523416	-0.606478	0.0335455	-0.270227		-0.977817	-0.506872
ADAM8			-1.45718					-0.257641		0.0187267	-0.00396412				-0.300744	-0.154173		0.034136	-0.282822	-0.730636	0.0373587	-0.417607	-0.499236	0.00442175	-0.0128088	-0.168167	-0.50838	-0.760854	-0.929568	-0.69333			-0.746622		-0.387005	-0.207666	-0.445441	-0.234363	-0.237784	-0.876686	-0.41966		-0.252744					-0.227385	-0.293094
ADAM9	-0.218217	-0.5496	0.0938808	-0.288617	-0.636785	-0.302506	-0.102871	-0.139959		-0.241831	-0.378549	-0.259649	-0.246873	-0.244974	0.0679637	-0.126541	-0.182432	-0.21233	-0.49291	-0.446607	-0.300917	-0.0452643	-0.384078	-0.338904	-0.32567	-0.386409	0.0584885	-0.0221203	-0.0516052	-0.186885	-0.353758		-0.00582784	-0.195101	-0.326004	-0.347538	-0.25314	-0.344873	-0.316271	-0.0762059	0.102681	-0.355881	-0.420386	-0.505172	-0.203411	-0.0445081		-0.834384	-0.549833
ADAMDEC1			0.0122062					0.0561498		-0.950656	-0.132687				0.111788	0.109103		-0.63904	0.123746	-0.26038	-0.0136275	0.0508471	-0.163918	-0.391095	-0.388247	-0.158807	0.167118	-0.0376138	0.0407324	0.0956171			-0.0856357		-0.352543	0.0109569	-0.0842289	-0.135561	-0.303042	-0.0323512	-0.00138875		-0.268301					-0.292244	-0.451008
ADAMTS1			-0.474145					-0.705271		-0.335091	-0.334879				-1.10842	-0.238704		-1.61883	-1.11605	-1.35923	-0.146553	-1.193	-0.902952	-1.05726	-1.07834	-0.236818	-0.540584	-0.622385	-0.382994	-0.531573			-0.474145		-0.474382	-0.5376	-0.734254	-0.701293	-0.459943	-0.442404	-0.28854		-0.329071					-0.03247	-0.492774
ADAMTS10	-0.638686	-0.310605	-0.325641	-0.431695	-0.234644	-0.175868	-0.730435	-0.567038	-0.406296	-0.392464	-0.422804	-0.51649	-0.674496	-0.736711	-0.128612	0.0459125	-0.142171	-0.627271	-0.479005	-0.689735	-0.177726	-0.476607	-0.262217	-0.140178	-0.117175	-0.459854	-0.700806	-0.554886	-0.469808	-0.494785	-0.407856	-0.385686	-0.66735	-0.11383	0.0508967	-0.541333	-0.403387	-0.390186	-0.357047	-0.0841301	-0.368941	-0.435027	-0.5818	-0.627772	-0.294674	-0.583692	-0.554715	-0.649669	-0.692241
ADAMTS12	-0.174565	-0.12059	-0.745002	-0.0993041	-0.462317	-0.331237	-0.0944581	-0.21101		-0.352324	0.105821	-0.120429	-0.0887219	-0.223064	0.20613	0.210752	-0.374537	-0.634618	-0.863583	-1.05774	0.34454	-0.241276	-0.607616	-0.354304	-0.390098	-0.255074	-0.665541	-0.278287	-0.502814	-0.453709	0.0600956		-0.144096	-0.19467	-0.0795774	-0.215263	0.0246394	-0.138693	-0.13966	-0.194528	0.00174516	-0.0166519	-0.34971	-0.0482873	-0.341072	0.123568		-0.171676	-0.194811
ADAMTS13	-0.443369	-0.393287	-0.242161	-0.128256	-0.333633	-0.333288	-0.0992057	0.397185		-1.22418	-0.162982	-0.437949	-0.367919	-0.339306	0.0120254	-0.109285	-0.278159	0.0277502	-0.352985	-0.726199	-0.993411	-0.267707	-0.346363	-0.442276	-0.420026	-0.11312	-0.0162207	-0.106916	-0.0194543	0.00424105	-0.294674		-0.324815	-0.383874	-0.851969	-1.03798	-0.975057	-0.590488	-0.30654	0.0351361	-0.430054	-0.0632712	-0.384412	-0.410407	-0.380863	-0.0052547		-0.523216	0.0300083
ADAMTS14	-0.0946031	-0.0144433	-0.224144	-0.534921	-0.245053	-0.326894	-0.195142	-0.940052		-0.094426	-0.176042	-0.374087	-0.0754392	-0.52671	-0.277511	-0.34622	-0.216024	0.0636811	-0.0325214	-0.0265217	-0.198012	-0.217399	-0.236659	-0.386955	-0.374308	0.167282	0.198495	0.107966	0.199449	-0.113904	-0.39426		-0.151354	-0.0554934	-0.282582	-0.0646589	-0.236209	-0.150092	-0.262642	-0.152837	-1.13669	-0.552962	-0.540829	-0.327194	-0.0239407	-0.557483		-0.236924	-0.2949
ADAMTS15	-0.514665	-0.751101	-0.604937	-0.421053	-0.512544	-0.286551	-0.49203	-0.380373		0.207133	-0.389467	-0.522428	0.121976	-0.266107	-0.322318	-0.251843	-0.142295	-0.357979	-0.194287	-0.491068	-0.00994756	-1.06193	-0.22663	-0.194312	-0.203182	-0.636865	0.0160043	-0.114296	-0.0188686	-0.0993649	0.118379		-0.163264	-0.196051	-0.192041	-0.047475	-0.0980604	-0.0270585	-0.043657	-0.0499305	0.0555258	-0.236984	-0.272431	-0.459101	-0.734712	-0.3014		-0.0957499	-0.335579
ADAMTS16	-0.193402	-0.331823	-0.121973	-0.437736	0.106244	-0.258976	-0.287095	0.211601		-0.391914	-0.342575	-0.0365765	-0.346985	-0.187594	0.00686312	0.297638	-0.936034	0.0872436	-0.201327	-0.622532	-0.364175	-0.324157	-0.466153	-0.307188	-0.304735	-0.225522	0.163056	0.0887337	-0.0539111	-0.0422133	-0.90852		-0.0401319	-0.17075	-0.381568	-0.143926	-0.126313	-0.236128	-0.250861	-0.445125	-0.0861054	-0.215264	-0.36446	-0.479882	-0.370419	-0.498152		-0.07776	-0.19423
ADAMTS17	-0.561886	-0.316593	0.00818985	0.0699856	-0.0743016	-0.310882	-0.528264	0.0741899		-0.155339	-0.119518	-0.386117	-0.162245	-0.185835	-0.691448	-0.648518	-0.351128	-0.367604	-0.241718	-0.177527	-0.212404	-0.774755	0.423688	0.0366523	0.0343378	-0.809102	-0.353394	-0.506067	-0.693781	-0.75726	-0.312283		-0.216955	-0.708716	-0.430198	-0.531789	-0.492883	-0.469929	-0.491051	-0.178922	-0.574516	-1.44959	-0.382788	-0.116631	-0.363151	-0.280225		-0.202091	-0.56585
ADAMTS18			-0.412363					-0.103444		0.0189354	-0.0475743				0.00996646	-0.114627		-0.1659	0.310521	-0.198875	0.0807834	0.368348	-0.390018	-0.435244	-0.45786	-0.435083	-0.743222	-0.443044	-0.478336	-0.287217			-0.293776		0.253814	-0.0604414	-0.0130484	0.154699	0.202353	-0.92395	-0.247883		-0.234117					0.137168	0.00758464
ADAMTS19											-0.823681											-0.340097				0.0141207							-0.0123776		-0.28997	-0.270663	-0.42847	-0.291677	-0.504089	-0.478836	0.114117		0.357169					-0.0813133	-0.462876
ADAMTS2			-1.106					-0.498537		-0.107521	-0.718942				-0.215658	-0.0820415		-0.095507	-0.0278155	-0.446232	-0.238652	-0.134727	-0.0395316	0.0165046	0.00943485	-0.181406	-1.3293	-0.781906	-0.372423	-0.526788			-0.346267		-0.00702877	-0.0104942	-0.284713	-0.286873	-0.264981	0.0349715	0.00224732		0.272624					-0.286049	-0.0656866
ADAMTS20			0.254294					-0.102817	-0.0877626	-0.265817	-0.240614				-0.290027	-0.391579		-0.0237503	-0.460575	-0.677761	-0.464831	-0.209162	-0.212282	-0.0799616	-0.0702004	-0.0139991	-0.168134	-0.409261	-0.541144	-0.483923		-0.0274077	-0.309608		-0.31908	-0.393776	-0.545889	-0.353645	-0.343492	-0.386977	-0.134027		0.021951				-0.279243	-0.728336	-0.653113
ADAMTS3	0.0245784	0.357866	0.247636	-0.0469789	-0.431125	-0.0617097	-0.0144062	-0.03588		0.0216675	-0.131912	-0.0836564	0.0351714	-0.439422	-0.105937	0.113316	-0.334129	-0.5863	-0.0596297	0.317021	-0.279414	-0.226933	-1.03282	-0.208529	-0.222404		0.0924475	-0.182048	-0.242123	-0.159197	-1.15969			-0.138964						-0.454206	0.248087	0.0907216	-0.0395455	0.115601	-0.246023	-0.0531957			-0.0579509
ADAMTS4	-0.485611	-0.667173	-0.0457137	-1.17676	-0.315699	-0.638717	-0.736345	-0.689024		-0.206173	-0.733435	-0.633399	-0.330156	-0.124802	-0.420534	-0.536489	-0.474569	-1.09153	-1.02402	-0.674692	-0.196768	-0.607999	-0.868919	-1.34524	-1.33235		-0.271416	-0.405118	-0.144628	-0.360746	-0.547669			-0.872043						-0.635072	-0.758366	-0.274934	-0.804389	-0.739694	-0.584577	-0.905485			-0.0780831
ADAMTS5			-0.779482					-0.0576826		0.162373	-0.668908				0.103715	-0.274142		0.031273	-0.0159754	-0.354274	0.00127861	-0.272403	-0.0562287	-0.250156	-0.227155	-0.352139	-0.147456	-0.00164423	-0.234304	-0.325246			0.0096657		-0.219777	-0.0913491	-0.0557841	-0.120958	-0.170797	-0.182991	0.112587		-0.416513					-0.46957	-0.137247
ADAMTS6			-0.172439					-0.0676609		-0.444765	-0.358923				-0.149316	-0.184695		-0.0847546	-0.539931	-0.0883483	-0.272912	-0.369102	-0.211041	0.00980778	0.00235527	0.176517	0.275757	0.250008	0.145779	0.101506			-0.0659883		-0.207024	-0.263993	-0.301733	-0.241646	-0.496065	-0.109676	0.0190216		-0.503146					0.219484	-0.31439
ADAMTS7	-1.00005	-0.69047	-0.630423	-0.107954	-0.709672	-1.04698	-0.645703	-0.370357		-0.455791	-0.643306	-0.73919	-0.412502	-0.432676	-0.77447	-0.510749	-0.221806	-0.367111	-0.609833	-0.671268	0.0453094	-0.38503	-0.884641	-0.721487	-0.726373	-0.61647	-0.708782	-0.783394	-0.838561	-0.912844	-0.329757		-0.67691	-0.916619	-0.875302	-0.660908	-0.520455	-0.51014	-0.405002	-1.04029	-0.655028	-0.172206	-0.989611	-0.937252	-1.42491	-0.460124		-0.972804	-0.628545
ADAMTS8			-1.27574					-0.725753		-0.922517	-0.658273				-0.16339	-0.216224		-0.621564	-0.583566	-0.842304	-0.941837	-1.09185	-0.428796	-0.160104	-0.157246	-0.830111	-0.173165	-0.785466	-0.890805	-0.903946			-0.715488		-0.522632	-0.423965	-0.421271	-0.502826	-0.48358	-0.8464	-0.875032		-0.634376					-0.658273	-0.825322
ADAMTS9	-0.156529	-0.00278503	0.0166277	-0.0114997	-0.392298	-0.201116	0.0815134	0.327762			-0.258703	-0.0796282	0.0499849	0.178837	-1.15645	-0.89994	-0.0718708	0.816086	-0.0738404	-0.245978		-0.477719	-1.47091	-1.12106	-1.05496		-0.425834	-0.0167622	-0.0527962	-0.0955365	-0.029005			-0.0443324						0.109186	-0.19056	-0.0445081	-0.216215	0.0597002	-0.0977014	0.112062			-0.360522
ADAMTSL1	-0.572255	-0.324089	-0.473219	-0.215342	-0.291129	-0.13281	-0.0766292	0.284439		-0.450774	-0.179405	-0.0888164	-0.319913	-0.444014	-0.330673	-0.364337	-0.29139	0.0859259	-0.0766114	-0.831465	-0.15149	-1.87756	-0.20676	-0.499088	-0.506427	-0.182943	0.279097	-0.0604584	-0.307923	-0.260869	-0.686145		-0.344627	-0.0464392	0.105909	0.132154	-0.0453042	0.147925	0.236966	-0.420692	-0.601754	-0.109712	-0.785211	-0.244483	-0.406152	-0.322281		-0.356487	-0.852299
ADAMTSL2	-0.312848	-0.501653	-0.769039	0.0194314	-0.527722	-0.268242	-0.283608	-0.553987		-0.522971	-0.722542	-0.709961	-0.698967	-0.304728	-0.448291	-0.255578	-0.412842	-0.291445	-1.02038	-0.138791	-0.790727	-0.522005	-0.457421	-0.233582	-0.236727	-0.794417	-0.317864	-0.448864	-0.337348	-0.304779	-0.601792		-0.420959	-0.558604	-0.460953	-0.428109	-0.512563	-0.334061	-0.282029	0.320981	-0.941427	-0.580267	-0.401775	-0.463923	-0.729804	-0.730297		-0.478443	-0.76983
ADAMTSL3			-0.628608					-0.8456	-0.379269	-0.00799881	-0.062481				-0.969323	-0.611202		0.213808	0.0764087	0.0512909	-0.163505	-0.495991	-0.0659139	-0.16883	-0.164784	-0.683924	-0.0603569	-0.291789	-0.366051	-0.238327		-0.216053	0.279444		-0.466501	-0.386936	-0.158649	-0.0608255	-0.0625321	-0.496619	-0.286563		-0.652188				0.0628203	-0.254797	-0.584693
ADAMTSL4	-0.994164	-1.22227	-1.06196	-1.07297	-0.815955	-1.1723	-0.754089	-0.126707		-0.95223	-0.787848	-0.773857	-1.05333	-0.904123	-0.584695	-0.636491	-1.5706	-1.64191	-0.908463	-1.27546	-0.625525	-1.14916	-0.466384	-1.05821	-1.02756	-0.402429	-1.45041	-1.14589	-1.00235	-1.1631	-1.62139		-0.733348	-0.756064	-0.695199	-0.93237	-0.728215	-1.02257	-0.958472	-0.899509	-1.1674	-0.937232	-0.746111	-1.70695	-1.72659	-0.644627		-0.383875	-1.18499
ADAMTSL5			-0.719119					-1.18368		-1.43231	-0.439614				-0.119306	-0.253942		-2.25969	-0.84117	-1.31775	-1.05242	-0.421541	-0.185406	-0.55223	-0.525897	-1.20636	-0.498022	-0.186738	-0.229221	-0.167239			-0.532304		-0.690887	-0.579271	-0.786331	-0.831942	-0.716624	-0.667205	-1.66709		-0.798036					-0.772457	-0.834849
ADAP2	-0.805324	-0.0396271	0.0725455	-0.560293	-0.721711	-0.296893	-0.810456	-0.389803		-0.130269	-0.522891	-0.38807	-0.405724	-0.458054	-0.583738	-0.550594	-0.477896	-0.232053	-0.431699	-0.732832	-0.616677	-0.690107	-0.334455	-0.565396	-0.561631	-0.972635	-0.681199	-0.5767	-0.312548	-0.622175	-0.626644		-0.741018	-0.548774	-1.13966	-1.18094	-0.533174	-0.945185	-0.733853	-0.486438	-0.358005	-0.669836	-0.297138	-0.825086	0.0639868	-0.312643		-1.02375	-0.518303
ADAR	-1.3148	-0.334554	-0.715082	0.0205029	-0.5839	-0.749417	-1.09101	-0.528846		-1.5051	-0.775707	-0.634692	-0.462317	-0.15398	-0.373204	-0.388569	-0.880309	-0.0753818	-0.833975	-0.406633	-0.761989	-0.915102	-0.57797	-1.22339	-1.16692	-0.350902	-0.743822	-0.64698	-0.672016	-0.525144	-0.485705		-0.49823	-0.798472	-0.555052	-0.463583	-0.580419	-0.601848	-0.786983	-0.221946	-0.313718	0.0941082	-0.910178	-0.484597	-0.31132	-0.441717		-0.640517	-0.326383
ADARB1			-0.29304					-0.246746	-0.332449	-0.729015	-0.753136				-0.431363	-0.360922		-0.511099	-0.0693492	-0.43229	0.0697664	-0.961244	-0.182979	0.1132	0.121125	-0.378661	-0.227958	-0.0315216	0.0148426	-0.109219		-0.47614	-0.551479		0.00415145	-0.223489	0.0245367	-0.247198	-0.257872	-0.432902	-0.527776		-0.31664				-0.420625	-0.524527	-0.0842038
ADARB2	-0.0957023	-0.283231	-0.361907	-0.0743016	-0.306871	-0.301509	-0.0288815	-0.940553		-0.0608784	0.0825995	-0.257816	-0.0364791	0.127906	-0.331103	-0.124694	-0.114332	-0.24588	-0.0998881	-0.142102	0.000650864	-0.0788032	0.102922	-0.105246	-0.0969056	-0.183123	-0.366334	-0.408265	-0.259279	-0.306862	0.0712272		-0.125862	-0.141699	-0.218493	-0.131166	0.00932072	-0.114383	-0.124133	0.0225951	-0.0779411	-0.0333182	-0.303145	-0.0528968	-0.0982045	0.00684844		-0.0747115	-0.257677
ADAT1	-0.643085	-0.14522	-0.563863	-0.350389	-0.444446	0.155466	-0.306741	-0.204863		0.0470302	-0.0428527	-0.322357	-0.0763581	-0.109096	-0.0693221	-0.0649149	-0.0887219	-0.310801	-0.44867	-0.520617	0.147862	-0.0626677	-0.533522	-0.811881	-0.804764	-0.520644	-0.139561	-0.191552	-0.0787594	0.0483317	-0.491779		-0.189685	-0.0378887	-0.4745	-0.143639	-0.174286	-0.580493	-0.246399	-0.465236	0.0583806	-0.228711	0.00443451	-0.0345639	-1.01068	-0.384948		-0.213346	-0.335998
ADAT2	-0.531715	-0.829551	-0.51003	-0.351126	-0.288637	-1.00283	-0.962271	-1.70687		0.0281273	-0.773711	-0.340657	-0.775662	-0.436485	-0.151445	-0.629027	-0.380066	-0.731247	-0.655602	-0.479336	-0.0396731	-0.914162	-0.592785	-0.36575	-0.367277	-0.86409	-0.705397	-1.14182	-0.897146	-0.963961	-0.615314		-1.0253	-0.874693	-0.425878	-0.753781	-1.12885	-1.15942	-1.39295	0.0429926	0.0175103	-0.686773	-0.779869	-0.755359	-0.412153	-0.527487		-1.35162	-0.55334
ADAT3	-1.14659	-1.72739	-1.22782	-0.968343	-1.01126	-1.01061	-1.33536	-1.26306		-1.37756	-0.841628	-1.15706	-1.08783	-1.04349	-0.662742	-1.16179	-0.72467	-1.0687	-0.592037	-0.108772	-0.576401	-1.14202	0.0450636	-0.222899	-0.228545	-1.45002	-1.16149	-1.18258	-1.34399	-1.30803	-1.36784		-2.82787	-1.27102	-1.63688	-1.83549	-1.90544	-2.29366	-2.16353	-0.846237	-0.911205	-0.748233	-1.15633	-1.1409	-1.07833	-1.35546		-0.336148	-0.997619
ADCK1			-0.0627808					-0.178923		-0.0734333	-0.091887				-0.158416	-0.018148		-0.357056	-0.238632	-0.202125	-0.0237775	-0.126975	-0.539909	-0.42554	-0.439903	-0.152778	-0.233142	-0.114456	-0.157197	-0.20238			0.0547307		0.0472529	0.14914	0.0905336	-0.0322575	-0.0123495	-0.178187	-0.213525		-0.00710746					-0.20692	-0.179977
ADCK2			-0.185966					-0.604479		-0.242812	-0.991226				-0.336681	0.147847		-0.652017	-0.86258	-0.473062	-0.0223863	-0.527103	-0.382836	-0.476852	-0.483077	-0.554721	-0.288048	-0.493916	-0.301302	-0.431016			-0.19033		-1.23152	-0.79423	-0.720675	-0.639211	-0.69825	-0.501273	-0.920663		-0.411475					-0.532197	-0.302106
ADCK5	-0.501653	-0.234929	-0.390543	-0.952005	-0.518026	0.0494253	-0.311926	-0.0436891		-0.492957	-0.287003	-0.364694	-0.464585	-0.475996	-0.403297	-0.795581	-0.337544	-0.501597	-0.522313	-0.471895	-0.225826	-0.389466	0.0754017	0.0132513	0.00264314	-0.289044	-0.317952	-0.665838	-0.654691	-0.540069	-0.590973		-0.325362	-0.413472	-0.166092	-0.440705	-0.530401	-0.449805	-0.205309	-0.657867	-0.426765	-0.22252	-0.697721	-0.578862	-0.18722	-0.607483		-0.641381	-0.945247
ADCY1	-0.627021	-0.688179	-0.177228	-0.359907	-0.280127	-0.475616	-0.404006	-0.250514		-0.0740789	-0.122734	-0.568892	-0.595191	-0.315389	-0.254317	-0.20522	-0.329085	-0.21486	-0.265908	-0.339799	-0.0616351	-0.401744	-0.423413	-0.623127	-0.637244	-0.574239	-0.617394	-0.591793	-0.470347	-0.5831	-0.779179		-0.382656	-0.249784	-0.0867995	-0.129732	-0.252444	-0.0707127	-0.22406	-0.352392	-0.629335	-0.635108	-0.549376	-0.353817	-0.371517	-0.525764		-0.406748	-0.313953
ADCY10	0.143397	-0.185153	0.460329	0.151994	0.011097	-0.146056	-0.0669489	0.967449		0.217473	0.069672	0.0724296	-0.115274	0.259711	-0.464614	-0.257061	-0.185763	0.0275648	0.411391	0.165082	0.483552	0.11242	-0.51987	-0.497545	-0.500776	-0.251853	-0.0606386	0.00997582	0.179361	0.133162	-0.0758492		0.279663	-0.11436	-0.0803195	-0.193213	0.0780043	0.0297539	0.0915567	-0.197738	-0.0822619	-0.139739	0.297729	0.224511	-0.0645758	0.0102184		-0.0334896	0.0551937
ADCY2	-0.299013	-0.275204	-0.0356059	-0.360475	-0.399174	-0.453449	-0.275068	-0.344819			-0.635997	-0.0052547	-0.074572	0.114076	-0.0731439	-0.0216715	-0.605905	-0.843334	-0.322746	-0.548316	-0.515613	-0.474874	-0.576503	-0.486664	-0.49061	-0.643683	-0.016148	-0.183273	-0.46003	-0.301119	-0.434125		-0.357791	-0.389247	-0.752447	0.0507731	-0.0473955	-0.291935	-0.199972	0.254026	0.0127261	-0.359408	0.0230419	-0.266358	-0.185321	-0.13397		-0.931052	-0.333398
ADCY3	-0.327284	-0.595199	-0.425838	-0.596078	-0.280854	-0.756453	-0.648454	0.581545		-0.562136	0.185016	-0.350301	-0.465023	-0.569139	-0.328256	-0.312958	-0.444929	0.0450483	-0.442221	-0.61618	-0.38531	-0.753972	-0.332666	-0.220724	-0.208806	-0.771046	-0.195371	-0.523412	-0.412135	-0.307543	-0.784448		-0.170481	-0.47487	-0.00192925	0.00723211	0.0517332	-0.0970001	-0.0605925	-0.190346	-1.17957	-0.311995	-0.632512	-0.417629	-0.817965	-0.542181		-0.50573	0.125606
ADCY4			-1.3043					-0.281475		-0.742334	-0.77189				-0.505954	-0.300405		-0.456494	-0.481829	0.274456	-0.201119	-0.32976	-0.280442	-0.809792	-0.818791	-0.72036	-0.550298	-0.428746	-0.807195	-0.52661			-0.784199		-0.504111	-0.55458	-0.423889	-0.385506	-0.514127	-0.926228	-1.25946		-0.73392					-0.744177	-0.875079
ADCY5	-0.333748	-0.257361	-0.152075	-0.405686	-0.0667938	-0.303979	-0.320101	-0.311326		-0.527312	0.0357287	-0.290082	-0.063515	-0.24475	-0.354126	-0.443053	-0.143622	-1.2153	-0.0743398	-0.961422	-0.0229914	-0.444037	-0.953661	-0.265909	-0.274142	-0.70002	0.0939255	-0.107391	-0.118376	-0.0609898	-0.0862394		-0.117833	-0.35747	-0.250252	-0.240416	-0.202215	-0.343013	-0.435841	-0.687624	-0.590001	-0.335261	-0.81153	-0.370499	-0.145258	-0.42339		-0.264421	-0.317275
ADCY6			-0.452172					-0.578203		-0.452238	-0.564305				-0.87507	-0.655332		-0.750205	-0.445288	-0.110247	-0.436435	-0.804653	-0.519416	-0.849432	-0.827484	-1.09141	-0.388721	-0.542105	-0.782029	-0.828224			-0.192675		-0.55798	-0.404443	-0.666476	-0.674325	-0.419006	-0.842211	-0.773015		-0.454994					-0.67066	-0.476129
ADCY7			-0.638337					-0.412062	-0.483394	-0.362832	-0.230998				-0.194116	-0.477102		-1.2467	-1.38523	-1.00738	-0.245191	-0.770519	-0.912069	-0.503816	-0.475869	-0.10484	-0.454829	-0.455133	-0.56958	-0.530162		-0.175142	-0.381988		-0.24725	-0.323796	-0.338678	-0.160518	-0.245325	-0.43467	-0.372416		-0.629705				-0.431885	-0.455936	-0.635411
ADCY8	-0.397504	-0.49906	-0.745746	-1.15192	-1.1983	-0.444539	-0.237148	-0.258928		-0.276836	-0.493814	-0.52276	-0.384237	0.0901495	-0.236089	-0.45284	-0.30362	-0.25372	-0.923497	-0.668096	-0.314683	-0.449785	-0.430623	-0.453694	-0.447603	-0.405704	-0.461834	-0.537965	-0.493484	-0.364366	-0.190217		-0.253784	-1.05925	-1.16109	-1.18557	-1.13852	-1.13419	-1.1657	-0.565607	-0.632209	-0.28836	-0.586446	-0.206684	-0.43594	-0.876853		-0.57565	-0.390171
ADCY9	-0.00278503	-0.128615	0.109604	-0.291328	-0.0447766	-0.123096	-0.166714	-0.374311		-0.56802	-0.523549	-0.203021	-0.0722465	-0.290634	-0.369541	-0.434109	-0.0110365	-0.656978	-0.0371313	-0.0127208	-0.288308	-0.280102	-0.569887	-0.241381	-0.247201	-0.161365	-0.134043	0.163056	0.129761	0.180136	-0.0318339		-0.211009	-0.0353993	-0.390052	-0.173794	-0.299931	-0.29628	-0.104738	-0.205761	-0.416059	-0.0212488	-0.236116	0.0230503	-0.0424761	-0.298736		-0.527678	-0.261957
ADCYAP1	-0.136466	0.122558	-0.292739	0.0840805	-0.558499	0.039255	0.0214096	-0.140247		-0.00633168	-0.0310404	-0.0340553	-0.0158881	0.131654	-0.203532	-0.281091	0.117964	0.0114125	0.234719	0.049417	-0.37644	0.0672709	-0.0733673	-0.247884	-0.253007	-0.308301	-0.123514	-0.349652	-0.174423	-0.26059	-0.440878		0.0871152	0.174992	0.399293	0.0314747	-0.0750255	0.238742	0.185317	0.0278418	0.0108201	-0.344435	0.00154373	-0.28009	-0.529213	0.228987		-0.157296	-0.178862
ADCYAP1R1	-0.584213	-0.158555	-0.327759	-0.475451	0.041086	-0.861536	-0.529114	-0.499807		-0.423461	-0.314895	-0.349691	-0.056095	-0.339379	-0.60343	-0.839708	-0.355812	-0.469566	-0.379995	-0.385642	-0.0743063	-0.12881	-0.467244	-0.336573	-0.31748	-0.262186	-0.0988545	-0.573014	-0.233409	-0.392806	-0.779254		-0.494023	-0.107809	-0.189739	-0.29246	-0.15851	-0.209039	-0.325673	-0.205771	-0.354032	-0.43679	-0.178265	-0.278984	-0.408669	-0.52514		-0.109819	-0.561067
ADD1	-0.454451	-0.210873	0.176646	-0.521317	-0.321369	-0.368868	-0.0176551	-0.276597		-0.271074	-0.867549	-0.444957	-0.284928	-0.613938	0.104554	-0.123862	-0.428874	-0.588433	-0.300249	-0.832453	0.0984084	-0.541051	-0.246222	-1.04574	-1.00676	-0.206825	-0.424475	-0.522096	-0.699062	-0.689558	-0.805726		-0.12814	-0.279759	0.0971293	-0.270097	-0.334587	-0.211504	-0.165322	-0.426382	-0.159492	0.108651	-0.516237	-0.511496	-0.196897	-0.301502		-0.304059	-0.308065
ADD2	-0.31036	-0.535168	-0.271627	-0.42147	-0.70441	-0.468469	-0.374274	-0.591705		-0.688465	0.353797	-0.460697	-0.512031	-0.722145	-0.119541	-0.252192	-0.278088	-0.223145	-0.459192	-0.369052	-0.19669	-0.538249	-0.543342	-0.245756	-0.243876	-0.147867	-0.146144	-0.0881685	-0.226512	-0.273592	-0.349625		0.00410363	-0.678675	-0.73567	-0.889178	-0.66239	-0.597128	-0.726709	-0.131488	-0.695831	-0.352527	-0.553724	0.0414564	-0.311455	-0.795906		-0.469931	-0.513057
ADD3	-0.416654	-0.316525	-0.527196	-0.441795	-0.476476	-0.0570249	-0.22878	-0.00465037		-0.989439	-0.143593	-0.590451	-0.635037	-0.224744	0.0824497	-0.0332335	-0.0880982	-0.347394	-0.589138	-1.6284	-0.833841	0.0571022	-0.0826694	-0.0878104	-0.0915433	-0.291134	-0.606825	-0.087701	-0.124936	-0.0427946	-0.160013		-0.975025	-0.141922	-0.622394	-0.0552056	-0.343182	-0.231482	-0.264517	-0.468654	-0.197701	-0.445829	-0.201339	-0.51396	-0.0528022	-0.141699		-0.140146	-0.280417
ADGB			0.357715					-0.329603			-0.376852				-0.372983	-0.398985		0.517694	0.366271	0.012879		-0.574579	-0.306145	-0.210783	-0.19784		-0.374317	-0.188942	-0.147615	0.0138562																			-0.208953
ADH1A	-0.199817	-0.447017		-0.361175	0.0760768	-0.305754	0.0872673			-0.535738	-0.553061	0.0534451	-0.547365	-0.470582			0.261296				-0.13846	-0.0999912				-0.183063					-0.224302		-0.0351281	-0.557988	-0.236694	-0.237637	-0.190932	0.000340865	-0.1242	-0.176806	-0.177456	-0.494924	-0.337519	0.000849047	0.183226	-0.46063		-0.288714	-0.453394
ADH1B	-0.0607403	-0.400066		-0.493154	-0.412842	-0.386923	-0.362643			-0.286567	-0.390004	-0.3396	-0.219075	-0.0341545			-0.258781				-0.22951	-0.149266				-0.206193					-0.698695		-0.123072	-0.367201	-0.0674663	0.11886	-0.122805	-0.0560895	-0.0793552	-0.439993	-0.326729	-0.31537	-0.366964	-0.307022	-0.324861	-0.32601		-0.315505	-0.485333
ADH4	0.0749738	-0.149208	-0.240168	0.112712	0.126201	0.0401195	-0.0124107	-0.0868625		0.268756	-0.206643	-0.24738	-0.0606442	0.144392	-0.357078	-0.192899	-0.0411596	-0.0514411	0.0244004	-0.00781729	-0.226107	0.128702	-0.0903753	-0.175213	-0.162959	0.272943	-0.0103162	-0.000493679	-0.0737131	0.133534	-0.0766292		-0.0389182	-0.0419363	-0.53452	-0.540754	-0.345915	-0.667773	-0.23408	-0.38606	0.259391	-0.0694774	-0.310961	0.192063	-0.00822821	-0.156611		0.0430088	-0.341587
ADH5	-0.63388	-0.335035		-0.989321	-0.865829	-0.715321	-0.378338			-1.06603	-0.86834	-0.652742	-0.577989	-0.305729			-0.69504				-0.670511	-0.802906				-0.735687					-0.902305		-1.35791	-0.888054	-0.563869	-0.393266	-0.613088	-0.576055	-0.193666	-0.714219	-0.389386	-0.0948621	-0.752766	-0.930272	-0.561121	-0.605087		-0.838293	-0.589282
ADH6	-0.0956163	-0.0235962	-0.496215	-0.145296	-0.380935	-0.151855	-0.176163	-0.382742		0.368664	-0.532636	0.0749738	0.083796	0.0049908	-0.153836	-0.131014	-0.281945	-0.0691601	-0.250218	0.0475565	0.26499	0.151545	-0.630421	-0.844602	-0.818597	0.0972122	-0.168198	-0.38839	-0.264023	-0.389359	-0.517068		-0.173787	0.0706194	-0.136649	0.265675	-0.194011	-0.109047	-0.00398034	-0.55175	-0.161263	-0.406761	-0.193317	-0.0998177	-0.104704	-0.0153449		-0.45484	-0.246479
ADH7			-0.205885					0.0541416		-0.0465035	-0.0656654				-0.0160758	-0.347598		-0.152622	0.00353341	0.0189289	0.13675	-0.129384	-0.0723974	-0.407356	-0.39602	-0.462146	-0.535189	-0.561397	-0.575288	-0.449296			0.24238		-0.229546	-0.191244	0.0714698	-0.0246628	-0.0876741	-0.428953	-0.266956		-0.0874378					-0.0709876	-0.493603
ADHFE1	-0.214336	-0.373684	-0.00551149	-1.12981	-0.371285	-0.0853528	-0.0664957	-0.273525		-0.485703	-0.541039	-0.198037	-0.683553	-0.623678	-1.79558	-1.04478	-0.342936	-0.0838396	-0.349013	0.186056	-0.371203	-0.333897	-0.337702	-0.427404	-0.437199	-0.704943	-1.0527	-0.843058	-0.839083	-0.680461	-0.590451		-0.376959	-0.516867	-0.696902	-0.35226	-0.274151	-0.565152	-0.608436	-0.326148	-0.283103	-0.494969	-0.704024	-0.556025	0.413398	-0.218295		-0.761549	-0.65329
ADI1	0.152529	0.107717	-0.742519	0.0211575	-0.547644	-0.387794	0.136072	0.0554239		-0.86733	-0.5138	-0.150432	0.260537	-0.853206	-0.0132538	-0.178125	0.0548665	-0.822197	-0.429145	-0.713485	-0.643454	-0.131224	-0.149053	-0.190002	-0.204876	0.32307	-0.0935718	-0.0516052	-0.161387	-0.160678	-0.18184		-0.552243	0.233894	-0.0936407	-0.245784	0.14652	-0.0346471	0.285692	0.577062	-0.195438	-0.138648	-0.0337354	0.0986427	-0.148069	-0.0908004		-0.422822	-0.106274
ADIG	-0.271957	-0.132973	-0.548992	-0.387125	-0.542547	0.262141	-0.722431	-0.33321		-0.410536	-0.509835	-0.782956	-0.375215	-1.08718	-0.32502	-0.336064	-0.454874	-1.87263	-0.702984	-0.823152	-0.387415	-0.343641	-0.318758	-0.37851	-0.349245	-0.592792	-0.229817	-0.40718	-0.218757	-0.351689	-0.518447		-0.613269	0.0698326	0.0950726	-0.26538	-0.145368	0.176512	0.134217	-0.670101	-0.314194	-0.425319	-0.413896	-0.188906	-0.618092	-0.249547		-0.614777	-0.395214
ADIPOQ	0.153728	-0.133146		-0.255569	-0.133899	-0.599556	0.0142694					0.266211	-0.385972	-0.124215			-0.326936														-0.269212			0.154693								-0.312423		-0.0873351	-0.0116185	-0.180238
ADIPOR1	-1.14414	-1.50487	-0.785517	-1.75627	-0.579055	-0.341215	-0.554833	-0.69886		-0.0579795	0.213321	-0.775702	-0.560174	-1.08015	-0.92946	-1.36066	-0.735628	-1.19582	-0.514038	-0.82719	-0.280133	-0.615729	-0.100123	-0.0653225	-0.0560804	-1.56725	-1.5504	-2.39774	-1.7624	-2.38079	-0.632385		-1.31528	-0.310856	0.116625	0.184365	-0.136691	0.160523	-0.0390861	0.258093	-0.23462	-0.617815	-0.187705	-1.09777	-1.03131	-0.636968		-1.03669	-0.7854
ADIPOR2	-0.243754	-0.151542	-0.150915	0.0562748	-0.630584	0.0807086	-1.1349	-0.047236		-0.0254095	-0.0713961	-0.0726223	-0.060163	-0.0391024	-0.13435	-0.211723	-0.4735	-0.392084	-0.147587	0.0237771	0.0262535	-1.10908	-0.190662	-0.0681026	-0.0759304	0.346509	-0.0683381	-0.186809	-0.116023	-0.101476	-0.381587		-0.165144	-0.245538	-0.462064	-0.333082	-0.316663	-0.579884	-0.707613	-0.295848	-0.393669	-1.43142	0.0489836	-0.321669	-0.376179	-0.161001		-0.484763	0.0213477
ADIRF	-0.589413	-1.11711	0.0874303	-0.582905	-0.94411	-0.501791	-0.423557	-0.762958		-0.112784	-0.340795	-0.872494	-0.253223	-0.712943	-0.789215	-0.425361	-0.718427	-0.0623006	-0.492758	-0.0193225	-0.539405	0.230152	-0.156952	0.0468949	0.049273		-0.185777	-0.239529	-0.226638	-0.120345	-0.432536			-0.512185						-0.536815	-0.586037	-0.445714	-0.377678	-0.165441	-0.801215	-1.11372			-0.684062
ADK			-0.443975					-0.122907		-0.0677024	-0.363482				-0.418045	-0.773889		-0.423788	-0.412171	-0.0254143	-0.169963	-0.158356	-0.557998	-0.339983	-0.335528	0.0187648	-0.435205	-0.24711	-0.196261	-0.180822			-0.366273		-0.680573	-0.394102	-0.0825686	-0.581233	-0.283922	-0.553864	-0.574661		-0.689047					-0.461704	-0.2379
ADM			-0.0408247					0.102742	0.179171	-0.639299	-0.164773				-0.145457	-0.0712948		-0.311529	-0.0908039	0.0626066	-0.268319	-0.0984336	-0.776982	-0.017743	-0.0384464	-0.712935	0.0322572	0.0962941	0.114318	0.115775		-0.284367	-0.300228		0.156421	0.0606172	-0.13376	-0.0220192	-0.0877329	0.0483062	-0.644292		0.0794217				-0.16035	-0.135863	0.396813
ADM2			-0.346767					-0.566175	-0.282592	-0.444692	-0.345375				-0.0712247	-0.203254		-0.325565	-0.0325682	-0.285373	-0.557191	-0.450025	-0.473285	-0.507854	-0.50792	-0.395184	-0.140082	-0.103284	-0.100098	-0.244988		-0.340849	-0.345978		-0.136734	0.0422809	-0.215026	-0.0407028	-0.113004	-0.129957	-0.109274		-0.315989				-0.514508	-0.353649	-0.336323
ADNP	-0.170829	-0.454625	-1.03231	-0.755182	-0.0717673	-0.328152	-0.642313	0.0326623	-0.322884	0.030599	-0.0909445	-0.371975	-0.250268	-0.121189	-0.285415	-0.304096	-0.0252646	-0.433784	-0.122922	-0.196114	-0.287436	-0.483003	-0.842713	-0.872538	-0.898057	0.278905	-0.326593	-0.751061	-0.496777	-0.237136	-0.388213	0.171482	0.742837	-0.397913	0.134934	0.0743453	-0.216915	-0.0305459	0.0547179	0.454823	-0.445206	-0.24832	0.346123	-0.411783	-0.214837	-0.240386	-0.635324	-0.583267	-0.243146
ADNP2			-0.165489					-0.710633		-0.31378	-0.163408				-0.329003	-0.11477		-0.369856	-0.533914	-0.403852	-0.515424	-0.220874	-0.998297	-0.58773	-0.586316	-1.03669	-0.418678	-0.716852	-0.903339	-0.723977			-0.368051		-0.888892	-0.738647	-0.541333	-0.460943	-0.476704	-0.201788	-0.330189		-0.35769					-0.498168	-0.65872
ADO			-0.616972					0.0502178		-0.486056	-0.539392				0.00649957	0.0594784		-0.715142	-0.376522	-0.0628695	-0.133263	-0.651709	-0.226377	-0.672578	-0.683272	-0.675859	-0.140091	-0.234506	-0.244101	-0.119985			-0.481725		-0.250055	-0.329963	-0.597215	-0.662008	-0.698595	-0.549609	-0.902518		-0.945882					-0.704866	-0.6161
ADORA1			-0.188912					-0.312015	-0.164785	-0.366668	-0.077101				-0.574976	-0.229767		-0.289728	-0.264027	-0.117892	-0.0310706	-0.145357	-0.0481847	-0.562511	-0.578842	-0.479439	-0.111574	0.163796	0.239079	0.187382		-0.162434	-0.206405		0.0511301	0.0551487	-0.343739	0.0477553	-0.122444	-0.688439	-0.548709		-0.0377664				-0.160017	-0.374059	-0.373296
ADORA2A	-0.159793	-0.661495		-0.6701	-0.375949	-0.558118	-0.0779538					-0.787153	-0.592367	-0.533095			-0.251958														-0.430622			-0.622019								-0.212018		-0.326344	-0.187149	-0.616019
ADORA2B			-0.102865					0.0318868		-0.0643579	-0.441897				0.351767	0.249711		-0.00919776	0.0417542	-0.0240769	-0.174475	0.00749525	0.072364	-0.0969627	-0.108177	-0.0576936	-0.247939	-0.0892157	-0.223209	-0.0526098			-0.295005		-0.0899936	0.0664927	-0.018599	-0.0590546	-0.128416	-0.0245222	-0.0292719		0.0935508					-0.196886	-0.0218525
ADORA3	-0.515914	-0.330512		-0.158388	-0.778046	-0.626426	-0.471208				0.633845	-0.201116	0.12441	-0.498411			-0.733546					-0.0772871				-0.126142					-0.1896		0.296631	-0.288391	0.0814836	-0.176568	-0.45462	-0.0888204	-0.208273	0.019754	-0.465742	-0.679866	-0.316851	-0.50784	-0.0885599	-0.749417		-0.366747	-0.233801
ADPGK	-0.209043	-0.0477832	0.0144672	-0.00617752	-0.304793	-0.418788	-0.398587	0.0804405			-0.239535	0.00779777	-0.102429	-0.226893	-0.530399	-0.547489	-0.196638	-0.258049	-0.665914	-0.364236		0.0286211	-0.491831	-0.308081	-0.30664	-0.0487343	-0.127536	-0.0294636	0.0776015	0.0457677	0.0440822		-0.195901	-0.206518	-0.627311	-0.524702	-0.45644	-0.439895	-0.491958	-0.0153884	-0.241757	0.0958505	-0.402675	-0.270838	-0.527611	-0.0237055		-0.22155	0.0893249
ADPRH	-0.360532	-0.0316432	-0.316345	-0.0412696	-0.380011	-0.321156	-0.300946	-0.048667		-0.328447	-0.254932	-0.218487	0.150621	-0.173004	-0.846752	-0.412756	0.0387982	0.293022	0.544464	-0.133923	-0.528099	-0.251711	0.498484	0.201507	0.18556	-0.236986	0.120068	-0.254112	-0.263272	-0.390808	-0.308803		-0.284374	-0.206108	-0.375676	-0.0656465	-0.297328	-0.388369	-0.292402	-0.0153836	-0.2957	-0.214229	-0.258444	-0.447092	-0.0759755	-0.406151		-0.0210346	-0.106307
ADPRHL1	-0.635407	-0.235869	-0.199515	-0.301246	0.041707	-0.295107	-0.237533	-0.483236		-0.164866	-0.157034	-0.147911	0.156263	-0.249477	-0.281502	-0.108314	0.187338	-0.143829	-0.3836	-0.397436	-0.0256557	0.0577732	-0.336186	-0.316794	-0.297894	-0.270544	-0.524408	-0.683665	-0.671352	-0.660958	0.0754755		-0.0330195	-0.0191129	-0.0841126	-0.390122	-0.401374	-0.384369	-0.249536	-0.172859	-0.149272	-0.444446	-0.371564	-0.0728933	0.382745	-0.0431011		-0.742964	-0.183557
ADPRHL2			-0.835591					-0.263808		-0.183173	-0.772569				0.00500011	-0.159495		0.161633	0.00108217	-0.0828034	-0.528928	-0.790061	-0.471271	-0.653111	-0.666255	-0.132247	-0.75698	-0.484086	-0.607882	-0.571367			-0.404486		-0.202001	-0.394009	-0.347648	0.0793797	-0.346151	-0.77043	-0.867724		-0.6473					-0.297323	-0.248111
ADRA1A			-0.616322					-0.459783		-0.690734	-0.805685				-0.0773711	-0.00683791		0.164184	-0.01438	0.0227948	-0.545539	-0.64558	0.0748223	-0.144528	-0.121839	-0.356251	-0.361024	-0.372609	-0.481067	-0.413948			-0.0271374		-0.159006	-0.0854375	0.000120106	0.044241	-0.0808535	-0.332945	-0.129952		-0.687205					-0.387428	-0.697977
ADRA1B	-0.395304	-0.331318	-0.376973	-0.587657	-0.542352	-0.172378	-0.485288	-0.486109		-0.50774	-0.0750452	-0.474536	-0.605804	-0.375062	-0.21335	-0.675339	-0.662514	-0.686023	-0.252513	-0.406811	-0.305083	-0.229607	-0.545871	-0.0848849	-0.0607416	-0.181217	-0.63282	-0.569879	-0.531255	-0.634586	-0.609796		-0.300699	-0.283754	-0.00210805	-0.201761	-0.00926034	-0.133819	0.0136209	-0.951404	-0.323747	0.160373	-0.568685	-0.349691	-0.0151283	-0.317798		-0.238954	-0.413322
ADRA1D	-0.545833	-1.09334	-1.0698	-0.787651	-0.553865	-0.715604	-0.646971	-0.53545		-0.600805	-0.115179	-0.502061	-0.499033	-0.772396	-0.644058	-0.832215	-0.315228	-0.44299	-0.487356	-0.484114	-0.606401	-0.743522	-0.206254	-0.00702297	-0.00790045	-0.757665	-0.481067	-0.69816	-0.832167	-0.948384	-0.50097		-0.182469	-0.470715	-0.0198578	-0.11584	0.0174142	0.115207	-0.0237207	-0.768473	-0.577703	-0.623678	-0.105306	-0.504793	-0.367482	-0.581071		-0.364241	-0.810336
ADRA2A	-0.373047	-0.463473	-0.305224	-0.713883	-0.655998	-0.451973	-0.265284	-0.366164		-0.624597	-0.209248	-0.310578	-0.335796	-0.817381	-0.0564173	-0.119306	-0.461986	-0.154771	0.137177	-0.327588	-0.267693	-0.232019	-0.412119	-0.286532	-0.289916	-0.647074	-0.190064	-0.0784331	-0.0944811	-0.14551	0.0287576		0.0151109	-0.879395	-0.470183	-0.112456	-0.285912	-0.187662	-0.19707	-0.752256	-0.425483	-0.282006	-0.274366	-0.654526	-0.197217	-0.257103		0.111569	-0.126534
ADRA2B	-0.257408	-0.755838	-0.875537	-0.729644	-1.07666	-0.638246	-0.95517	-0.563214		-0.599564	-0.549021	-0.75614	-0.67315	-0.772727	-0.609646	-0.40043	-0.816145	-0.126797	-0.519674	-0.838799	-0.66141	-0.774881	0.173723	0.10308	0.100385	-0.585103	-0.281586	-0.223229	-0.202686	-0.0478693	-0.476875		-0.27629	-0.493854	-0.744374	-0.717734	-0.842392	-0.635449	-0.818971	-1.02375	-0.86211	-0.736554	-0.68117	-0.414842	-0.970564	-0.720116		-0.67765	-0.729935
ADRA2C			-1.60609					-0.551316		-0.164139	-0.0556886				0.0977325	0.107385		-0.460362	-0.929647	-1.57111	0.0792191	0.12952	-0.937488	-0.189056	-0.197202	-0.592964	0.686254	0.434598	0.377758	0.262165			-0.316779		-0.157166	-0.164912	-0.463515	-0.292117	-0.319623	0.456104	0.0554128		-0.234174					-0.83341	-0.0933437
ADRB1	-0.323819	-0.429772	-0.813384	-0.534526	-0.114514	-0.462083	-0.206051	-0.207473		-0.583892	-0.576627	-0.517678	-0.72938	-0.678675	-0.190475	-0.502936	-0.175	-0.783244	-0.351736	-0.446535	-0.35855	-0.628352	-0.791068	-0.360092	-0.373679	-0.319518	-0.932584	-0.913662	-0.743079	-0.724504	0.382745		-0.115889	-0.0911607	-0.186486	-0.010517	-0.328973	-0.221772	-0.221421	-0.625105	-0.615355	-0.56525	-0.557668	-0.385972	-0.45903	-0.264947		-0.459385	-0.609376
ADRB2			-0.225934					-0.562004			-0.0889081				-0.560127	-0.531714		-0.562266	-0.103555	-0.624237	-0.250054	-0.206025	-1.22829	-0.976852	-0.969973	-0.223382	-0.249894	-0.0864563	-0.39001	-0.304135			-0.253946		-0.367384	-0.381963	-0.390562	-0.216896	-0.203594	-0.19865	-0.0424099		-0.114065					0.360382	0.192391
ADRB3	-0.28146	-0.618539	0.118352	-1.0964	-0.99045	-0.406394	-0.653053	-0.236542		-1.03262	-0.467267	-0.58677	-0.418164	-0.587077	-0.531714	-0.349987	-0.141617	-0.897159	-0.51737	-1.43226	-1.00553	-0.360763	-0.583003	-0.931047	-0.922016	-0.623089	-0.213351	-0.501569	-0.245922	-0.189868	-0.145885		-0.415056	-0.658555	-0.420134	-0.329037	-0.15753	-0.220067	-0.218738	-0.239038	-0.467486	-0.249616	-0.746235	-0.476319	-0.335116	-0.626426		-0.280824	-0.773038
ADRM1	-1.02685	-1.18358	-0.4554	-0.187007	-1.1567	-0.819348	-1.2087	-0.62719		-1.30643	-1.43825	-0.208484	-0.494883	-1.15383	-1.27197	-1.39295	-0.871653	-1.03933	-0.264579	-1.06486	-1.07488	-0.708791	-0.625327	-0.685984	-0.682546	-0.188109	-0.42241	-0.377522	-0.722641	-0.735936	-1.01623		-1.21399	-0.498063	-0.559286	-0.525124	-0.84096	-0.550365	-0.487785	-0.133962	0.129956	-0.36778	-0.321028	-0.844651	-0.353114	-0.601063		-1.73929	-1.39501
ADSL	-1.6277	-0.794835	-0.459437	-1.51625	-1.12063	-1.2071	-1.77262	-1.70109		-1.53504	-1.16633	-0.742794	-0.871442	-1.38278	-0.00875052	0.0285184	-0.727657	-1.02876	-0.683481	-1.97398	-2.06991	-1.37906	-0.5368	-0.898264	-0.921737	-1.61402	-2.19771	-1.73852	-1.65451	-1.66963	-1.5486		-1.28765	-1.25767	-0.980837	-0.938004	-1.40637	-2.02278	-1.95887	-0.888056	-1.06793	-1.29868	-1.26269	-1.10177	-1.1047	-0.985639		-0.243415	-1.20452
ADSS	-1.63325	-0.824937		-1.65149	-1.99671	-1.16372	-1.29553			-1.31211	-2.54072	-0.483074	-0.753156	-1.38095			-1.65607				-0.948413	-1.41707				-1.82775					-1.79514		-1.99387	-1.16582	-1.56142	-1.53787	-2.25856	-1.85525	-2.17403	-2.33812	-0.861704	-1.4756	-1.35426	-1.80679	-1.33262	-0.684993		-2.33772	-1.22666
ADSSL1	-0.0970273	-0.0653634	-0.151391	-0.277573	-0.0963874	0.0501215	-0.246023	-0.512857		-0.497923	0.31597	-0.0791525	-0.228906	-0.23236	-0.24295	-0.25712	-0.412769	-0.33002	0.0264985	-0.0996406	-0.249053	-0.27794	-0.0962342	0.114272	0.11534	-0.652138	-0.240509	-0.556311	-0.47434	-0.364625	-0.543296		-0.781199	-0.45008	-0.310451	-0.25473	-0.382075	-0.610729	-0.550365	-0.0697448	0.0498679	-0.0656262	-0.0634466	-0.193478	-0.0902136	-0.166431		-0.398685	-0.539529
ADTRP	-0.183789	-0.150268	0.0945228	-0.344152	-0.144513	-0.416803	-0.351277	0.102912		-0.363305	-0.413716	-0.0914331	-0.369633	-0.00642847	-0.522872	-0.359742	-0.214336	-0.367947	-0.441659	0.14289	-0.21719	-0.114708	-1.22549	-1.20042	-1.25458	-0.191135	-0.181606	-0.0990185	-0.184151	-0.150576	-0.131183		-0.359735	-0.526975	-0.506981	-0.0220192	0.122974	0.0215802	-0.0951059	-0.0537436	-0.0204115	-0.400802	0.181305	-0.337168	0.11372	0.00646812		-0.192048	-0.180532
AEBP1	-0.230325	-0.338941	-0.481157	-0.244985	-0.376856	-0.419807	-0.355034	-0.478394		-0.426528	-0.0301708	0.0495614	-0.240354	-0.369693	-0.784665	-0.451199	-0.242057	0.307863	0.248429	0.0287121	-0.242616	-0.108519	-0.409841	-0.0725705	-0.069144	-0.598014	-0.394727	-0.637972	-0.474695	-0.616603	-0.52138		-0.484865	-0.274887	-0.542747	-0.54329	-0.628017	-0.521614	-0.667004	-0.256433	-1.30435	-0.376792	-0.737295	-0.0706757	0.0432367	-0.177139		-0.320624	-0.104008
AEBP2	-0.453208	-0.33651	-0.221773	-0.0590944	-0.778876	0.106244	0.324314	-0.289703		-0.294496	-0.3161	-0.338774	-0.545024	-0.0356174	-1.06213	-0.441067	-0.0234816	0.115859	-0.0117358	-0.330613	-0.594983	0.139594	-1.08574	-1.09218	-1.09658	-0.531151	-0.441491	-0.244045	-0.466178	-0.310278	-0.331681		0.661733	-0.0491136	0.024244	0.0387847	-0.65441	-0.472516	-0.480324	-0.458085	0.23235	-0.51046	-0.59891	-1.06111	-0.374761	-0.226213		-0.505499	-0.759457
AEN			-0.500646					-0.153698	-0.860985	-0.647714	-0.632254				-0.188893	-0.19521		0.0107258	-1.14617	-0.299715	-0.595859	-0.436539	-0.43926	-0.506508	-0.497819	-0.796697	0.331427	-0.088601	-0.51911	-0.658082		-0.505637	-0.50805		-0.153019	-0.453373	-0.187285	-0.374544	-0.273794	-0.0629436	-0.202078		-0.601132				-0.381537	-0.221046	-0.424016
AES			-0.601039					-0.594955		-0.276277	-0.54432				-0.85028	-0.146151		-0.305018	-0.76405	-0.417563	-0.393332	-0.0804065	0.0384001	-0.248838	-0.301707	-0.59915	0.444687	0.124624	0.060122	0.365473			-0.632984		-0.445802	-0.257424	-0.621187	-0.514425	-0.540263	-0.138383	-0.399828		-0.402273					-0.22122	-0.491684
AFAP1			-0.27469					-0.368337		-1.00299	-0.389695				-0.490947	-0.880301		-0.456042	-1.10297	-0.47479	-0.87072	-0.734304	-0.54603	-0.797444	-0.755781	-0.512	-0.394492	-0.158583	-0.257925	-0.38079			-0.18698		-0.365585	-0.453178	-0.643504	-0.629683	-0.323646	-0.627258	-0.979838		-0.455139					-0.455139	-0.449783
AFAP1L1			-0.0707136					-0.466363		-0.571574	-0.33304				-0.511875	-0.437073		-0.34707	-0.17832	0.322389	-0.780042	-0.450017	-0.579126	-0.373527	-0.38332	-0.445101	-0.214077	-0.361629	-0.293196	-0.241889			-0.336993		-0.375426	-0.276969	-0.103967	-0.42681	-0.226456	-0.485886	-0.357718		-0.617448					0.16515	-0.702483
AFAP1L2			-0.427836					-0.858325		-1.0117	-0.570973				-0.72805	-0.567227		-1.21299	-0.572475	-0.557956	-1.05	-0.441022	-0.68623	-0.733071	-0.711488	-0.716251	-0.675857	-1.21914	-1.23833	-1.15893			-0.414443		-0.472526	-0.444915	-0.520449	-0.656	-0.551315	-0.851879	-0.493916		-0.605577					-0.604905	-0.786253
AFF1	-0.0900909	-0.500363	-0.0911111	-0.512979	0.0521538	-0.174847	0.168938	-0.0975247	-0.658388	-0.815312	-0.175084	-0.408882	-0.721523	-0.207557	-0.691686	-0.717082	-0.235195	-0.490989	-0.293393	-0.335995	-0.256401	-0.269153	-0.173554	0.0505874	0.0432935	-0.412294	0.12671	0.246814	0.103016	0.242019	-0.133291	-0.204255	0.097435	-0.328725	0.403726	0.667351	0.482983	0.784218	0.750891	-0.611189	-0.433462	-0.477976	-0.227967	-0.387929	-0.577133	-0.547311	-0.213796	-0.398405	-0.331689
AFF2			-0.246354					-1.01716		-1.05908	-0.550179				-0.685973	-0.758553		-1.20327	-0.358	-0.401247	-0.710476	-0.634933	-1.19054	-1.01031	-0.993824	-0.167036	-0.83581	-0.642208	-0.701423	-0.820213			-1.08969		-0.816268	-0.977407	-0.91768	-1.36008	-1.2652	-0.998242	-0.977222		-0.967652					-0.710476	-0.910068
AFF3			-1.50779					-0.236689		-0.710863	-0.43083				-0.62869	-0.370855		-0.468111	-0.51084	-0.259537	-0.492039	-0.361761	-0.431081	-0.362981	-0.377815	-0.467938	-0.716882	-0.82708	-0.961054	-1.12689			-0.579638		-0.0343795	-0.39343	-0.0607428	-0.253946	-0.208922	-0.239918	-1.02632		-0.318575					-0.825618	-1.6623
AFF4	-0.193635	-0.438369	-0.511349	0.0152311	-0.0798448	0.14758	-0.110379	-0.0300602	-0.0255084	0.213856	0.0567421	-0.269696	-0.0310504	-0.422593	-0.704422	-0.552337	-0.0270767	-0.443516	-0.281088	-0.216988	0.547847	-0.17043	-0.228105	-0.173127	-0.17898	0.197208	-0.349186	-0.406099	-0.324696	-0.285597	-0.0680157	-0.0858823	-0.0690899	-0.159092	-0.187219	-0.0573674	-0.155961	-0.237928	0.0385415	-0.267338	-0.340923	-0.372278	-0.149277	0.00309934	-0.262712	-0.387771	-0.774421	-0.135271	-0.336342
AFG3L2	-1.30287	-1.55599	-2.1385	-1.3431	-1.80342	-1.5534	-2.11493	-1.70153	-2.15946	-1.68029	-1.70297	-1.90936	-1.63774	-1.36976	-1.68539	-1.63998	-1.18063	-1.46287	-2.1474	-2.06352	-2.07949	-2.07842	-0.448727	-1.07866	-1.113	-0.859564	-2.35707	-2.30284	-2.83744	-2.56185	-1.89247	-2.08082	-1.5096	-1.65068	-2.06101	-1.76554	-1.67499	-1.68866	-1.69231	-1.27269	-2.16425	-1.96024	-2.11238	-1.97381	-2.37897	-1.39866	-1.53414	-1.07094	-1.08732
AFM			-0.202509					-0.0366446		-0.0932252	-0.775971				0.0138895	0.0245368		-0.534549	-0.196407	-0.445757	-0.252795	-0.122256	-1.33588	-0.296471	-0.319766	0.311536	-0.126341	-0.318454	-0.214892	-0.155568			-0.173794		-0.0691603	-0.0347398	-0.122939	-0.170481	-0.133513	-0.118348	0.0827314		-0.238125					-0.0645498	-0.37943
AFMID	-0.62767	-0.221215	-0.408681	-1.05721	-1.00797	-0.522159	-0.687583	-0.905721		-0.412317	0.0374697	-0.38961	-0.719952	-0.544093	-0.339111	-0.434102	-0.547262	-0.554269	-0.30306	-0.263693	-0.289092	-0.380461	-0.256528	-0.109011	-0.100701	-0.44926	-0.764508	-0.551568	-0.541217	-0.565454	-0.626		-0.470469	-0.292317	-0.353583	0.00508553	-0.138488	-0.100652	-0.128495	-0.298875	-0.860535	-0.238017	-0.557308	-0.857465	-0.980877	-0.490542		-0.397889	-0.487509
AFP	0.0232838	0.194619	-0.164806	-0.457297	-0.518447	-0.477975	0.150238	-0.564708	-0.0274221	-0.250565	-0.306523	-0.222194	0.134143	-0.286381	-0.418447	-0.0642197	-0.509494	0.192962	-0.351805	-0.143739	-0.202656	-0.245458	-0.835885	-0.593295	-0.590475	-0.495826	-0.149283	-0.319862	-0.149581	-0.108019	-0.264746	-0.0189184	0.130186	-0.115839	-0.111526	-0.0343822	-0.342641	-0.0975692	-0.347898	0.0740272	-0.0760414	-0.185757	-0.0692664	-0.433427	-0.119238	-0.0156641	0.072542	-0.36418	0.0977511
AFTPH											-0.461792											-0.75848				-0.705447							-0.113979		-0.837026	-0.743396	-1.17004	-0.556866	-0.46992	-0.601398	-0.355042		-0.776012					-0.657131	-1.00275
AGA	-0.235465	-0.239356	-0.622216	-0.12219	0.0311309	-0.241316	-0.152547	-0.0579467		-0.473048	-0.473684	-0.147514	-0.196044	-0.260511	-0.595578	-0.684945	-0.282575	-0.0708872	-0.232243	-0.606427	-0.00683964	-0.209918	-0.416189	-0.175495	-0.154073	-0.235465	-0.0383774	-0.0001983	0.33299	0.139694	-0.361714		-0.122302	-0.194232	-0.0376935	0.203834	-0.112857	-0.0528585	-0.00718532	-0.341246	0.0825954	-0.160922	-0.199442	-0.0909956	-0.611418	-0.127937		-0.101003	-0.196411
AGAP1			-0.11882					-0.286112		-0.240574	-0.218657				-0.39479	-0.454087		-0.0355705	-0.297282	-0.0436679	0.123077	0.0791472	-0.0862344	-0.0382522	-0.0382522	-0.274487	-0.431091	-0.267509	-0.29028	-0.181342			0.346974		-0.0839671	-0.144588	0.0676303	-0.238044	-0.116762	-0.133367	-0.0695678		0.401738					-0.059501	-0.592192
AGAP2	-0.921566	-0.758644	-0.511663	-0.681183	-2.65403	-0.49642	-0.600024	-0.531565			-0.715208	-0.657106	-0.982437	-0.548209	-1.57953	-0.957719	-0.758008	-0.75795	-1.08463	-0.775441		-1.19357	-0.453471	-0.204033	-0.193592	-0.798958	-0.622491	-0.69126	-0.42344	-0.701321	-0.425932		-0.480166	-0.557426	-0.565516	-0.530633	-0.418055	-0.582915	-0.57497	-1.70567	-1.97369	-0.91018	-0.810794	-0.560001	-0.352743	-0.883598		-0.308991	-1.21379
AGAP3			-0.365539					-0.212121		-0.443476	-0.552126				-1.06705	-0.743161		-0.627562	-0.295025	-0.333176	-0.0819721	-0.00426419	-0.0192306	-0.119728	-0.120333	-0.387233	-0.062252	-0.179401	-0.0638682	-0.0075693			-0.274623		-0.81173	-0.426384	-0.4491	-0.454553	-0.405966	-0.500857	-0.433385		0.188441					-0.169243	0.029353
AGAP6	-1.82564	-1.46614		-2.16221	-2.89248	-2.23057	-1.64497			-1.6223	-2.11439	-2.08537	-1.86302	-1.99694			-2.22248				-1.51209	-1.59183									-2.12533			-1.50007						-2.32964	-3.00319	-2.48021	-2.74641	-2.13778	-2.11268	-1.3395			-2.09924
AGBL1			-0.172193					-0.232763		-0.976123	-0.366697				-0.612386	-0.61122		-0.651012	-0.670007	-0.621204	-0.596808	-0.330808	-0.620384	-0.70574	-0.703883	-0.533424	-0.653838	-0.487231	-0.524584	-0.491311			-0.427471		-0.466329	-0.2916	-0.609768	-0.423193	-0.382337	-0.215389	-0.217466		-0.602646					-0.331849	-0.53616
AGBL2			0.00643226					-0.570102		-0.0645129	-0.20988				-0.55975	-0.659647		-0.27286	-0.510798	-1.16525	-0.63121	-0.601762	-1.21959	-1.38011	-1.38011	-0.380053	-0.130826	-0.214985	-0.281265	-0.146711			0.00271739		-0.0588032	-0.0583758	0.0593357	-0.0652816	-0.0746213	-0.197611	-0.595839		-0.557913					-0.0344769	-0.524101
AGBL3	-0.239286	-0.271789	-0.0896603	-0.383789	0.135484	-0.624863	-0.140033	-0.0587126		0.00571048	-0.278202	-0.747577	-0.489233	0.0468921	-0.656005	-0.710334	-0.281468	-0.138791	-0.418946	-0.27138	-0.272713	-0.52964	-0.32192	-0.347018	-0.330633	-0.865159	-0.242898	-0.246463	-0.177004	-0.172959	-0.909798		-0.0704032	-0.364085	-0.813908	-0.631706	-0.541171	-0.601685	-0.530713	-0.325258	-0.532045	-0.629316	0.0629936	-0.408831	-0.408148	-0.131456		-0.286515	-0.6878
AGBL4	-0.134109	-0.433143	0.201789	-0.314589	-0.312216	-0.734107	-0.0138597	-0.595948		-0.353807	0.0311293	-0.104452	-0.305731	0.0493248	-0.270941	-0.198053	-0.420841	-0.276323	-0.47169	-0.464163	-0.156111	-0.0335534	-0.224052	-0.0930509	-0.0984786	-0.276579	-0.0696404	-0.0631733	-0.161771	-0.101312	0.131398		-0.0755576	-0.0809835	-0.761494	-0.555136	-0.545153	-0.709936	-0.527547	-0.61767	-0.824388	0.00685222	-0.235501	-0.483492	-0.455579	-0.153555		-0.361068	0.0749211
AGBL5	-0.18184	-0.416803	-0.291987	-1.26786	-0.0763581	-0.3125	-0.592582	-0.901399		-1.63092	-0.62843	-0.509837	-0.218295	-0.517068	-0.61793	-0.437289	-0.133761	-0.235999	-0.796076	-1.11943	-0.965181	-0.37504	-0.627854	-0.819738	-0.839692	-0.452544	-1.04619	-0.928364	-0.814848	-0.364097	-0.59322		-0.461914	-0.273437	-0.332045	-0.289319	-0.333214	-0.339512	-0.547835	-0.158175	-0.306112	-0.707143	-0.145674	-0.0958694	-0.582343	-0.215892		-0.596692	-0.59395
AGER	-0.380267	-0.202223	0.293146	-0.299358	-0.0697834	-0.180785	-0.261435	-0.363154		-0.853571	-0.423	-0.24767	-0.332628	-0.213969	-0.500549	-0.218319	-0.601185	0.0431749	-0.403623	-0.176626	-0.515212	-0.181641	-0.472438	-0.360584	-0.382836	-0.654018	-0.147237	-0.275776	-0.132084	-0.186953	-0.229838		-0.139992	-0.187865	0.252796	0.158653	0.281567	0.302084	0.111642	-0.558018	-0.501552	-0.759365	-0.393859	-0.396127	-0.257476	-0.478793		-0.620594	-0.139696
AGFG1	-0.0920991	-0.61211	-0.947457	-0.19707	0.0059132	-0.238852	-0.418518	-0.58897		-0.0394588	-0.141716	-0.332168	-0.594561	-0.236816	-0.320631	-0.369724	-0.123172	-0.520454	-0.732678	-0.61945	0.0418991	-0.286636	0.104939	0.152751	0.144594	-0.706743	-0.359391	-0.167021	-0.180449	-0.222587	-0.220999		-1.8503	-0.493493	0.208778	0.123536	0.160322	0.317922	0.232224	-0.20128	0.0944833	-0.319498	-0.166651	-0.224516	-0.051319	-0.658162		-0.930113	-0.619115
AGFG2	-0.645875	-0.344873	-0.607965	-0.701078	-0.328435	-0.845254	-0.783729	-0.931047		-0.54814	-0.543982	-0.102605	-0.445082	-0.777707	-0.590398	-0.654923	-0.211732	-0.175055	-0.378604	-0.519838	-0.409027	-0.453902	-0.354772	-0.349316	-0.339153	-0.314528	-1.62381	-0.960994	-1.01513	-0.8713	0.128554		-0.0515914	-0.336168	-0.226162	-0.13258	0.0518356	0.0231558	-0.137991	-0.390467	-1.10773	-0.877264	-0.528936	-0.778397	-0.339237	-0.56091		-0.862474	-0.323054
AGGF1	-0.688741	-0.222151	-0.471429	-0.335217	-0.0907041	-0.341834	-0.24659	-0.471299		-0.38978	-0.588634	-0.678513	-0.524016	-0.439274			-0.256073	-0.425593	-1.6831	-0.60511	-0.387185	-0.707556	-0.591672	0.0301389	0.0930302	-0.110668	-0.144294	-0.315878	-0.338743	-0.396007	-0.735854		-0.46582	-0.297516	-0.452438	-0.396714	-0.206594	-0.180916	-0.345536	-0.442573	-0.629726	-0.527185	-0.453706	-0.313232	-0.304443	-0.339974		-0.352525	0.0181819
AGK	-0.644142	-0.545559		-0.305127	0.192447	-0.351052	-0.598487			-0.451126	-0.786062	-0.408722	-0.644493	-0.180685			-0.318057				-0.0525446	-0.433281				0.267528					-1.40325		-1.09225	-0.455374	-0.299586	-0.405213	-0.723543	-0.936309	-0.827529	-0.840791	-0.419797	-0.277602	-0.405595	-0.619761	-0.709548	-0.760865		0.37946	0.309276
AGL			0.0365578					0.0209191		-0.18878	-0.0887712				-0.0650048	-0.129454		-0.226046	0.0970138	-0.556798	-0.175998	-0.181978	-0.152063	-0.280775	-0.28614	0.525321	-0.205285	0.108703	0.0824631	-0.0339179			-0.175998		0.598836	-0.0340392	-0.012847	0.494704	0.36436	-0.0418378	-0.134734		-0.326523					-0.2813	-0.196646
AGMAT	-0.0137734	-0.347341	-0.417402	-0.434571	-0.124844	-0.499916	-0.079239	-0.564198		-0.209165	-0.474448	0.0227911	-0.291642	-0.0177123	-0.00726848	-0.299288	-0.616796	-0.680442	-0.300682	-0.196273	-0.162623	-0.188161	-0.463312	0.178735	0.144407	-0.305511	-0.0757426	0.148041	-0.0478078	-0.0670539	-0.401596		-0.464265	-0.179096	0.143364	0.0869765	0.141753	0.0136209	0.267291	-0.0779933	-0.65969	-0.284411	-0.293744	-0.0530428	-0.354074	-0.349371		0.0464135	-0.317278
AGMO	0.0328719	-0.293454	0.0162129	0.0846041	-0.0879257	-0.0870735	-0.078801	-0.0741568		-0.0164178	-0.112236	-0.0445081	-0.143018	0.161886	-0.110473	-0.227867	-0.00642847	0.174301	0.432302	0.126797	0.31542	-0.309888	-0.115582	-0.129374	-0.135925	-0.152276	-0.163445	-0.188613	-0.477396	-0.359443	-0.247317		-0.179233	-0.0159876	-0.509055	-0.62099	-0.375166	-0.191305	-0.470532	0.0588787	0.0105452	0.188077	0.140017	0.1042	-0.237461	0.157864		0.0220911	-0.312616
AGO1			-0.492926					-0.21062		-0.411575	-0.241944				-0.171884	-0.473438		0.0337961	0.0818182	-0.0746675	-0.165458	-0.541654	-0.183757	0.0159011	0.0101455	-0.685041	-0.424878	-0.391592	-0.458267	-0.355338			-0.298643		-0.337548	-0.191126	-0.0676875	-0.161891	-0.00433426	-0.648807	-0.374654		-0.0988228					-0.503742	-0.818253
AGO2			-2.19643					-1.15302		-0.275496	-1.53627				-1.30816	-2.06839		-0.558499	-0.468012	-0.718294	-0.525957	-0.221207	-2.19831	-0.997318	-0.961022	-0.0401274	-1.06171	-1.08974	-1.17858	-1.04758			-0.731277		-1.18759	-1.00481	-1.0579	-1.18759	-1.26758	-1.89662	-0.843061		-2.5012					-0.701177	-1.80456
AGO3	-0.496503	-0.108074	-0.298309	-0.172235	-0.535263	-0.191944	0.0294841	-0.621541		-0.0160511	-0.458535	-0.274653	-0.296689	-0.458697	-0.525446	-0.695731	-0.89828	0.214958	-0.376609	-0.571113	-0.279286	-0.647824	-0.853194	-0.594901	-0.521959		-0.637238	-0.182857	-0.236458	-0.295009	-0.415001			0.0250895						-0.329177	-0.577102	-0.538123	-0.0168086	-0.22865	-0.037462	-0.562401			-0.144053
AGO4	-0.460726	-0.280615	-0.161262	-0.134138	-0.214439	-0.151373	-0.446512	-0.181092		-0.31352	-0.181608	-0.366168	0.0886576	-0.710954	-0.359953	-0.603732	-0.680731	-0.54603	-0.775441	-0.67104	-0.809064	-0.487444	-1.3239	-1.13953	-1.08216	-0.586086	0.0319903	-0.351417	-0.159287	-0.290479	-1.21123		-0.00674862	-0.000230185	-0.606988	-0.343432	-0.355063	-0.379108	-0.466716	-0.0921335	-0.483594	-0.172474	-0.390773	-0.132466	0.302329	-0.562973		-0.16313	-0.285252
AGPAT1	-0.433986	-0.690945	-0.810687	-0.683935	-0.339379	-0.826022	-0.651715	-0.62267		-0.779326	-0.537502	-0.378647	-0.922942	-0.732595	-0.939122	-1.51892	-1.14626	-0.634765	-1.1835	-1.12714	-0.360789	-1.69999	-1.13736	-0.823722	-0.840762	-0.354379	-0.229806	0.0504957	-0.0696154	-0.0436496	-0.409368		-0.677194	-0.587657	-0.527466	-0.403694	-0.380392	-0.300457	-0.231084	-0.868139	-1.76924	-1.91196	-0.531482	-0.612003	-0.362091	-0.697192		-0.712935	-0.584657
AGPAT2	-0.753942	-0.677074	-0.511421	-0.608396	-0.802527	-0.442239	-0.576874	-1.36419		-0.53731	-0.933855	-0.976378	-0.911198	-0.845455	-0.438667	-0.503439	-0.653053	-0.0475215	-0.489775	-0.542023	-0.224997	-0.318887	-0.505481	-0.735381	-0.729174	-1.52839	-0.78086	-0.57867	-0.751507	-0.677577	-0.623559		-0.832964	-1.08324	-0.374853	-0.770272	-0.857917	-0.996082	-1.06913	-0.425703	-0.572339	-0.939693	-0.383975	-1.0659	-1.02145	-0.613566		-1.31159	-1.35605
AGPAT3	-0.464087	-0.482005	-0.325242	-0.902486	-0.50644	-0.282864	-0.900035	-0.908164		-0.596555	-0.447352	-0.461766	-0.378124	-1.24556	-0.503882	-0.741182	-0.741404	-0.683819	-0.557601	-0.474775	-0.518597	-0.734976	-0.802869	-0.786763	-0.790272	-1.03928	-0.616585	-0.577416	-0.49231	-0.445257	-0.745437		-0.945391	-0.386852	-0.0413711	-0.175974	-0.415857	-0.250582	-0.282638	-0.117524	-0.446382	-0.94657	0.106988	-0.537729	-0.634133	-0.753602		-0.788727	-0.643846
AGPAT4	-0.0820078	0.0927206	-0.233496	-0.149952	-0.687091	0.304192	0.588832	0.442436		0.270768	0.160967	0.332278	0.175026	-0.159422	-0.0862249	0.012118	0.0536272	-0.296015	-0.494046	-0.178885	0.228301	-0.287927	0.0234945	-0.18497	-0.189777	0.127342	0.235631	0.161184	-0.0176916	-0.251226	1.14643		-0.114256	-0.136281	-0.136536	-0.119296	0.0441872	0.0581785	0.0724589	0.262857	-0.153041	0.134446	-0.104952	-0.388984	-0.179711	-0.249441		-0.03037	-0.00600385
AGPAT5			-0.627732					-0.972868		-1.02384	-0.221011				-0.63585	-0.568272		-0.74746	-0.856292	-0.935394	-0.521038	-1.00303	-0.758806	-0.553429	-0.55587	-0.316675	-0.752483	-0.560525	-0.520007	-0.45711			-0.660445		-0.594189	-0.343355	-0.484835	-0.319818	-0.352095	-1.00079	-1.25894		-0.766477					-0.727951	-0.796358
AGPS			-0.322925					-0.394107		-0.264762	-0.249585				-0.55692	-0.558445		-0.775441	-0.294082	-0.461222	0.0060075	-0.272454	-0.507919	-0.479627	-0.467686	-1.32546	0.10539	0.313015	0.047626	0.21853			0.234462		-0.164684	-0.262532	-0.276053	-0.101764	-0.133819	-0.136129	-0.466874		-0.534628					-0.143883	-0.999911
AGR2	-0.202942	0.0725431	0.4072	-0.0287724	-0.400482	0.00804689	-0.15398	0.490173		-0.77634	0.040133	0.102633	-0.0456867	-0.146978	-0.652296	0.184704	-0.0798893	-0.216506	-0.356122	0.475959	-0.530975	-0.505341	0.290064	0.27487	0.259722	-0.0973111	-1.11556	-1.75506	-1.69302	-1.47157	-0.304865		-0.687222	-0.40159	-1.04068	-1.10273	-1.02576	-1.4584	-1.41715	-0.434554	-0.167691	-0.0543886	-0.229509	0.127235	0.0153421	0.216586		-0.195776	-0.0991647
AGR3	0.205364	0.138688		0.132107	0.129167	-0.0743908	-0.0102528			-0.405762	-0.43762	0.18383	0.0934421	0.000744625			0.239041				-0.0180397	0.14309				0.0131984					-0.31483		0.0619249	0.272082	-0.100189	0.369261	-0.0919157	0.332964	-0.0570067	0.0755033	0.06565	0.175615	-0.0104786	0.124199	0.366476	-0.0277061		0.552942	-0.0216905
AGRN	-0.523384	-0.405185	-1.09481	-0.40305	-0.496673	-0.558405	-0.430966	0.159872		-0.126439	-0.538837	-0.217373	-1.02865	-0.380287	-0.446284	-0.84996	-0.965317	-0.0859144	-0.678627	-0.492273	-0.306376	-0.653972	-0.455646	-0.411686	-0.379768	-0.684219	-0.634699	-0.742568	-0.99275	-0.896226	-0.90457		-0.205785	-0.546234	-0.435494	-0.342487	-0.348489	-0.433585	-0.438869	-0.623473	-0.691906	-1.68965	-0.078648	-0.696163	-0.632505	-0.828875		-0.186264	-0.469157
AGRP	-0.0479702	-0.33762	-0.235795	-0.359272	-0.569808	-0.175206	-0.499941	-0.525559		-0.721365	-0.340579	-0.0613135	-0.166784	-0.300604	-0.71842	-0.208982	-0.108855	-0.742975	-0.155078	-0.413989	-0.50534	-0.420966	-0.27432	-0.121683	-0.120551	-0.211214	-0.694455	-0.234833	-0.381542	-0.551476	-0.0628891		-0.186021	-0.184968	-0.26014	-0.290536	-0.27828	-0.318033	-0.198947	-0.38448	-0.402717	-0.257953	-0.463424	-0.150807	-0.0101399	-0.34372		-0.277006	0.0934482
AGT	-0.61985	-1.04641	-0.890212	-1.03528	-0.86416	-0.559591	-0.751077	-0.271592		-1.12126	-0.0280122	-0.576132	-0.53638	-0.29284	-0.869827	-0.443961	-0.748739	0.310521	-0.16311	-0.113586	-0.724848	-0.479896	-0.874409	-0.680643	-0.704674	-0.829489	-0.263576	-0.288655	-0.332166	-0.383827	-0.829069		-0.65213	-0.701078	-0.372974	-0.653463	-0.593207	-0.514846	-0.463434	-0.634016	-0.698873	-0.585641	-0.415336	-0.734921	-0.680631	-0.676559		-0.492514	-0.533624
AGTPBP1	-0.367782	-0.726875	-0.572071	-0.257725	-0.286574	-0.705176	-0.485451	-0.611464		-0.13126	-0.0596709	-0.534676	-0.414352	0.0279947	-0.293664	-0.477356	-0.397646	-0.571976	-0.341985	-0.381221	-0.531029	0.216941	-0.340731	-0.426357	-0.42425	-0.253442	-0.283412	-0.165645	-0.145091	-0.194215	-0.55137		-0.171455	-0.433164	-0.938209	-0.919956	-0.870289	-0.512458	-0.553274	-0.742821	-0.155117	-0.0540661	-0.481469	-0.521696	-0.908575	-0.103292		-0.715248	-0.400112
AGTR1			-0.567749						0.035341	0.146185	0.0233676				-0.795846	0.0215334					-0.32532	-0.0739026				-0.29903	-1.53305	-0.809546	-0.995541	-0.616029		-0.461432	-0.206595		-0.509699	-0.364218	-0.216321	-0.565673	-0.361315	0.143216	0.173203		-0.239656				-0.0796868	-0.0187996	-0.239839
AGTR2	-0.295179	-0.276058	0.204263	-0.727146	-0.521372	-0.638022	0.0930369	-0.0452427		-0.488982	-0.0885967	-0.046699	-0.273751	-0.402662	-0.130653	0.0607985	-0.536456	-0.115145	-0.210098	-0.0142772	0.0123904	-0.307898	-0.0832538	-0.141648	-0.148368	0.258771	-0.164071	-0.173636	-0.0878382	-0.17503	-0.226679		-0.61921	-0.157514	-0.128716	-0.40716	-0.795984	0.0127584	-0.0141347	-0.181727	-0.0976375	-0.209268	-0.303306	-0.117887	0.0718228	0.0936408		0.00754735	-0.059423
AGTRAP			-0.618836					-0.0646571		-0.407359	-1.04308				-0.699132	-0.529739		-0.997331	-0.485078	-0.462906	-0.430877	-0.387838	-0.172637	0.0303998	0.0371741	-0.373758	0.0384221	-0.372908	-0.168952	-0.253329			-0.26007		-0.27628	-0.189303	-0.229369	-0.208572	-0.22725	-0.304454	-0.54775		-0.447319					-0.0260898	-0.388392
AGXT			-0.435354					-0.497364		-0.800316	-0.232992				-0.27528	-0.542617		-1.85932	-0.33797	-0.6171	-0.449388	-0.204391	-0.61005	-0.442117	-0.455649	-0.687152	-0.804282	-0.744342	-0.827795	-0.934264			-0.513352		-0.00635727	0.00237007	-0.182933	-0.208842	-0.424964	-0.904981	-0.692507		-0.655814					-0.623273	-0.673464
AGXT2	-0.345249	-0.247196	-0.181535	-0.386634	0.0153421	-0.130307	-0.449541	-0.383771		-0.410108	-0.2564	-0.288465	-0.178384	-0.288884	-0.465295	-0.121641	-0.146425	-0.207431	-0.0118284	0.000658563	-0.146529	-0.142632	-0.387144	-0.16669	-0.196368	-0.59862	-0.110141	0.173435	0.115775	0.42424	-0.201336		-0.413047	-0.212795	-0.112129	-0.35352	-0.781333	-0.320316	-0.131811	-0.0869446	-0.363474	-0.249477	0.179482	-0.3515	-0.312573	-0.205339		0.191928	-0.2163
AHCTF1	-1.40246	-1.63241	-1.15641	-0.837632	-0.661988	-1.88466	-1.45093	-1.33973	-1.12397	-2.26308	-1.01509	-1.55653	-1.19946	-0.962598	-0.950769	-0.947811	-0.778439	-1.52184	-1.14332	-2.03678	-1.59861	-1.32613	-0.811323	-1.03375	-1.01354	-1.13518	-2.17473	-2.04715	-2.08947	-1.85043	-1.12859	-0.892071	-1.22709	-1.72095	-2.03532	-1.72997	-1.7917	-1.73953	-1.52269	-1.35368	-1.09464	-1.0612	-1.25495	-0.893626	-1.17166	-1.29668	-1.37606	-1.62381	-0.792757
AHCY	-2.30045	-1.28241	-2.41825	-2.00391	-1.79078	-1.06911	-1.86229	-1.63689		-2.18497	-1.82538	-1.14421	-0.91795	-2.02178	-0.831851	-0.635322	-2.11567	-0.710905	-0.188454	-3.04497	-1.1967	-2.24213	-2.6897	-2.04488	-2.08376	-2.54092	-2.4959	-2.79744	-3.28926	-2.65397	-1.87916		-1.83647	-1.48334	-0.664185	-0.975325	-1.18932	-1.32219	-1.43731	-1.63587	-2.11452	-2.17821	-2.17159	-1.75247	-1.57442	-1.13883		-2.19952	-2.00566
AHCYL1	-0.954897	-0.848781	-0.290934	-0.722574	-0.970896	-0.543703	-1.11379	-1.00085		-1.07283	-2.43385	-0.638372	-0.738133	-1.85535	-0.312221	-0.574487	-1.22716	-0.597263	-0.747222	-1.01347	-0.65977	-1.31251	-0.828531	-0.623548	-0.614679	-0.984394	-1.61985	-1.74228	-1.82129	-1.90275	-0.918228		-1.37564	-1.37584	-1.3555	-1.26758	-1.28437	-1.25088	-1.38617	-0.660183	-3.78435	-1.88062	-1.02384	-0.812589	-0.546234	-0.948893		-0.948006	-1.0156
AHCYL2	-0.645827	-0.544853	-0.351661	-0.747519	-0.175577	-0.925223	-0.393321	-0.804973		-0.413301	-0.476311	-0.186739	-0.352934	-0.432368	-0.440455	-0.426238	-0.18186	-0.346357	-1.14434	-0.691848	-0.333941	-0.0686623	-0.736651	-0.776474	-0.800037	-0.411897	-0.0345876	-0.179118	-0.0255439	-0.102388	-0.589472		-0.488464	-0.77204	-0.68473	-0.738786	-0.83682	-0.829872	-0.900672	-0.435641	-0.77742	-0.259074	-0.478515	-0.649337	-0.60626	-0.784695		-0.914055	-0.384457
AHDC1	-0.138964	-0.498411	-0.369998	-0.266825	-0.0278145	-0.0411596	0.339207	-0.710641		-0.202355	-0.300373	-0.433815	-0.37254	0.185921	0.0848911	0.147652	0.0389011	0.28564	0.146399	-0.0130471	0.174458	-0.387658	-0.0271746	-0.0622582	-0.0667923	-0.387061	-0.0905432	-0.104768	-0.27972	-0.183389	-0.40159		-0.194176	0.0262835	0.324444	0.24473	0.387606	0.31683	0.317523	-0.244545	-0.540868	-0.232646	-0.152939	-0.220999	0.174693	-0.487018		0.089672	-0.35715
AHI1	-0.252504	-0.602441	-0.314597	-0.265705	-0.198647	-0.737834	-0.297172	-0.136859	-0.294309	-0.408112	-0.58451	-0.456741	-0.109347	-0.266561	-0.488307	-0.43927	-0.269875	-0.204163	-0.770487	-0.497734	-0.351864	-0.29599	-0.504875	-0.433503	-0.430796	-0.593829	-0.429356	-0.433171	-0.337847	-0.286911	0.285675	-0.338743	-0.507918	-0.484939	-0.684852	-0.350824	-0.404357	-0.374491	-0.390868	0.262023	-0.126451	-0.187293	-0.352903	-0.47205	-0.420429	-0.405042	-0.333231	-0.242221	-0.307601
AHNAK			-0.492123					-0.0561848		-0.297256	-0.161787				0.0119036	-0.388226		-0.361094	0.1322	0.169456	-0.449848	-0.140055	0.113383	0.0256537	0.023073	-0.351738	-0.43184	-0.501788	-0.480512	-0.729574			-0.332046		-0.778966	-0.445686	-0.248407	-0.656721	-0.590849	-0.275461	-0.844297		-0.166707					-0.0914865	-0.192792
AHNAK2	-0.747404	-0.565732	-0.700779	-1.36423	-0.574309	-0.720116	-0.335187	-0.74751		-1.051	-1.16463	-0.514223	-1.06983	-1.04753	-0.40103	-0.691065	-0.992005	-0.44219	-0.84153	-1.06263	-0.771563	-0.59702	-0.925369	-1.25012	-1.22954	-1.23534	-0.389501	-0.597994	-0.532968	-0.509802	-1.32746		-0.143358	-0.52305	-0.618159	-0.574132	-0.523567	-0.376977	-0.676927	-0.746892	-0.828571	-0.624141	-0.877995	-1.05444	-0.791688	-0.494188		-0.529764	-0.846559
AHR	-0.994706	-0.395078	-1.4755	-1.15122	-0.176662	-0.717229	-0.83003	-1.26239	-0.446311	-0.449043	0.526049	-0.197299	-0.110583	0.199182	-1.43417	-0.72322	0.310161	-0.28406	-0.248514	0.080293	-0.361008	0.46789	-0.462556	-0.296671	-0.296866	-1.07499	-0.482607	-0.292697	-0.280167	-0.143331	-0.116949	0.0656257	0.616838	-0.808767	-0.236021	-0.207593	-0.31779	-0.759093	-0.654844	0.306863	-0.122598	-0.44868	-0.713711	-0.268381	-0.3991	-0.247852	-0.567599	-0.934142	-0.369102
AHRR	-0.651116	-0.179808	-0.520158	-0.102605	-0.139292	-0.0935789	-0.308342	-0.392624	-0.352421	-0.133893	-0.539261	0.203316	-0.381732	-0.153486	-0.230093	-0.498889	-0.951751	-0.273952	-0.383325	-0.228431	-0.342903	-0.302719	-0.52062	-0.32404	-0.322326	-0.629835	-0.206388	-0.360196	-0.329428	-0.511482	-0.32593	-0.861833	-0.508116	-0.352969	-0.76753	-0.701032	-0.408428	-0.558305	-0.426207	-0.237891	-0.475274	-0.299084	-0.020306	-0.606802	-0.40034	-0.0528022	-0.362455	-0.182625	-0.62903
AHSA1	-1.2254	-0.55009	-0.0112401	-0.45534	-0.575911	-0.378933	-0.580171	-0.765574			-0.13389	-0.502984	-0.261297	-0.40166	0.0938701	0.1485	-0.0426732	-0.602211	-0.656523	-0.481672		-0.433716	-0.70496	-0.294793	-0.312206	-0.502241	-0.223032	-0.192871	-0.210014	-0.268373	-0.231377		0.239094	-0.38727	-0.743013	-0.724454	-0.564865	-0.702275	-0.834116	0.531145	-0.114609	-0.325608	-0.306179	-1.08491	-0.479807	-0.0370677		-0.0371485	-0.231091
AHSA2										-0.516339	-0.37534										-0.625623	-0.560876				-0.302895							-0.740771		-0.792161	-0.685515	-0.756739	-0.651635	-0.537719	-0.470799	-0.528632		-0.27225					-0.24279	-0.357394
AHSG	0.0849573	-0.0520453	-0.626366	0.163418	-0.371138	-0.270022	-0.0809805	0.073043		-0.105964	-0.2691	-0.16114	-0.204136	0.18472	0.0359133	0.119991	-0.112756	-0.53658	-1.79262	-0.511896	-0.0363123	-0.422085	0.183918	0.188836	0.164956	-0.320917	-0.194962	-0.505359	-0.678596	-0.658823	-0.354695		-0.295205	-0.136004	-0.297442	-0.306289	-0.0423925	-0.320553	-0.324524	-0.314036	0.111627	0.0205029	0.298223	-0.0140856	-0.0699383	0.036755		-0.0520717	-0.361649
AHSP										-0.79032	-0.109421										-0.565434	-0.426976				-0.400502							-0.359221		-0.0530507	-0.296582	-0.176152	-0.269858	-0.212975	-0.412392	0.266335		-0.478167					-0.520271	-0.28074
AICDA	-0.14277	-0.129923	-0.503357	-0.0364791	-0.360282	-0.257953	-0.0616195	0.0304848	-0.136082	-0.122538	-0.294605	-0.120285	-0.275268	0.136957	-0.342676	-0.510238	-0.157309	-0.158926	0.106122	-0.0681189	-0.0345764	-0.13289	0.20263	-0.0804649	-0.100085	-0.166564	-0.198213	0.0466911	-0.0940522	-0.114543	-0.103542	-0.0969711	-0.115248	-0.0795408	-0.218019	-0.450123	-0.407639	-0.405534	-0.374074	-0.273329	-0.275329	0.0387786	-0.133115	-0.113192	-0.157815	-0.0524202	0.00710561	0.0378171	0.275627
AIDA										-1.01739	-0.251451										-1.38539	-0.584845				-0.602551							-0.521991		-0.225456	-0.596936	0.120955	-0.353466	-0.149218	0.06236	-0.863461		-0.205256					-0.518372	-0.263676
AIF1	-0.116631	-0.152005		-0.211121	-0.169774	-0.265017	-0.101907			-0.417689	-0.662508	-0.309607	-0.35761	-0.0626094			-0.496586				-0.4022	-0.436434				-0.803113					-0.267905		-0.344371	-0.449928	0.118315	0.31242	-0.0291183	-0.0504766	-0.0490918	-0.344371	-0.336025	-0.519273	-0.163054	-0.143357	-0.570008	-0.422597		-0.754343	-0.499901
AIF1L	-0.411853	0.177041	-0.0645827	0.00720572	-0.456814	0.150238	-0.336009	-0.543029		-0.239036	-0.191732	-0.489163	0.381272	-0.746657	-0.421017	-0.431363	0.315462	-0.312845	-0.0842446	-0.265234	-0.299981	-0.115519	-0.791757	-0.699006	-0.691795	-0.0518287	0.0949624	0.109222	0.0694841	0.0850642	-0.775405		-0.180336	-0.470478	-0.34798	-0.275937	-0.426384	-0.25906	-0.389779	-0.40613	-2.06145	-3.16494	-0.35534	-0.0500177	-0.0573042	-0.609474		-0.899712	-0.0553145
AIFM1	-0.619724	-1.79563	-1.14764	-1.58878	-0.913854	-1.24037	-1.30524	-0.749132		-0.420997	-1.6385	-1.66292	-1.83628	-1.636	-1.13813	-1.44123	-1.92083	-0.865469	-1.16012	-0.658092	-2.21796	-1.37886	-0.859298	-0.582604	-0.582704	-0.520271	-0.963961	-1.57198	-1.77571	-1.66679	-1.37388		-0.0824702	-2.17063	-1.71057	-2.23341	-2.27972	-2.76624	-2.60155	-1.40037	0.0293958	-0.531246	-1.42354	-0.174865	-2.14334	-1.44427		-1.29418	-1.32452
AIFM2	-0.0761697	-0.0110365	0.000455384	-0.0909956	0.00191555	-0.148572	-0.392528	0.224245		-0.251207	-0.521145	-0.104546	-0.126966	-0.515245	-0.325665	-0.330688	-0.205128	-0.405575	-2.04274	-1.35333	-0.356812	-0.533178	-0.059611	-0.17605	-0.177363	0.0588778	-1.23649	-0.622104	-0.381206	-0.366785	-0.0780531		-0.311069	-0.0139759	0.0231558	-0.170481	-0.0178272	-0.272849	-0.167864	-0.382544	-1.01283	-0.72951	-0.668911	-0.308898	-0.614741	-0.458369		-0.334166	-0.412293
AIFM3	-0.271356	-0.869902	-0.362329	-0.571097	-0.8747	-0.518725	-0.701953	-0.861774		-0.207389	-0.581131	-0.370267	-1.02934	-0.36909	-0.502936	-0.304704	-0.557615	-0.231984	-0.924978	-0.346013	-0.486499	-0.71209	-0.54307	-0.453854	-0.437639	-0.798562	-0.27051	-0.613807	-0.537587	-0.324836	-0.869902		-0.348904	-0.6579	-0.542513	-0.470402	-0.52236	-0.326774	-0.299205	-1.0027	-2.15535	-2.6516	-0.647969	-0.424071	-0.368687	-0.395758		-0.681352	-0.560022
AIG1			0.197933					-0.205418		-0.141235	0.0762226				-0.191838	-0.316559		-0.85508	-1.97398	-1.52464		-0.284242	-0.0477155	-0.387844	-0.399605	-0.396773	0.0951351	0.0641194	0.0534735	0.0455099			-0.807167		0.206004	0.139791	0.139443	0.282303	0.368419	-0.208622	0.0506364		0.209045					-0.339462	-0.29203
AIM2										0.0871771	-0.566444										0.0801433	-0.178967				-0.391509							-0.302907		0.739235	0.311977	0.35423	0.498222	0.585093	-0.313187	-0.206652		-0.369444					0.339202	-0.0784685
AIMP1	-0.0776602	-0.6819	-0.0712227	-0.170002	0.0972949	-0.236391	-0.269736	-0.0283314		-0.426445	-0.385423	-0.247067	-0.250106	-0.394861	-0.794801	-0.530869	-0.325073	-0.788123	-1.21483	-0.21577	-0.709671	-0.331554	-1.52175	-1.7105	-1.74861	-0.288241	-0.179663	0.00520587	-0.132042	0.268582	-0.552723		-0.757747	-0.482607	0.199807	0.0636041	0.15128	0.0124039	-0.0133131	0.00234504	-0.00524744	-0.089088	-0.123519	-0.156774	-0.299233	-0.421319		-0.296924	-0.169734
AIMP2	-0.397286	-0.388476		-0.444661	-0.0211554	-0.444531	-0.303675			-0.328648	-0.347563	-0.1514	-0.348888	0.0839839			-0.140392				-0.428232	-0.156482				-0.491337					-0.312975		-0.179805	-0.340722	-0.304074	-0.567898	-0.53414	-0.553029	-0.378074	-0.206424	-0.342047	-0.381326	-0.219638	0.0341788	-0.408805	-0.232623		-0.380533	-0.522355
AIP	-1.64602	-0.357011	-0.323268	-0.483558	-0.786005	-0.533669	-0.378419	-0.445867		-0.266033	-0.125891	-0.453037	-0.363984	-0.589604	-0.404595	-0.549248	0.0898429	-0.230987	-0.259407	-0.257984	-0.430149	-0.443678	-0.432821	-0.747215	-0.781838	-0.503383	-0.120563	-0.269092	-0.0715302	0.0668471	-0.13748		-0.219019	-0.494276	-0.654645	-0.860767	-0.474693	-1.00012	-0.886675	-0.278484	-0.190454	-0.145967	-0.945431	-0.330163	-0.607248	-1.35078		-0.743751	-0.940949
AIPL1	-0.394651	-0.481487	-0.946902	-0.421101	-0.492671	-0.220858	-0.562496	-0.525055		-0.545674	-0.350921	-0.415001	-0.375819	-0.319982	-0.911703	-0.77696	-0.444188	-0.287971	0.196049	-0.217806	-0.949134	-0.479956	-0.324163	-0.564737	-0.59447	-0.136668	-0.500346	-0.460227	-0.221816	-0.355206	-0.771183		-0.264049	-0.41974	-0.827861	-0.660344	-0.523741	-0.574884	-0.620707	-0.497817	-0.707851	-0.314613	-0.356463	-0.608055	-0.232507	-0.067619		-0.520355	-0.488658
AIRE	-0.355443	-0.288041	-0.0548011	-0.272996	0.0847716	0.274987	-0.434737	-0.0767596	-0.110525	-0.641744	-0.0716255	-0.262532	-0.205414	-0.623449	-0.592307	-0.493663	-0.348346	-0.732832	-0.223545	-0.165186	-0.30573	-0.529949	0.176377	-0.260639	-0.237544	-0.600897	-0.528857	-0.521332	-0.524996	-0.481143	-0.461913	-0.397366	0.0294754	0.546336	-0.000508439	0.16639	0.119215	-0.0106863	0.0545945	0.188176	-0.277341	-1.47646	-0.364612	-0.422818	0.0932819	-0.919057	-0.0847751	0.186757	-0.563349
AJAP1	-0.395149	-0.359549	-0.385883	-0.604589	-0.503266	-0.651589	-0.209933	-0.426093		-0.458221	-0.364503	-0.630238	-0.58688	-0.559201	-0.220602	-0.618228	-0.0189994	-0.430782	0.265739	-0.0696987	-0.465377	-0.162787	-0.566499	-0.411187	-0.421386	-0.423638	-0.739325	-0.320597	-0.472275	-0.439122	-0.2164		-0.564636	-0.379428	-0.24445	-0.401976	-0.363444	-0.360755	-0.50187	-0.148346	-0.359188	-0.364341	-0.327366	-0.807142	-0.371353	-0.432076		-0.304163	-0.35026
AJUBA	-0.0577544	-0.595385	-0.0135888	-0.342918	0.756976	-0.429322	-0.424725	-0.238132		0.00757513	-0.146622	-0.452274	-0.381317	-0.605037	-0.158574	-0.327918	-0.739759	-0.119425	0.10668	-0.341257	0.452058	-0.22206	-0.471193	-0.554921	-0.509566	-0.246079	-0.345411	-0.515632	-0.290612	-0.0430031	-0.0912184		-0.190495	-0.223779	-0.254612	-0.230751	-0.243596	-0.0939287	-0.241752	-0.467636	-0.316209	-0.812657	-0.550622	-0.446643	-0.238116	-0.634201		-0.186093	-0.089424
AK2	0.178094	0.295158		0.419123	0.295158	0.468323	0.468323			0.939944	-0.275305	0.353964	1.00694	0.0382578			0.468323				1.13691	0.821735				0.0866057					0.00640834		0.141491	0.390805	0.879739	0.804898	1.04206	0.827075	0.902846	-1.50015	0.518059	0.113053	-0.856323	0.468323	0.208311	0.271752		0.304516	0.429317
AK3										-0.201167	-0.635638										-0.144496	-2.88943				-0.437131							-0.383806		-0.312443	-0.155058	-0.222156	-0.203119	-0.370127	0.214669	0.0333874		-0.138946					-0.684738	-0.372874
AK4										-0.929541	-0.888053										-1.17261	-1.17721				-0.809538							-0.514644		-0.875616	-1.00683	-0.924485	-0.859511	-0.93911	-0.510644	-0.991521		-0.968158					-0.70129	-0.658108
AK5	-0.0291145	-0.225568	-0.704149	-0.0495082	-0.447872	-0.380484	0.0683967	0.144191	-0.128553	-0.1023	-0.158267	-0.484006	-0.540044	-0.399174	-0.258742	-0.345773	-0.890912	-0.428263	-0.647423	-0.176966	-0.403118	-0.089898	0.188836	-0.310881	-0.294331	0.131091	-1.03749	-0.692394	-0.673145	-0.627718	-0.120429	-0.344858	-0.12642	-0.568445	0.0308553	0.00453901	0.598596	0.0640755	-0.22091	-0.296672	-0.440157	0.00745634	0.0898047	-0.678134	-0.820893	-0.302219	-0.630241	-0.16882	-0.246088
AK6	-2.36421	-2.61962		-2.66179	-2.26171	-2.08952	-2.20268				-2.38114	-2.60187	-2.61962	-3.29692			-2.88174					-2.59875									-2.48444			-1.51784						-1.75445	-1.84852	-2.17371	-2.04658	-2.38104	-2.49571	-2.86786			-3.57955
AK7	-0.263815	-0.0908952	-0.0993207	-0.0646185	-0.0127564	0.242566	0.00817913	-0.0504619		-0.52468	-0.508935	-0.0813491	0.116493	-0.238852	-0.210221	-0.367573	-0.384251	-0.281884	-0.455742	-0.0854274	-0.350236	-0.216866	-0.204033	0.0239441	0.0222293	-0.182361	0.151913	-0.0559837	0.0106106	0.0263153	-0.438803		-0.144711	-0.152474	-0.0210026	0.0487796	-0.201627	0.0883101	-0.232412	-0.487786	-0.0305639	-0.470871	-0.227468	-0.207889	-0.130544	-0.564296		-0.0744951	-0.182803
AK8			-0.790975					-0.358873		-0.00871459	0.145797				-0.409228	-0.373694		-1.13543	-0.302441	-0.220746	-0.260448	-0.224119	-1.27658	-0.928947	-0.90692	-0.439048	-0.480433	-0.232497	-0.269982	-0.219416			-0.222751		-0.886675	-0.873407	-0.897421	-0.780821	-0.889084	-0.648707	-0.254694		-0.364125					-0.0670597	-0.0443121
AK9	-0.249682	-0.315089	-0.438707	-0.364341	-0.116791	-0.521792	-0.141617	-0.162319		-0.873617	-0.534558	-0.378859	-0.497183	-0.135844	-0.269224	-0.0179459	-0.284099	-0.929155	-0.558499	-1.29605	-0.626695	-0.0350122	-0.502986	-0.193391	-0.185079	-0.36753	-1.06623	-0.610105	-0.63335	-0.610649	-0.13494		-0.725329	-0.349691	-0.23885	-0.0381364	0.0748327	-0.487291	0.1749	-0.905093	-0.0953475	-0.391924	-0.406347	-0.436414	-0.574309	-0.0898866		0.61107	-0.115456
AKAP1	-0.652375	-0.309371	-0.468425	-0.511965	-0.925855	-0.199986	-0.506929	-0.661853	-1.09162	-0.139994	-0.45567	-0.0213412	-0.578239	-1.20109	-0.837162	-0.806189	-0.661723	-0.959544	-0.312845	-0.494926	-0.236284	-0.755085	-0.428423	-0.546121	-0.527273	-0.00199377	-0.49414	-0.220329	-0.211892	-0.129794	-0.355699	-0.51956	-0.508918	-0.23517	-0.602923	-0.49522	-0.595942	-0.439748	-0.405519	-0.689951	-0.765428	-0.349174	-0.337083	-0.677557	-0.886593	-0.526229	-0.771078	-0.156519	-0.501064
AKAP10	-0.347996	-0.166292	-0.359805	-0.245341	-0.814295	-0.222597	-0.313148	0.0466408		-0.0583878	-0.064179	-0.262601	-0.268518	-0.494031	-0.164001	-0.204402	-0.647557	-0.0676741	-1.05241	-0.442073	-0.620663	-0.425577	-0.263314	-0.38224	-0.354243	0.0656101	-0.161771	-0.0051724	0.0414546	0.000367322	-0.458294		-0.870096	-0.175653	-1.25505	-0.575447	-0.622292	-0.939598	-0.785239	-0.0950396	-0.251364	-0.128256	-0.580332	-0.268727	-0.350217	-0.291521		-0.160682	-0.268037
AKAP11	-0.513113	-0.829643	-0.13839	-0.680292	-0.552429	-0.972381	-0.592996	0.0131353		-0.201713	-0.43168	-0.567128	-0.365215	-0.197887	-0.54659	-0.70625	-0.463756	-0.858072	-0.808016	-0.740082	-0.313869	-0.315631	-0.158391	-0.243938	-0.236797	-0.70013	-0.635646	-1.03294	-0.567416	-0.579942	-0.329884		-1.17966	-0.522542	-0.494085	-0.796845	-0.377105	-0.530475	-0.483422	-0.51721	-0.330223	-0.270642	-0.310656	-0.420584	-0.638372	0.201339		-0.825471	-0.654997
AKAP12			-0.372079					-0.382401		0.529799	-0.283889				-0.345006	-0.455901		-0.183199	0.000424909	-0.487962	0.391686	-0.249975	-0.19725	-0.295774	-0.303639	-0.286888	-0.49692	-0.62536	-0.510307	-0.260265			-0.173543		-0.117833	-0.325827	-0.606067	-0.189988	-0.503516	0.110618	-0.364708		-0.460356					-0.412532	-0.805412
AKAP13	-0.772727	-0.478847	-0.420733	-0.198342	-0.495646	-0.426835	-0.642515	-0.813122		-0.393035	-0.198449	-0.676828	-0.125377	-0.339453	-0.194531	-0.447314	-0.115172	-0.707834	-1.30365	-0.471029	-0.398046	-0.459595	-0.840476	-1.64792	-1.69785	-0.514777	-0.368424	-0.934181	-0.215363	-0.378352	-0.2316		-0.567001	-0.286306	-0.352568	-0.590673	-0.45837	-0.59323	-0.619123	-0.22968	-0.087584	-0.461043	-0.67272	-0.155976	-0.533772	-0.324229		-0.107165	-0.440903
AKAP14	-0.373201	-0.191513		-0.640306	-0.483811	-0.236032	-0.178113			-0.113208	-0.214072	-0.24167	-0.274018	-0.345441			-0.579806				-0.315444	-0.353159				-0.389925					-0.318354		-0.208019	-0.278434	-0.164043	-0.292402	-0.510158	-0.328696	-0.352398	-0.317335	-0.141405	-0.094896	-0.192775	-0.0643675	-0.301918	-0.137051		-0.0287076	-0.0266335
AKAP17A	-0.162233	-0.133343		-0.327489	-0.483683	-0.13513	-0.312265			-0.0665346	-0.542291	-0.657886	-0.247474	-0.396423			-0.372167				0.171812	-0.494817				-0.278017					-0.787805		0.170991	-0.0674014	0.0626498	0.0879927	0.230654	0.0714698	0.240953	-0.691425	-0.153273	-0.256038	-0.284082	-0.36065	-0.0340599	-0.392888		-0.578471	-0.387976
AKAP2	-0.053292	-0.0286619	-0.239472	-0.158308	-0.682039	-0.385894	-0.314163	-0.0134613		-0.0813879	-0.282521	-0.172871	0.0205029	0.0803789	-0.0531806	0.0344283	-0.106337	0.0389557	0.295352	-0.0565702	-0.0912294	-0.244271	-0.820053	-0.343549	-0.323492	-0.514916	-0.274675	0.0715234	-0.269262	0.179776	-0.104372		0.368419	-0.0909956	-0.464196	-0.405277	-0.331615	-0.329325	-0.334115	-0.443033	-0.0434385	-0.0607403	-0.0653662	-0.168044	-0.0043012	0.200624		0.0124065	-0.358344
AKAP3			-0.147611					-0.283974		-0.116309	0.0442412				-0.0448068	-0.0803432		0.051698	0.165177	-0.202191	-0.620637	-0.412508	-0.164443	-0.125515	-0.14032	-0.403737	0.199817	0.354611	0.419674	0.413186			-0.0280049		-0.838704	-0.828199	-0.65553	-0.658124	-0.573303	-0.200317	0.118919		-0.241092					-0.203937	-0.0422387
AKAP4			-0.571913					0.028975		-0.110965	-0.15588				0.00832663	0.10968		-0.0302951	0.411159	-0.45055	0.0534272	0.108465	-0.0138572	-0.00680937	-0.0085204	0.30983	0.109946	0.0527569	-0.138287	-0.153001			-0.0989715		-0.0370558	0.248015	0.167041	-0.00191907	0.269827	-0.220405	0.245676		0.09784					0.297008	-0.237975
AKAP5	-0.156435	-0.571311		-0.32601	-0.124453	-0.424071	-0.515652			-0.408212	-0.942874	-0.375062	-0.259041	-0.355443			-0.525605				-0.037179	-0.15748				-0.372338					-0.474617		-0.350943	-0.419081	-0.5321	-0.475974	-0.454485	-0.34927	-0.464006	-0.678528	-0.592865	-0.160635	-0.41854	-0.464585	-0.863109	-0.572349		-0.779948	-0.336464
AKAP6	-0.255289	-0.565449	-0.446764	-0.358896	-0.395758	-0.117762	-0.50526	0.101901		-0.554212	-0.573124	-0.395149	-0.607248	-0.493854	-0.557265	-0.328645	-0.721854	-1.12893	-0.655728	-0.773825	-1.02399	-0.507293	-0.451673	-0.403117	-0.397688	-0.472091	-0.649432	-0.697141	-1.04009	-0.922483	-0.424487		-0.257163	-0.28508	-0.19028	-0.486888	-0.300631	-0.373055	-0.242096	-0.394352	-0.723743	-0.316153	-0.505468	-0.288685	-0.589721	-0.469822		-0.265423	-0.43001
AKAP7	-0.0558179	-0.4735	-0.062119	-0.246522	0.0420085	-0.806121	-0.0619965	-0.475294		-0.0295038	-0.819963	-0.326278	-0.181267	-0.433343	-0.396469	-0.513157	-0.335258	-0.524617	-0.248386	-0.707834	0.0538855	-0.300738	0.011527	-0.0404036	-0.0300154	0.00530774	0.00167384	-0.1643	0.0424923	-0.249502	0.251785		-0.482856	-0.398377	-0.354606	-0.0915687	-0.374148	-0.254269	-0.272645	-0.335863	-0.145269	0.0953319	-0.09187	-0.320634	0.00646812	-0.266493		-0.522423	-0.284736
AKAP8	-0.511512	-0.47218	0.283213	-0.147821	-0.196834	-0.217202	0.0827055	-1.09987	-0.119963	-0.672985	0.0338541	-0.376152	-0.461259	-0.401801	-0.216853	-0.164312	-0.166312	-0.27138	-0.0549548	-0.165319	-0.197032	-0.168614	-0.309255	0.109539	0.0885668	-0.302676	-0.597269	-0.511556	-0.898313	-0.58133	0.23866	-0.404902	-0.104024	-0.206913	0.0124039	0.0191155	0.0231558	-0.0689803	0.0585059	0.148388	-0.131782	-0.672064	-0.311613	-0.199545	-0.357441	0.0577547	-0.3039	-0.321556	-0.708285
AKAP8L	-0.59383	-1.28764	-1.17513	-0.459467	-0.435435	-0.450001	-0.674982	-0.802488		-0.00156083	-1.01836	-0.738737	-1.08536	-0.74637	-0.874038	-0.763509	-0.505622	-0.293296	-0.748259	-0.323399	-0.64748	-0.751147	-0.858837	-0.676403	-0.705737	-1.01852	-0.643945	-0.596851	-0.645922	-0.509951	-0.551529		-0.555697	-0.662106	-0.718945	-0.431993	-0.37746	-0.470532	-0.458308	-0.675356	-0.841238	-0.568755	-0.724566	-0.885492	-1.01415	-0.708333		-0.733442	-0.770784
AKAP9			0.197641					-0.102246		-0.518327	-0.611119				-0.0748295	-0.252053		-0.50647	-0.354215	-0.162823	-0.671192	-0.330406	-0.41476	-0.338844	-0.349512	0.197487	-0.287343	-0.301125	-0.343149	-0.14658			-0.427447		-0.855602	-0.809355	-0.794808	-0.572979	-0.648098	-0.246892	-0.340021		-0.365201					-0.184373	-0.424921
AKIP1	-0.102605	0.0112002	0.158655	-0.236003	-0.349042	-0.65869	-0.246365	-0.965731		-1.05713	-0.183995	-0.515734	-0.285274	-0.65451	-0.808684	-0.330014	-0.57719	-0.195991	0.0123598	-0.233016	-0.604613	-0.339649	-1.77436	-1.52644	-1.48948	-0.00149921	-0.184293	-0.0628211	-0.0359002	-0.181201	-0.10979		-0.319361	-0.0456867	-0.638151	-0.165508	-0.0496365	-0.0519342	-0.254054	0.10271	-0.276226	-0.187757	-0.424578	-0.360409	-0.243413	-0.563171		-0.31635	-0.358435
AKIRIN1	-1.69129	-0.657866		-0.336901	-1.62703	-0.732699	-1.47906			-0.471471	-0.74809	-0.204949	-0.886827	-0.548293			-0.967141				-0.808037	-0.864227				-0.743887					-0.743803		-0.571441	-0.323997	-0.963493	-0.922978	-0.793009	-0.983558	-0.988662	-0.735888	-0.396651	-0.492329	-1.06326	-1.00584	-0.510026	-0.794099		-0.999021	-0.802055
AKIRIN2	-1.60414	-1.4978	-2.09451	-0.825822	-1.95392	-1.36502	-2.14258	-1.65174		-1.28153	-2.00716	-1.1169	-1.41978	-1.44541	-0.218045	-0.522754	-1.14901	-1.12075	-0.972143	-0.153209	-1.75126	-1.19081	-2.22093	-1.92181	-1.8998	-1.83154	-1.62115	-1.88898	-1.42385	-1.28597	-1.39931		-1.60156	-1.53971	-1.99259	-1.5621	-1.64365	-1.52828	-1.55706	-1.13345	-0.33489	-1.03159	-1.6786	-1.34124	-1.06681	-0.880473		-1.34098	-1.03254
AKNA	-0.139665	0.0668801	0.485641	-0.445752	-0.0269172	-0.148163	-0.357011	-0.173171	-0.00828001	-0.30186	-0.237461	-0.0118125	-0.0649093	-0.101136	-0.11668	0.11888	-0.129427	0.17096	-0.0733623	0.0474124	-0.164738	-0.125023	-0.44728	-0.601757	-0.660202	-0.732213	-0.671565	-0.261377	-0.176226	-0.097836	0.341788	-0.0727002	0.0331577	0.0769117	-0.120335	-0.0297675	-0.176759	-0.0959791	-0.377282	-0.56894	-0.451138	-0.119238	-0.588268	-0.262062	0.111683	-0.307465	0.00560534	0.489952	0.051753
AKNAD1			-0.582938					0.345432		-0.850589	-1.06077				-0.578417	-0.450689		-0.953246	-0.519582	-0.883793	-1.12965	-1.12241	-0.953923	-0.757651	-0.73636		-0.786843	-0.603519	-0.378495	-0.665774										-1.06577	-0.947184		-0.870766						-0.368575
AKR1A1	-0.499516	-0.354052	-0.398199	-0.284717	-0.655001	-0.603212	-0.39048	-0.849139		-0.225054	-0.147074	-0.274582	-0.209552	-0.527331	-0.429993	-0.29527	-0.69314	-0.628292	-0.246771	-0.407486	-0.216031	-0.774702	-0.582803	-0.209757	-0.198917	-0.376378	-0.476747	-0.00551769	-0.404924	-0.250245	-0.433743		-0.594165	-0.328639	-0.259301	-0.24067	-0.229157	-0.336423	-0.356999	-0.330003	-0.705954	-0.644673	-0.685505	-0.392754	-0.331602	-0.861536		-0.479076	-0.141373
AKR1B1	-0.26225	-0.245404	-0.0143008	-0.0259083	-0.297172	-0.205772	-0.353114	-0.0623925		0.0413604	-0.371559	-0.409057	-0.542181	-0.112506	-0.465382	-0.424582	0.0211575	-0.150837	-0.228732	-0.694413	-0.290223	-0.281098	-0.393381	-0.453471	-0.459319	-0.339953	-0.275895	-0.118917	-0.296697	-0.151552	0.0720415		0.258097	-0.296965	-0.384369	-0.489718	-0.614806	-0.569402	-0.527022	-0.211899	-0.526103	-0.116006	-0.348429	-0.271356	0.153972	-0.491359		-0.433968	-0.0732779
AKR1B10										-0.265057	-0.398681										-0.505716	-0.249064				-0.453862							-0.630561		-0.267512	-0.201627	-0.247508	-0.165081	-0.0170554	-0.0425133	-0.0248719		0.203643					0.0240192	0.310025
AKR1B15										-0.288669	-0.455935										0.0440469	-0.0703409				0.594937							-0.377611		-0.0382305	-0.207671	-0.179344	0.0302347	-0.0602937	-0.49595	-0.0461916		0.00234787					-0.663111	-0.280633
AKR1C1										-0.53058	-0.334392										-0.351691	-1.05369				-0.355073							-0.330759		-0.407924	-0.661902	-0.211629	-0.571607	-0.371701	-0.487057	-0.376044		-0.226154					-0.386284	-0.536055
AKR1C3										-0.257793	-0.296062										-0.0808926	-0.491974				0.148181							-0.0795774		-0.777053	-0.488093	-0.37119	-0.618225	-0.482128	-0.196433	-0.262163		-0.370265					-0.392325	-0.442745
AKR1C4										-0.382656	-0.060073										0.276979	-0.179746				-0.179746							-0.727868		-0.0383538	-0.0158045	-0.145288	-0.270524	-0.388448	-0.335653	0.21502		-0.202807					-0.445193	0.0946853
AKR1D1	-0.457217	-0.307399	-0.19236	-0.646504	-0.195172	-0.827236	-0.547262	-0.420215		-0.166168	-0.405289	-0.321612	-0.434593	-0.252034	-0.728956	-0.649948	-0.602868	-0.643311	-0.191615	-0.477508	0.224451	-0.47024	-0.885303	-0.703094	-0.687855	-0.146643	-0.475702	-0.326852	-0.249569	-0.269712	-0.249682		-0.534479	-0.483558	-0.340904	-0.352001	-0.114527	-0.310809	-0.270931	-0.425994	-0.637645	-0.38807	-0.245893	-0.603415	-0.467588	-0.395149		-0.208404	-0.191111
AKR1E2	-0.306153	-0.299544	-0.477086	-0.524181	-0.614625	-0.243273	-0.4122	-0.293031		-0.243455	-0.235543	-0.153086	-0.306455	-0.567316	-0.148018	-0.265588	-0.348474	-0.324042	-0.370079	-0.266729	0.0299468	-0.359746	-0.327251	-0.997014	-0.984167	0.0829196	-0.164846	-0.381604	-0.142368	-0.115162	-0.196638		0.07892	-0.274005	0.153513	-0.0412949	-0.559853	-0.0350438	-0.127998	-0.261052	-0.435557	-0.499264	-0.099213	-0.434515	-0.0514379	-0.116791		-0.771729	-0.261608
AKR7A2	-0.35524	-0.261453	-0.198379	-0.347594	-0.433427	-0.319207	-0.554154	-0.150154		-0.0211558	-0.417971	-0.642423	-0.359685	-0.364197	-0.125608	0.143329	-0.29758	-1.08944	-1.46043	-1.34732	-0.0393575	-0.342626	0.482565	0.278951	0.251196	-0.144484	0.00659739	0.0839464	-0.16399	0.144249	-0.101552		-0.329531	-0.243471	-0.818666	-0.671005	-0.537675	-0.491518	-0.575855	0.161412	-0.167816	-0.532162	0.312822	-0.239356	-0.285723	-0.0773655		-1.08647	-0.152438
AKR7A3										-0.196674	-0.223893										-0.0881068	-0.226198				-0.45443							-0.268998		-0.0743279	-0.305763	-0.0421723	-0.115557	-0.0933374	-0.0496781	-0.392227		-0.457709					-0.0421487	-0.172391
AKT1	-0.586998	-0.36145	-0.573075	-0.47458	-0.300962	-0.241366	-0.386531	-0.661965	-0.829454	-0.706715	-0.318578	-0.228456	-1.10568	-1.09118	-0.480732	-0.423384	-1.2979	-0.781411	-1.73883	-0.579108	-0.484855	-0.0530224	-0.427404	-0.243482	-0.248391	-0.876566	-0.0951418	-0.483585	-0.641937	-0.653051	-0.863464	-0.45784	-0.618134	-0.499569	-0.277678	-0.0774857	-0.2727	-0.472771	-0.437205	-0.579092	-0.318168	-0.494873	-0.245246	-1.8608	-0.63852	-0.319277	-0.247897	-0.359737	-0.518327
AKT1S1	-0.112897	-0.17019	-0.127896	0.460495	0.0200012	-0.548547	-0.760655	-0.81631		-0.638076	-0.0280475	-0.877221	-0.292183	-0.355183	-0.637266	-0.81755	0.175922	-0.239671	-0.255602	-0.469974	-0.355069	-0.457759	0.0519168	0.00235527	-0.0061595	-0.239311	-0.584188	-0.108332	-0.142288	-0.165041	-0.202884		-0.339185	-1.01406	-0.1698	-0.234247	-0.381667	-0.359977	-0.41311	-0.303455	-0.88441	-0.497963	0.22467	-0.543357	-0.253383	-0.588264		-0.360082	-0.609558
AKT2	-0.660834	-0.580171	-0.607322	-0.551026	-0.0677981	-0.431125	-0.474321	-0.59647	-0.778786	-0.433976	-0.62712	-0.635037	-0.548502	-1.46264	-0.377257	-0.316923	-0.423916	-0.983044	-1.09335	-0.720045	-0.316371	-0.384916	0.117969	-0.109303	-0.0932272	-0.745178	-0.838896	-0.816773	-0.717782	-0.977336	-0.511845	-0.543692	-0.684169	-0.899783	-0.550365	-0.406767	-0.411343	-0.691783	-0.618407	-1.5793	-0.731481	-0.781098	-0.43398	-1.01	-0.409857	-0.615779	-0.614538	-0.71536	-1.4005
AKT3	-0.694052	-0.409292	-0.147758	-0.329954	-0.647926	-0.181336	-0.189735	-0.171493	0.249823	-0.549582	-0.331462	-0.429772	0.0315144	0.110904	-0.191251	-0.262934	-0.351058	0.110859	-0.159663	-0.00654577	-0.461782	-0.264351	-0.0496141	-0.285353	-0.284979	0.0422609	0.192124	0.281762	0.232624	0.136642	-0.454874	-0.346647	-1.04293	-0.0135385	-0.444037	-0.591782	-0.20044	-0.585568	-0.31016	0.0903786	-0.364205	-0.407156	0.0781607	-0.207518	-0.541412	-0.203933	0.186111	0.00714386	0.225138
AKTIP										-0.328507	-0.0956514										-0.104132	-0.267915				-0.315363							0.0913024		-0.186618	0.135358	0.0528677	0.584599	0.220525	0.241869	0.0537699		-0.315363					-0.691122	-0.109506
ALAD	-0.349271	-0.489163	-1.0138	-0.548393	-0.480552	-0.35689	-0.293028	-0.0304697		-0.370487	-1.48224	-0.186339	-0.436259	0.0276486	-0.0455871	-0.195075	-0.763121	-0.236431	-0.311065	0.0122415	-0.412911	-0.131507	-0.434234	-0.268658	-0.261316	-0.993598	-0.403673	-1.28447	-1.49727	-1.60484	-0.626765		0.794559	-0.587364	0.065941	0.213615	0.270131	0.20293	-0.195791	-0.418081	-0.262808	-0.63761	-1.10608	-0.757842	-0.221278	-0.334279		-0.425338	-1.93181
ALAS1	-1.02363	-0.258913	-1.65374	-1.25191	-1.09216	-0.17008	-0.237191	-0.199831		-0.0268811	-1.4487	-0.676435	-0.384724	-0.121868	-0.582065	-0.637152	-1.00334	-0.247433	-0.0454552	-0.513881	-0.0191426	-0.243037	-1.34832	-1.52032	-1.54362	-1.17153	-1.66679	-1.75152	-1.70968	-1.64269	-0.198037		-0.176225	-0.166032	-0.0431647	0.365485	-0.113296	0.106852	-0.21773	-0.395156	-0.168037	-0.28508	-1.32578	-0.991718	-0.608601	-0.28009		-1.0191	-2.84882
ALAS2	-0.0193312	-0.469246	-0.0742787	-0.339506	-0.423011	-0.292885	-0.326296	-0.123653		-0.315858	-0.236226	-0.462808	-0.244548	0.0890833	0.0607985	0.32224	-0.19572	-0.563278	-0.580709	-0.677623	-0.113546	-0.0992363	-0.131905	-0.00505913	-0.0016197	-0.253829	0.0764151	-0.157469	-0.155426	-0.108591	-0.235619		-0.615106	-0.494831	-0.474165	-0.842182	-0.67285	-0.333706	-0.367455	-0.698056	-0.211834	-0.112536	-0.489872	0.137087	-0.154108	-0.364205		-0.0479465	-0.416054
ALB	0.0247069	-0.297377	-0.123334	0.0128876	-0.125445	-0.290279	0.141693	-0.381416		-0.16932	-0.250816	-0.0470796	-0.177465	0.0617694	-0.352904	0.0142871	0.0087692	-0.388785	-0.194667	0.307817	-0.203989	-0.0621066	-0.00669968	-0.202227	-0.204175	-0.279109	-0.0435509	-0.121175	-0.0442645	-0.00174983	-0.255569		0.0787735	-0.162604	-0.0320391	0.114747	0.0820541	0.125057	-0.00816484	-0.00953169	-0.0660359	-0.114943	-0.0747661	-0.00549486	-0.139994	-0.0557237		0.482243	-0.367199
ALCAM	-0.275833	-0.392371	-0.519326	-0.368888	-0.202254	-0.466372	-0.183652	-0.316454		0.113883	-0.135219	0.0402539	-0.372048	-0.0259083	-0.345618	-0.630527	-0.172459	-0.352216	0.0445835	0.12436	-0.0322043	-0.292135	-0.479037	-0.715028	-0.692765	0.0290974	0.351718	-0.128041	0.0543374	0.0219851	-0.119165		-0.540929	-0.294121	-0.723772	-0.737906	-0.495082	-0.641547	-0.581724	-0.270726	-0.230329	-0.254439	-0.33587	-0.297654	-0.592996	-0.269875		-0.526384	-0.218746
ALDH16A1	-0.480132	0.120147	-0.319845	-0.703418	-1.51018	-0.289081	-0.459556	-0.596569			-0.519258	-0.365729	-0.765571	-1.62893	-0.377001	-0.375062	0.101561	-0.419294	-0.303211	-0.423712		0.128037	-0.293986	-0.0733673	-0.067828	-0.181155	-0.140163	0.12444	-0.0400431	0.0308946	-0.445916		-0.383735	-0.225059	-0.761081	-0.404357	-0.518986	-0.609486	-0.853184	0.58929	-0.00863099	-0.677343	-0.0647809	-1.33726	-0.499343	0.0953319		-0.538989	0.145605
ALDH18A1	-1.08718	-0.18112	0.138281	-0.550464	-1.85986	-0.280365	-0.342936	-1.36823		0.53605	-1.17167	-0.377455	-0.18897	-0.0898866	0.451444	1.00647	-0.214701	-1.20611	-1.46454	-1.47906	0.516254	-0.250355	-1.78434	-2.51407	-2.48779	-0.100334	-1.27396	-1.73951	-1.47527	-1.79624	-0.489081		0.229363	-0.145435	-0.462535	-0.791312	-0.349805	-0.79189	-0.685206	0.155726	-0.755439	-1.19112	-2.06293	-0.451296	-0.157966	-0.0460986		-0.292512	-0.45902
ALDH1A1			-0.134309					-0.180842		-0.477489	-0.0124288				0.141297	0.0637721		0.00796165	-0.68547	-0.617529	-0.570979	-0.245764	0.00452277	0.204868	0.199341	-0.475118	-0.187987	-0.174351	-0.239203	-0.305776			0.0707429		-0.151486	-0.242482	-0.0701645	-0.0961904	-0.0449607	-0.250897	-0.152075		-0.150142					-0.00277624	-0.127528
ALDH1A2	-0.508961	-0.52364	-0.409621	-0.288546	-0.29056	-0.427123	-0.417479	-0.518721		-0.0605378	-0.356822	-0.386335	-0.394729	-0.38215	0.0597987	-0.398143	-0.585001	-0.415349	-0.744523	-1.05746	-0.465236	-0.59573	-0.237168	-0.322863	-0.328761	-0.754588	-0.597695	-0.593371	-0.678702	-0.513932	-0.12373		-0.291881	-0.47936	-0.689377	-0.106432	-0.312104	-0.41654	-0.108975	-0.183968	-0.318728	-0.475135	-0.443398	-0.240459	-0.310818	-0.521612		-0.294995	-0.401324
ALDH1A3			-0.00485667					0.24704							-0.40871	-0.532149		-0.912324	-0.743722	-0.466397			-0.347975	-0.21957	-0.21181		0.393217	0.175799	0.230028	0.319486
ALDH1B1			-0.492847					-0.624377		-0.44501	-0.419288				-1.37283	-0.966418		-0.83381	0.338783	-0.545085	-0.251657	-0.631785	0.0786608	-1.43295	-1.43368	-0.783716	-1.04928	-1.29828	-0.962728	-0.929835			-0.205001		-0.193164	0.0277428	0.0369316	0.0874185	0.0285317	-0.587612	-1.01367		-0.454296					-0.308034	-0.400923
ALDH1L1	-0.412548	-0.633178	-0.616664	-0.673681	-0.281806	-0.311724	-0.595744	-0.734485		-0.71585	-0.702325	-0.290987	-0.658432	-0.477322	-0.526304	-0.291798	-0.318643	-0.38536	-0.435295	-0.438156	-0.378662	-0.488601	-1.60795	-1.98978	-1.94354	-0.39476	-0.854726	-0.714856	-0.738282	-0.736937	-0.445752		-0.620274	-0.509219	-0.410226	-0.557388	-0.582004	-0.667235	-0.636678	0.473708	-0.966927	-0.313355	-0.581728	-0.490466	-0.103345	-0.479639		-0.852471	-0.32699
ALDH1L2			-0.658164					-0.620127		-0.465531	-0.592784				-0.423384	-0.892842		-0.304411	-0.113728	-1.14434	-0.367879	-0.265786	-0.393973	-0.356176	-0.364168	-0.40546	-0.591349	-0.490262	-0.380643	-0.475919			-0.475274		-0.347921	-0.621127	-0.279792	-0.546253	-0.44001	-0.00900616	-1.28687		-0.270564					-0.327275	-0.63983
ALDH2	-0.554464	-0.0197492	-0.7402	-0.218217	-0.213202	-0.271172	-0.213419	-0.135743		-0.324456	-0.508558	-0.50173	-0.232507	-0.31942	-0.417532	-0.721561	-0.344363	-0.0480839	-0.456637	-0.160243	-0.358395	-0.680612	0.178924	0.250187	0.247022	-0.0659496	-0.0900066	-0.265838	-0.0470288	0.151682	-0.0690875		0.059448	-0.0875174	0.180132	-0.0581207	-0.19062	-0.188976	-0.155241	-0.16108	-0.616692	-0.882864	-0.470535	-0.257267	-0.0443324	-0.358143		0.055184	-0.680256
ALDH3A1	0.137889	-0.0775888	-1.9501	-0.109044	0.0855138	0.0975729	0.336299	-0.455539		0.0268238	0.369906	0.278711	0.00689731	-0.0943623	0.0974575	-0.0887707	-0.151012	0.0117098	0.0766686	-0.122159	-0.145279	0.25161	0.0544058	-0.564712	-0.600825	-0.246732	0.669261	0.582471	0.461663	0.614806	0.135077		0.022001	-0.0384557	0.0783311	-0.131354	-0.115632	-0.0572402	-0.193551	0.0293616	-0.0876563	-0.252167	0.0302606	0.139391	-0.00178775	-0.201895		-0.118449	0.0785894
ALDH3A2			-0.123648					-0.289883		-0.166572	0.202666				-0.0830554	-0.222964		-0.148203	-0.164078	-0.0498954	-0.462358	0.0834068	0.0355315	-0.425973	-0.423914	-0.0951544	0.204611	-0.0774989	0.101359	-0.0133943			0.0690442		-0.378317	-0.538129	-0.204028	-0.501344	-0.494418	-0.192293	-0.264385		0.105213					-0.0362536	0.268215
ALDH3B1	-0.510695	-0.683608	-0.811095	-0.522979	-0.177806	-0.536633	-0.828749	-0.351296			-0.456959	-0.72301	-0.610005	-0.528819	-0.360144	-0.645629	-0.224798	0.0693274	-0.596021	-0.428741		-0.716293	-0.309674	-0.346018	-0.357218		-1.03638	-1.11323	-0.831035	-0.581657	-0.295316			-0.448244								-0.84137		-0.677881	-1.64394	-0.67443			-0.04857
ALDH3B2	-0.702345	-0.40867	-0.378465	0.0682712	-0.031263	-0.273978	-0.572958	-0.473374		-0.360825	-0.402124	0.0242537	-0.525718	-0.508778	-0.59389	-0.460834	-0.389329	-0.557852	-0.18158	-0.0656233	-0.424016	-0.580442	-1.24192	-1.10484	-1.16363	-0.518833	-0.605274	-0.763572	-0.372223	-0.384029	-0.288204		-0.368034	-0.671471	-0.100108	-0.202697	-0.338735	-0.126322	-0.212776	-0.134414	-0.785368	-0.465371	-0.548496	-0.652407	-0.171671	-0.318718		-0.581796	-0.334959
ALDH4A1			-0.197558					-0.671071		0.176488	-0.736754				-0.374921	-0.41083		-0.0441826	0.0300871	-0.0511203	-0.571315	-0.261851	-0.294867	-0.290956	-0.270146	-0.406748	-0.475179	-0.472973	-0.410583	-0.444093			-0.594432		-0.170547	-0.119332	0.119846	-0.107591	-0.209466	-0.275075	-0.5512		0.198053					-0.336547	-0.268659
ALDH5A1			0.0435233					-0.433286		-0.652108	0.0731103				-0.175267	-0.705495		-0.583458	-0.0612962	-0.0368495	-0.398706	-0.0336191	-0.115263	0.192812	0.190055	0.0851905	-0.238475	-0.215628	-0.069816	-0.109715			-0.307707		-0.457561	-0.117019	0.180132	-0.229876	-0.206338	0.454163	-0.291196		0.279019					-0.467335	-0.263468
ALDH6A1	-0.333106	-0.0197408	-0.303149	-0.347835	-0.520005	-0.2718	-0.287792	-0.368959		-0.472337	-0.216369	-0.304884	-0.196662	-0.538767	-0.391504	-0.490789	-0.523966	-0.276243	-0.139975	-0.25853	-0.362606	-0.343531	-0.159793	-0.526497	-0.556837	0.204842	-0.583492	-0.723204	-0.868519	-0.83671	-0.27714		-0.4567	-0.148836	-0.686776	-0.830027	-0.295872	-0.412805	-0.322858	-0.489466	-0.391332	-0.179373	-0.411198	-0.331231	-0.27072	-0.388092		-0.41912	-0.360433
ALDH7A1			-0.991787					-0.268387		-0.176091	0.227667				-0.278894	0.193209		0.815364	0.478505	0.760917	-0.166092	-0.229187	-0.543754	-0.743322	-0.696478	-0.489049	-0.187066	-0.731058	-0.925226	-0.189021			-0.8348		-0.64175	-0.368857	-0.305914	-0.325169	-0.260987	-0.427769	-0.211235		-0.307587					-0.290138	-0.0833933
ALDH8A1	-0.199032	-0.55067	-0.333118	-0.18981	-0.0799823	-0.724144	-0.0385965	-0.264255		-0.0420913	-0.259584	-0.280157	-0.304591	-0.342582	-0.163735	0.275894	-0.198185	-0.818149	-0.487754	-0.548789	-0.116917	-0.215699	-0.190458	-0.221126	-0.221432	-0.0411307	0.36548	0.0990588	0.168966	0.208204	-0.357411		-0.313523	-0.632828	-0.102207	-0.357381	-0.350716	-0.129861	-0.343608	-0.493122	-0.36137	-0.471442	0.0230057	-0.318643	-0.289765	-0.373606		-0.451934	-0.35914
ALDH9A1	-0.378998	-0.0275976	-0.117279	-0.173592	-0.281234	-0.0331169	-0.233857	-0.317543		0.319116	-0.127887	0.089365	0.0810318	-0.445224	-0.246863	-0.149695	0.1939	-0.902745	-0.397935	-0.688339	-0.0578095	-0.664571	-0.510641	-1.50988	-1.42178	-0.160388	-0.509251	-0.549319	-0.296015	-0.722497	-0.499191		0.0486856	0.210942	-0.458559	-0.22327	-0.228953	-0.267959	-0.0724997	-0.579104	-0.429172	-0.269875	-0.133678	-0.620308	-0.267172	-0.197299		-0.269875	0.0564459
ALDOA	-3.14519	-2.36794	-2.72435	-3.31018	-2.61162	-2.41777	-1.59039	-2.21458		-4.40415	-3.03278	-3.09155	-3.45711	-3.68204	-2.61695	-2.07684	-3.01098	-1.64632	-2.48	-2.24481	-2.43353	-3.16302	-2.45479	-2.27812	-2.29054	-2.2821	-1.90275	-2.07094	-2.03044	-2.0262	-2.30411		-3.37222	-3.02974	-3.54903	-3.50069	-3.67604	-3.86163	-3.89078	-3.42501	-1.72438	-1.39866	-3.70083	-1.65869	-2.95459	-2.62211		-2.25567	-2.55038
ALDOB	-0.320181	-0.238071	-0.319322	-0.295617	-0.295102	-0.221646	-0.231277	-0.47859		-0.249592	0.00502983	-0.120498	-0.107241	-0.220331	-0.0397331	-0.126263	-0.119273	-0.303252	-0.437486	0.101145	-0.39548	0.28792	-0.178892	-0.42911	-0.433227	-0.169185	-0.453014	-0.338696	-0.277348	-0.332467	-0.193182		-0.124916	-0.373177	-0.215079	-0.00343117	-0.0998212	-0.00172375	0.0441254	-0.137281	-0.264356	-0.423822	-0.139297	-0.314132	-0.288031	-0.0914837		-0.121167	-0.241994
ALDOC	-0.805719	-0.541412	-0.159468	-0.253632	0.0539832	-0.318016	-0.357918	-0.905044			-0.646766	-0.302142	-0.281384	-0.729804	-0.422715	-0.372151	-0.462993	-0.473887	-0.262826	-0.295638		-0.163027	-0.344952	-0.545758	-0.54111	-0.723296	-1.00772	-0.850977	-1.13521	-1.12135	-0.467752		-0.857075	-0.971464	-0.772273	-0.989169	-0.869035	-0.826524	-0.832814	-0.387879	-0.0567825	-0.339753	-0.468644	-0.706817	-0.289151	-0.0797178		-0.435151	-0.351862
ALG1	-1.85186	-2.45766	-1.65625	-1.17852	-1.8021	-2.34497	-1.71342	-3.19371		-1.80467	-1.69105	-1.67044	-1.67387	-1.414	-1.65272	-1.33645	-1.63147	-1.40184	-2.08262	-0.220523	-1.71949	-2.10939	-1.18444	-1.83538	-1.81977	-1.88827	-1.84962	-1.64883	-1.84673	-1.75898	-1.54146		-2.42404	-1.9925	-2.16738	-2.18811	-2.43219	-2.28128	-2.2143	-1.90062	-1.26807	-0.683375	-2.24969	-1.73726	-1.57624	-2.48324		-1.71859	-1.34722
ALG10B	-0.536526	-0.30959		-0.0536809	-1.04696	0.270204	-1.00766			-0.228499	-0.239484	-1.37226	-0.854696	-0.591348			-1.02001				-0.513137	-0.268171				-0.955103					-0.577431		-1.0314	-0.192475	-1.00928	-1.1929	-1.22709	-1.19148	-1.20955	-0.616279	-0.373985	-0.123519	-0.513217	-0.821745	0.0148082	-0.251042		-0.518227	-0.325318
ALG11	-1.5472	-1.26444		-1.38203	-2.05921	-1.81705	-0.131186				-1.45575	-0.174168	-3.7059	-3.21645			-3.15663					-1.73417				-1.0308					-0.876396		-2.20502	-2.6333	-2.38828	-2.03649	-2.12221	-1.85622	-1.90757	-2.10014	-2.0778	-2.44573	-1.70633	-1.34489	-2.27321	-0.402821		-2.10897	-1.61883
ALG12	-0.639876	-1.50381	0.365686	-0.99231	-1.42952	-1.92334	-2.10309	-0.170004		-0.531565	-0.249183	-0.616628	-1.36353	-0.495053	-0.452236	-0.658684	-1.16163	-0.568103	-0.160695	-0.885765	-0.387843	-0.0337824	-1.11661	-0.947552	-0.998826	0.217307	-1.36126	-1.25582	-1.48217	-1.41665	-0.533479		0.327966	-0.543296	-0.178124	-0.125599	-0.234018	-0.0550844	-0.140314	-1.28163	-0.296393	-0.744181	-0.581384	-0.850027	-0.744964	-0.891191		-0.307738	-0.0938872
ALG13	-1.14454	-1.39757	-0.352873	-0.843212	-0.994069	-1.91771	-1.48088	-1.32134		-1.1503	-0.882877	-1.02715	-1.49873	-1.07074	-1.44184	-1.05077	-1.01555	-1.51094	-1.64345	-1.48765	-1.79587	-1.13456	-0.890652	-1.82161	-1.84548	-1.41099	-1.01404	-0.691681	-0.30263	-0.512769	-1.79282		-1.46578	-1.34481	-1.29763	-1.75011	-1.74115	-1.80148	-1.66049	-0.740868	-0.705971	-1.16858	-0.973227	-0.999132	-1.62108	-0.918777		-1.76717	-1.90094
ALG14	-1.22651	-2.23339	-0.794094	-1.00028	-1.2215	-1.70201	-1.27539	-0.816232		-1.42793	-1.47253	-2.22257	-1.89503	-1.54518	-1.8836	-1.72706	-1.48766	-1.39019	-0.53312	-0.0357488	-0.852316	-0.717939	-1.96758	-1.49721	-1.51939	-1.45991	-1.9051	-2.02056	-2.29304	-2.07228	-0.872296		-0.861128	-1.48443	-0.73905	-0.862896	-1.13586	-1.32501	-1.38052	-1.7976	-1.04801	-0.924248	-1.6041	-1.25315	-1.37452	-1.33726		-0.196157	-1.2058
ALG2	-2.58306	-3.2674	-3.24697	-2.55234	-2.0775	-3.55307	-2.53759	-2.78733		-2.58037	-2.66402	-2.08978	-2.46423	-1.80927	-2.95643	-3.09518	-1.9051	-2.56495	-3.09586	-3.62556	-2.77473	-2.13278	-3.40819	-3.20371	-3.20371	-3.39253	-2.47926	-1.89657	-1.78334	-1.5902	-2.84127		-4.29383	-2.85881	-2.5241	-3.14382	-3.08258	-3.43398	-3.42605	-1.78139	-1.44594	-2.22688	-2.44021	-2.61718	-3.8356	-2.291		-1.81052	-1.95424
ALG3	-0.54179	-1.25253	-0.168403	-0.691502	-1.15918	-0.505089	-1.46578	-0.361663		-0.816838	0.0123173	-0.583692	-0.815293	-1.0187	-0.617643	-0.781058	-0.88714	-0.697874	-0.772751	-0.0190203	-0.487405	-0.380981	-0.470727	-0.724305	-0.709827	-0.0613368	-1.4549	-2.15232	-2.01127	-2.14785	-0.735802		-0.686239	-0.56971	-0.389033	-0.719818	-0.843936	-1.05353	-0.962233	-0.626792	-0.434064	-0.927503	-0.356239	-0.747404	-0.889911	-1.5975		-0.224645	-0.139446
ALG5	-0.44054	-0.524982	-0.356205	-0.263613	-1.00767	-0.529706	-1.62795	0.0219365	-0.684527	-0.899435	-0.00469705	-0.166292	-0.0761697	-0.687067	-0.96201	-0.560887	-0.373161	-0.19549	-0.22246	-0.422193	-0.83353	-0.4814	-1.16316	-1.13691	-1.10947	-0.19837	-1.09602	-1.62822	-1.65883	-1.82096	-0.719371	-0.812112	-1.28164	-0.642844	-0.871157	-1.29113	-1.397	-1.20677	-1.33145	-1.20296	0.112749	-0.524448	-0.575301	-0.542924	-0.279887	-0.681346	-0.381984	0.291761	0.0741539
ALG6	-1.23129	-1.83517	-0.314671	-0.398134	-1.76339	-0.615896	-2.02168	-0.728243			-0.504656	-0.674851	-0.773478	-1.12768	-0.669364	-1.18708	-1.70393	-0.286469	-0.183564	-0.364985	-1.51237	-1.43654	-1.17445	-1.49818	-1.57715	-1.12498	-1.30776	-2.03209	-1.97187	-2.29603	-1.15716		-1.26758	-0.943272	-1.21025	-1.28385	-1.31433	-1.22562	-1.38793	-1.60448	-0.719954	0.108472	-1.06373	-0.90826	-1.29385	-1.03605		-0.0776612	-0.515513
ALG8	-0.795179	-0.532798	-0.347719	-0.22294	-1.09853	-0.404598	-2.16892	-1.08032		-0.645641	-0.150281	-0.153911	-0.359272	-0.882604	-1.0013	-0.999616	-1.02396	-0.23315	-0.696123	-0.633765	-0.960568	-0.906797	-1.1294	-0.754387	-0.779335	-0.86173	-1.16506	-1.58791	-1.63105	-1.51708	-0.590348		-1.29966	-0.73188	-0.781082	-1.05676	-1.17268	-0.798246	-1.20912	-0.385886	-0.610819	-0.419378	-0.789672	-0.543391	-0.928133	-0.795518		-0.092945	-0.0873218
ALK	-0.277714	-0.305126	-0.21226	-0.123016	-0.153558	-0.235808	-0.119238	-0.381458		-0.443884	-0.278547	-0.241979	0.00394122	-0.257757	0.227468	0.364302	-0.269285	0.0161551	0.379676	-0.440175	-0.357882	-0.214104	-0.686884	-0.349231	-0.318451	-0.0290829	0.223271	0.00576161	-0.0286388	0.122108	-0.0377787		0.249888	-0.0514379	-0.0747767	0.10102	-0.329618	-0.058537	-0.199011	-0.0706509	-0.218974	-0.223981	-0.417671	-0.255048	0.0980798	-0.128786		-0.116265	-0.299996
ALKBH1	-0.492992	-0.611094	-0.541761	-0.862866	-0.51619	-0.26866	-0.678007	-0.507244	-0.756591	-0.830324	-0.295178	-0.631407	-0.418377	-0.350774	-0.346662	0.110878	-0.615063	0.628043	0.18141	0.167415	-0.777241	-0.410296	0.0705645	-1.6439	-1.67032	-0.652852	-0.703009	-0.732722	-0.49552	-0.910349	-0.563272	-0.223657	-0.407468	-0.483035	-0.35939	-0.581458	-0.42216	-0.502089	-0.405092	-0.563905	-0.227085	-0.293384	-0.515795	-0.93188	-0.494883	-0.757503	-0.433879	-0.460052	-0.217029
ALKBH2	-0.23241	-0.121522	-0.450568	-0.320839	-0.39998	-0.244032	-0.37771	-0.493228	-0.210665	-0.693058	-0.0638504	-0.167883	-0.31288	-0.0470038	0.386832	0.277024	-0.297767	0.562937	0.0860699	0.455595	-0.750875	-0.468381	0.13438	0.202402	0.260564	-0.238136	0.504592	0.442864	0.321494	0.292108	-0.0162759	0.0992682	-0.242074	-0.59622	-0.0131509	-0.181499	0.0875246	0.0511301	0.0371651	-0.561834	-0.254906	-0.204835	-0.179774	-0.113589	-0.483305	-0.185928	0.0286177	0.182152	-0.246957
ALKBH3			-0.446594						-0.267653	-0.290987	-0.188974				-0.534821	-0.253757		-0.976374	-1.98619	-1.83808	-0.49809	-0.142107	-1.27008	-0.682791	-0.650082	-0.368737	-0.76405	-0.26647	-0.448021	-0.290886		-0.131527	-0.720561		-0.174048	-0.524557	-0.495304	-0.385726	-0.14564	-0.596696	-0.562636		-0.232113				-0.597657	-0.883164	0.0790069
ALKBH4	-0.726359	-0.332661	0.216363	-0.480463	-0.481056	-0.456194	-0.721146	-0.4369		-0.127529	-0.250535	-0.281025	-0.205707	-0.656378	-0.492331	-0.562501	-0.540713	0.059816	0.127775	-0.0243626	-0.561921	-0.298486	-0.670119	-0.370774	-0.398381	-0.553588	-0.766325	-0.871316	-0.929637	-0.785595	-1.14328		-0.124335	-0.54419	-0.628705	-0.346466	-0.450613	-0.738928	-0.59488	-0.318269	-0.283572	-0.429289	-0.344336	-0.434125	-0.194159	-0.571199		-0.784028	-0.433093
ALKBH5	-0.66892	-0.959516	-0.688256	-0.545322	-0.985955	-0.749708	-0.45929	-0.313233	-0.966552	-0.298789	-0.926811	-0.730512	-0.541084	-1.05393	-0.125915	-0.534555	-0.941288	-0.402541	-0.907476	-0.850077	-0.950503	-0.584529	-1.20401	-0.596309	-0.60335	-0.312719	-0.379498	-0.307299	-0.309755	-0.505533	-1.01482	-0.962498	-0.722947	-0.700746	-0.621086	-0.652554	-0.702883	-0.731011	-0.675671	-0.640848	-0.963847	-0.428261	-0.651589	-0.761491	-0.444148	-0.671145	-0.859621	-0.0523042	-0.491644
ALKBH6	-0.528363	-0.795906	-0.826183	-0.630117	-0.18678	-0.477896	-0.934612	-0.916783		-0.292934	-0.957745	-1.32327	-0.550181	-0.697586	-0.707274	-0.527591	-0.160248	0.148238	-0.264455	-0.875903	-0.459103	-0.321643	-0.245441	-0.359974	-0.34298	-0.83341	-0.385108	-0.15893	-0.359989	-0.210808	-0.584099		-0.127998	-0.887328	-0.281879	-0.608501	-0.198754	-0.213493	-0.510007	-0.481035	-1.03485	-0.882604	-0.576641	-0.771032	-0.504349	-0.482951		-0.401669	-0.479576
ALKBH7	-0.668782	-0.632505	-0.438939	-0.629086	-0.314754	-0.513113	-0.461359	-0.723636		-0.0582302	-0.550251	-1.05189	-0.794998	-0.552816	-0.75337	-0.787725	-0.466208	-0.48094	-0.387349	-0.425976	-0.279913	-0.594941	-0.0196284	-0.114815	-0.117099	-0.954095	-0.675454	-0.958226	-1.24022	-1.03498	0.0953319		-0.482575	-0.543612	-0.474628	-0.532467	-0.604883	-0.712666	-0.504592	-1.00529	-0.171123	-0.591662	-0.421814	-0.624141	-0.494687	-0.885492		-0.482249	-0.522431
ALKBH8	-0.358896	-0.369913	-0.215728	-0.195806	-0.595295	-0.26556	-0.226424	-0.413412	-0.32867	-0.572433	-0.42874	-0.344873	-0.0756052	-0.294052	-0.210056	-0.44106	-0.283898	-0.348039	0.273096	0.146065	-1.00421	-0.333146	0.252869	0.178621	0.178454	-0.332927	-0.506466	-0.473464	-0.369051	-0.623502	0.106645	-0.745509	-0.334502	-0.261377	-0.0504873	-0.120109	-0.299015	-0.0564701	-0.0173958	-0.704346	-0.254585	-0.0398507	-0.661421	-0.386923	-0.383663	-0.448759	-0.600533	-0.495238	-0.326089
ALLC	-0.293384	-0.356459	-0.290399	-0.123563	-0.0169052	-0.577078	-0.1795	-0.249002		-0.891045	-0.483507	-0.261151	-0.343932	-0.881436	-0.272293	-0.245409	-0.592996	-0.604854	-0.38536	-0.165251	-0.717116	-0.456985	-0.0639677	-0.133617	-0.145273	-0.567515	-0.358774	-0.228616	-0.336453	-0.35514	-0.878699		-0.516776	-0.200685	-0.465483	-0.529014	-0.35371	-0.367868	-0.418347	-0.131007	-0.648365	-0.692992	-0.35374	-0.297983	-0.591782	-0.434125		-0.231309	-0.0906559
ALMS1			-0.378995					-0.580013		-0.932799	-1.43192				-1.10215	-1.19293		-1.27418	-1.02273	-1.00395	-1.17906	-0.702483	-0.695486	-0.795866	-0.804315	-0.994755	-0.450698	-0.67942	-0.632712	-0.519439			-0.398015		-1.01964	-0.966467	-0.610906	-0.654457	-0.763215	-0.969418	-0.690746		-0.943856					-0.557401	-0.395871
ALOX15	-0.340995	-0.138403	-0.48936	-0.334629	-0.623224	-0.403859	-0.209851	-0.921065		-0.421116	-0.0783669	-0.208261	-0.260436	-0.374912	-0.120176	-0.30961	-0.251327	-0.500095	-0.721732	-0.431521	-0.430675	-0.343663	-0.182264	0.024715	0.0115328	-0.144679	-0.0332341	0.0054219	0.00496795	-0.153733	-0.444278		0.0872536	-0.32857	-0.512236	-0.328001	-0.411014	-0.329677	-0.420847	-0.302659	-0.389298	-0.324934	-0.325073	-0.457297	-0.0917119	-0.0926809		-0.254349	-0.265618
ALOX15B			-0.529122					-0.937752		-0.461268	-0.28567				-0.0987286	-0.30632		-0.238566	-0.138481	-0.108883	-0.215952	-0.45411	-0.374308	-0.602626	-0.574619	-0.071236	-0.570698	-0.675731	-0.812113	-0.571644			-0.274641		-0.485997	-0.383852	-0.159537	-0.521276	-0.498988	-0.375524	-0.450572		-0.741506					-0.442341	-0.87231
ALOX5	-0.326337	-0.361576	-0.341152	-0.484905	-0.24581	-0.359817	-0.495447	-0.117255		-0.164322	-0.218733	-0.218054	-0.480869	-0.0560405	0.453739	0.233807	-0.268361	-0.357916	-0.316165	-0.866969	-0.266347	-0.387345	-0.235391	-0.264698	-0.245441	-0.84085	-0.25211	-0.557048	-0.764509	-0.833903	-0.688314		-0.337863	-0.200447	-0.539793	-0.598618	-0.549184	-0.542591	-0.538129	-0.0703167	-1.00954	-1.0181	-0.48693	-0.496501	-0.160299	-0.819531		-0.61174	-0.697188
ALOX5AP	-0.048721	-0.605935	-0.309224	-0.522435	-0.129365	-0.351517	-0.310348	-0.0357702		-0.712238	-0.318893	-0.327228	-0.272424	-0.139619	0.167745	0.0759089	-0.221795	0.142219	-0.145979	-0.183827	-0.194617	0.00965094	-0.367145	-0.334192	-0.332872	-0.536227	-0.353953	-0.434706	-0.542838	-0.365335	-0.0563353		-0.0322251	-0.639469	-0.265765	-0.234198	-0.161567	-0.362907	-0.184637	0.155452	-0.278211	-0.173576	-0.087948	-0.314615	-0.658312	-0.381793		-0.353968	-0.498237
ALOXE3	-0.530002	-0.539116	-0.363525	-0.641267	-0.347929	-0.754696	-0.337019	-1.09467		-0.444418	-0.208593	-0.655887	-0.725396	-0.29092	-0.0422554	-0.550227	-0.303179	-0.239943	-0.117978	-0.740391	-0.541293	-0.443196	-2.58754	-0.983869	-0.93939	-0.270864	-1.41694	-0.680106	-0.888414	-0.904967	-0.536482		-0.104806	-0.673425	-0.273917	-0.256179	-0.0949564	-0.230638	-0.21361	-0.173074	-0.366682	-0.80233	-0.430869	-0.497866	-0.785822	-0.460211		-0.462474	-0.23328
ALPI	-0.0605579	-0.191477	0.0987033	-0.274653	-0.0530012	-0.150432	-0.512726	-0.186866	-0.436525	-0.124951	-0.176338	-0.0167723	-0.202396	-0.152079	-0.295431	-0.289658	-0.219005	0.271519	-0.120071	-0.18343	-0.123546	-0.323054	-0.252327	-0.969706	-1.04781	-0.232801	-0.666151	-0.407038	-0.436708	-0.366467	-0.347309	-0.213355	-0.222923	-0.384251	-0.480098	-0.345367	-0.214498	-0.00934491	-0.217918	0.250333	-0.204112	-0.190445	-0.264415	-0.150962	-0.278503	-0.457217	-0.437103	-0.248737	-0.427342
ALPK1	-0.156536	-0.461337	-0.426689	-0.390611	-0.457801	-0.834934	-0.485761	-0.212908		0.0174941	-0.472771	-0.423894	-0.375377	-0.160039	-0.309943	0.129708	-0.078291	-0.316165	-0.0984087	-0.115215	-0.280775	-0.612265	-0.619707	-0.35183	-0.346566	-0.336855	0.102016	0.360451	0.36652	0.369782	0.132155		-0.202837	-0.257256	-0.440573	0.0242578	-0.331319	-0.241191	-0.368625	-0.433193	-0.395181	-0.054138	-0.731769	-0.416209	-0.58011	-0.787045		-0.13356	-0.473692
ALPK2	-0.242865	-0.418232	-0.89208	-0.442725	-0.145435	-0.400273	-0.109096	-0.343296			-0.244289	0.12336	-0.181336	-0.0181712	0.316722	0.278663	-0.150432	0.0313947	-0.0636662	0.190468	-0.0158974	0.0727355	-0.307457	-0.161006	-0.156793	-0.376528	0.108146	-0.0608059	-0.27331	-0.32194	-0.44749		0.0190108	-0.380484	0.0820541	0.0202195	-0.110585	0.156223	0.145912	-0.342585	-0.369583	0.307354	-0.157857	-0.300386	-0.417629	-0.132042		0.232888	-0.396056
ALPK3	-0.258172	-0.796604	-0.471068	-0.0388981	-0.370114	-0.542181	-0.298682	-0.587258		-0.0224054	-0.308404	-0.553405	-0.373314	-0.0708417	0.0370099	-0.225314	-0.414842	-0.298755	-0.31719	-0.521949	0.0175872	-0.501938	-0.28593	-0.942528	-0.955665	-0.746956	-0.126188	-0.599846	-0.833903	-0.669912	-0.151462		-0.275026	-0.609923	-0.598618	-0.73322	-0.717924	-0.665728	-0.697339	-0.4693	-0.293548	-0.389323	-0.629361	-0.145134	-1.32746	0.0723745		-0.799278	-0.403047
ALPL	-0.183248	-0.0942271	-0.0692285	-0.253692	-0.658353	-0.186875	0.239709	-0.43596		-0.338372	-0.252857	-0.489084	0.120437	-0.533654	-0.623074	-0.211443	-1.0475	-0.383463	-0.0189258	-0.463234	-0.173203	-0.854353	-0.190392	-0.0293813	-0.0376766	-0.251603	-0.3068	-0.171281	-0.0365788	0.0596735	-0.753431		-0.322609	-0.144681	-0.112589	-0.15056	-0.195972	-0.128061	-0.313349	-0.541973	-0.52907	-0.831301	-0.692022	0.116555	-0.560197	-0.489084		-0.393612	-0.159183
ALPPL2									0.021251	0.141525	-0.149148										0.0275723	0.202374				-0.496703						-0.138696	-0.050613		0.357827	0.128847	-0.0420221	0.373352	0.241854	-0.537111	-0.104449		0.487319				0.124735	-0.200795	-0.420674
ALS2			-0.169492					-0.200554	-0.656747	-0.514491	0.155514				-0.315665	-0.467872		-0.157731	0.00854004	-0.241461	-0.595589	-0.317947	-0.362699	-0.262097	-0.274652	-0.618645	-0.496798	-0.788978	-0.698685	-0.700932		-0.393218	-0.701148		-0.511262	-0.136933	-0.41905	-0.130882	-0.26883	-0.329996	-0.355366		-0.463726				-0.328235	-0.620202	-0.458483
ALS2CL			-0.648493					-0.668004	-0.669892	-0.573381	-0.821965				-0.617786	-0.551277		-1.2196	-0.693037	-1.19301	-0.59615	-0.699767	-1.42214	-1.64224	-1.64517	-0.896779	-0.845594	-0.843625	-0.906896	-1.03829		-1.18237	-0.874274		-0.831299	-0.79907	-0.644614	-0.652325	-0.71318	-0.809827	-1.94308		-0.779459				-0.837336	-0.788302	-0.740611
ALS2CR12			-0.206381					-0.28624		-0.628486	-0.192431				-0.302867	-0.447894		-1.20213	-0.18749	-0.568818	-0.109428	-0.292645	-0.492902	-0.215948	-0.224052	-0.491141	-0.498349	-0.442808	-0.383486	-0.669655			-0.292		0.00214574	-0.210495	-0.137637	-0.0313372	0.0143185	-0.407512	-0.429661		-0.703174					0.17078	-0.336054
ALX1	-0.150878	-0.0592848	0.0248427	0.0442164	0.201339	0.0491443	2.82116e-05	0.148169		-0.100061	0.18847	-0.145042	-0.264023	0.351874	-0.189381	-0.0502801	0.0471726	0.362485	-0.0699583	0.0920096	-0.0481055	-0.105925	-0.159365	-0.217325	-0.223013	0.255671	0.264509	0.05234	0.0634369	0.211279	-0.0209371		0.221511	0.0836226	0.26268	0.00464027	-0.00182534	-0.113762	-0.245007	-0.144249	-0.134861	0.0872557	-0.292582	0.188731	-0.276847	0.0194314		-0.310576	0.0857916
ALX3			-0.579958					-0.868655	-0.628758	-0.743827	-0.813101				-0.190849	-0.593131		-0.379253	-0.883635	-1.2615	-0.605407	-0.691224	-0.28359	-0.345863	-0.329579	-0.597942	-0.881928	-0.531164	-0.522866	-0.557607		-0.594358	-0.564548		-0.941816	-0.785865	-0.938654	-0.820998	-1.02549	-0.377508	-1.70517		-0.628502				-0.465111	-0.330918	-0.741891
ALX4	-0.33852	-1.57706	-0.240883	-0.460279	-0.186722	-0.438111	-0.809989	-0.663934	-0.0969711	-0.237445	-0.523883	-0.556772	-0.733613	-0.110632	-0.501368	-0.24136	-0.00761508	-0.371586	-0.145342	-0.281691	-0.297865	-0.083297	-1.26131	-0.586808	-0.600232	-0.659984	-0.847636	-0.405188	-0.410982	-0.780359	-0.383708	-0.188269	-0.250261	-0.352392	-0.154356	0.0602567	-0.208564	-0.183571	-0.00723906	-0.170127	-0.554043	0.0406283	-0.480665	-0.461091	-0.379021	-0.331276	-0.321149	-0.381364	-0.138955
ALYREF	-0.843995	-1.27411	-0.84755	-0.599269	-0.784224	-0.455992	-1.3233	-1.35928		-0.61711	-1.55331	-0.639266	-1.10125	-0.990472	-0.760842	-0.570244	-1.087	-0.4423	-0.259528	-0.497173	0.073747	-1.45032	-0.489905	-1.04326	-1.04287		-0.562794	-0.789755	-0.741814	-0.704321	-0.757531			-1.2432						-0.875171	-0.57988	-0.913584	-1.06703	-1.0546	-1.27006	-0.94996			-0.422416
AMBN	-0.37182	-0.522704	0.0398634	-0.370045	-0.427981	-0.424315	-0.315299	-0.769699		-0.84042	-0.383234	-0.468314	-0.573902	-0.11848	-0.731116	-1.65738	-0.724568	-0.0577842	-0.229502	-0.237442	-0.342256	-0.468632	-0.291803	-0.255701	-0.230999	-0.258085	-0.474695	-0.432792	-0.341885	-0.135046	-0.396924		-0.802347	-0.214549	-0.189293	-0.139461	-0.36889	-0.708137	-0.674039	-0.83342	-0.579963	-0.431125	-0.419632	-0.564125	-0.90199	-0.525231		-0.753017	-0.449544
AMBP	-0.405042	-0.587266	-0.409345	-0.280225	-0.0200819	-0.205843	-0.264351	-0.808526		-0.623109	-0.675577	-0.188034	-0.349625	-0.523137	0.0132306	-0.411327	-0.0984295	-0.205441	-0.285041	-0.354771	-0.643257	-0.646623	-0.0244008	-0.0503211	-0.0598145	-0.499534	-0.218031	-0.499877	-0.404543	-0.325014	-0.399861		-0.650505	-0.449076	-0.322097	-0.64018	-0.227982	-0.231953	-0.189312	-0.211846	-0.438747	-0.630363	-0.642855	-0.268999	-0.484683	-0.491199		-0.701579	-0.286331
AMBRA1	-0.463842	-0.527331	-0.447818	0.0120824	-0.788383	-0.454367	-0.316007	-0.759338	-0.283241	-0.622856	-0.0655977	0.0501215	-0.0268255	1.07271	-1.24687	-0.584503	-0.14522	-0.593509	-0.829893	-0.763829	0.140803	-2.55726	-1.84193	-1.88073	-1.99117	-1.2627	0.113978	0.171607	0.069772	0.224234	-0.0235962	-0.336673	0.0727082	0.226135	0.206317	0.486844	0.514489	0.484384	0.598596	0.0118187	-1.2127	-0.315089	-0.00633345	0.761784	0.28623	0.19724	-0.97235	0.498459	-0.263069
AMD1	-1.36616	-0.681623		-0.571706	-1.02363	-1.47729	-0.598553			-1.12308	-0.747279	-0.685281	-0.681623	-0.621909			-0.720433				-1.16694	-0.548687				-1.70416					-1.08073		-0.203806	-0.595518	-0.572389	-0.604528	-0.577273	-0.693273	-0.810649	-1.11521	-0.529499	-0.443058	-1.41446	-0.810037	-1.21632	-0.593954		-0.749293	-0.678696
AMDHD1	-0.0110077	-0.260227	-0.168274	0.361004	-0.104601	0.0440209	-1.12141	-0.588377		-0.262883	-0.297934	-0.620805	0.0794462	-0.0783539	-0.957719	-0.497862	-0.0297587	-0.00717562	-0.525443	-0.447406	-0.363282	-0.300597	-1.00925	-0.735929	-0.705735	-0.374521	-0.810874	-0.7934	-0.569861	-0.658463	-0.426632		-0.438268	0.301276	-0.199265	-0.350716	-0.27386	-0.336632	-0.399425	-0.645432	-0.340772	-0.8211	-0.342984	0.407278	-1.06137	-0.409986		0.100228	-0.5951
AMDHD2			-0.226399					-1.12737		-0.911225	-0.707171				-0.214517	-0.436693		0.164644	0.173152	-0.098723	-0.501965	-0.739838	-0.331401	-0.595678	-0.596414	-0.259417	-0.612849	-0.603734	-0.515958	-0.482678			-0.506244		-0.63347	-0.692932	-0.681634	-0.632788	-0.516458	-0.894588	-1.11575		-1.19283					-0.527766	-0.846914
AMELX										-0.77024	-0.607461										-0.645326	-0.486715				-0.21769							-0.25566		-0.261279	-0.109968	-0.134872	0.0174142	-0.0509042	-0.686815	-0.304229		-0.57343					-0.157052	-0.216556
AMELY										-0.359767	-0.112544										0.280748	-0.27893				0.0253958							-0.0356038		-0.199972	-0.157349	-0.152061	0.0131894	-0.147109	-0.957309	-0.447529		-0.389333					0.000730329	-0.283308
AMER1	-0.336264	-0.668511	-0.046835	-0.268593	-0.853088	-0.151062	-0.539008	-0.450852		-0.220161	-0.361501	-1.04394	-0.560712	-0.375935	-0.416384	-0.0358135	-0.104302	-0.326538	-0.485516	-0.403518	0.0496361	-0.283526	-0.426277	-0.152806	-0.172535	-0.195015	-0.637522	-0.703245	-0.651438	-0.477316	-0.61358		-0.623499	-0.520445	-1.37107	-1.31976	-1.14823	-1.06817	-1.12672	-0.233722	-0.692302	-0.4687	-0.128187	-0.217857	0.154887	-0.42334		-0.392962	-0.506132
AMER2	-0.0806223	-0.104455	0.0399737	-0.360783	-0.0573042	-0.60066	-0.536675	-0.509549		-0.557474	-0.445658	-0.635748	0.171953	-0.416499	0.0346085	0.120349	-0.223005	-0.183431	0.336112	-0.206763	-0.357698	-0.242895	0.378202	0.658836	0.658836	-0.491911	-0.0629171	-0.747699	-0.647774	-0.719346	-0.344082		-0.177735	-0.11	-0.375364	-0.490705	-0.0493418	-0.561197	-0.307707	-0.52943	-0.264129	0.190009	-0.336642	-0.0937508	-1.01097	0.259984		-0.0811643	-0.710852
AMER3	-0.391787	-0.349625	-0.058267	-0.870993	-1.80114	-0.776245	-1.55698	-0.577491		-0.723528	-0.0962469	-0.753793	-1.08682	-1.42499	-0.354762	-0.336141	-0.508178	0.0855698	-0.0227496	0.347901	-0.58327	-0.795611	-0.632031	-0.66145	-0.665671	-0.611364	-0.515958	-0.437883	-0.387366	-0.321695	-1.1234		-0.116437	-0.235094	-0.35251	-0.636838	-0.281827	-0.612885	-0.516375	-0.865336	-0.981019	-0.84348	-0.459212	-0.368445	-0.480813	-0.473908		-0.652852	-0.778235
AMFR	-0.806728	-0.449	-0.0994043	-0.431846	-0.817574	-0.31453	-0.831128	-1.10446		-0.828802	-0.666719	-0.461359	-0.319579	-0.269736	-0.110749	-0.0660595	-0.836084	-0.601352	-0.734728	-0.137456	-0.412408	-0.377702	-0.360948	-0.356308	-0.356449	-1.05729	-0.521239	-0.11523	-0.209648	-0.204404	-0.511415		-0.136548	-0.684173	-0.318033	-0.413385	-0.698127	-0.772832	-0.704388	-0.318161	-0.147202	-1.25859	-0.321466	-0.112669	-0.184968	-0.301569		-0.335881	-0.60162
AMH	-0.245949	-0.227395	-0.265577	-0.261222	0.0220336	-0.17471	-0.312423	-0.954145		-0.287006	-0.0741106	-0.543196	-0.264226	-0.19389	-0.43889	-0.425505	0.0205029	-0.206551	-0.099562	-0.760265	-0.152606	-0.103273	0.258224	0.36179	0.370155	-0.247373	-0.975888	-0.647774	-0.74965	-0.763133	-0.455268		-0.483137	-0.170909	-0.225027	-0.194949	-0.0317696	-0.257717	-0.270877	-0.729591	-0.304984	-0.281025	-0.196096	-0.213062	-0.241792	-0.316851		-0.302676	-0.041645
AMHR2			-0.132653					-0.799603		-0.644036	-1.15713				-1.46343	-1.04805		-1.08955	-1.14748	-0.580442	-0.590689	-1.24607	-1.05168	-1.31842	-1.26385	-1.06633	-1.09585	-1.47114	-1.29809	-1.33948			-0.495925		-0.829279	-0.899991	-0.80199	-0.784528	-0.80044	-1.5872	-0.970825		-1.06629					-0.740955	-0.579489
AMIGO1			-0.0472263					-0.7865		-0.162807	-0.113207				-0.452913	-0.796831		-0.559339	-0.343115	0.237694	-0.205541	-0.238552	-0.683403	-0.49241	-0.540814	-0.758489	-0.860316	-0.777806	-0.7786	-1.13781			-0.202613		-0.394436	-0.285533	-0.515619	-0.606067	-0.357437	-0.556019	-0.70822		-0.534656					0.114198	-0.0441636
AMIGO2	-0.426178	-0.334694	-0.369608	-0.654043	-0.726654	-0.568636	-0.410478	-0.694445		-0.158506	-0.311283	-0.778046	-0.649199	-0.468552	-0.952594	-0.821973	-0.762958	-0.492183	-0.246225	-0.249404	-0.198592	-0.574819	-0.449923	-0.649599	-0.621882	-0.45312	-0.427918	-0.559149	-0.420867	-0.495911	-0.121023		-0.292098	-0.234287	-0.70087	-0.594523	-0.72358	-0.887191	-0.655215	-0.541073	-0.233835	-0.918228	-0.825551	-0.370702	-0.952797	-0.547556		0.114083	-0.135445
AMMECR1			0.269647					-0.0283016		0.386358	-0.125411				-0.639834	-0.417302		0.0843914	-0.150321	0.0188684	0.274675	0.0887932	-0.338959	-0.422657	-0.433852	-0.397949	-0.421591	-0.281817	-0.312469	-0.210679			-0.0158224		0.276033	0.401614	0.529922	0.547263	0.557509	0.126904	-0.13909		-0.157407					-0.18187	0.0418594
AMMECR1L			-0.268675					-0.526253		-0.298385	-0.157317				-0.183855	-0.204475		-0.16095	-0.836167	-0.235153	-0.534635	-0.259659	0.0508771	-0.0859606	-0.0839556	-0.738885	-0.664137	-0.330149	-0.413321	-0.292575			-0.0967109		-0.42854	-0.0308624	-0.262758	-0.156984	-0.321388	-0.3261	-0.261761		0.0527252					-0.0566917	-0.110952
AMN	-0.652255	-0.875794	-0.279604	-1.10263	-0.606697	-0.681157	-0.947691	-0.634545		-1.30786	-0.856344	-0.419174	-0.642895	-0.907038	-0.849708	-0.981599	-0.813188	-0.996722	-1.02269	-0.555171	-0.96157	-0.653	-0.161524	-0.0392317	-0.0411621	-0.542367	-0.567505	-0.882683	-0.790752	-0.705757	-0.556174		-0.526186	-0.686805	-0.76862	-0.584032	-0.47566	-0.807884	-0.721269	-0.554011	-0.926469	-0.566027	-0.586511	-1.28467	-0.48078	-0.488347		-0.722567	-1.19788
AMN1	-0.0106993	-0.26793		0.0173174	0.0435963	-0.144552	0.00613259			-0.169355	-0.178832	-0.306374	-0.169232	0.282404			-0.0763846				0.161151	-0.0234661				-0.163195					-0.265104		0.0117616	-0.334506	-0.216621	0.226322	-0.154909	-0.0377338	-0.175064	-0.69848	-0.249659	-0.70767	-0.112153	-0.124983	-1.34843	0.045589		-0.067322	-0.351676
AMOT	-0.0839373	-0.271412	-0.426479	-0.26212	-0.21383	-0.300894	-0.0207318	0.276626		-0.0855862	0.0464268	-0.174785	-0.140698	-0.074959	-0.364741	-0.482015	-0.198958	-0.142818	-0.452404	-0.176697	0.250863	-0.0827532	-0.30821	-0.339031	-0.337627	0.127112	0.0114175	-0.062161	-0.214694	-0.202179	-0.100725		-0.340649	-0.266897	-0.475974	-0.110309	-0.318207	-0.21679	-0.325426	-0.30599	-0.169079	-0.124921	-0.329891	-0.19119	-0.435678	-0.198037		-0.380909	-0.186815
AMOTL1	-0.73112	-0.394815	-0.332915	-0.21533	-0.0128402	-0.0797767	-0.00266779	-1.01738		-0.163203	-0.0951794	-0.411561	-0.00347014	-0.0850797	0.0435221	-0.0751976	-0.464124	-0.231374	-0.714306	-0.69033	0.137471	-0.611673	-0.372967	-0.178784	-0.173127	-0.440965	-0.00861048	-0.405398	-0.184966	-0.464171	-0.260218		-0.306036	-0.354882	-0.00783483	-0.0454843	-0.177812	-0.0564811	-0.0210629	-1.12145	-0.657229	-0.00266779	-0.213414	-0.384793	-0.230651	-0.146309		0.253789	-0.456021
AMOTL2	0.00554667	-0.404972	0.245389	-0.249755	0.932949	-0.23236	0.0588518	-0.0245197		0.0194461	-0.388736	-0.182597	-0.334987	0.166446	-0.346705	-0.3469	-0.301037	0.123746	-0.04666	-0.0152679	0.0312828	-0.330099	-0.132711	-0.140546	-0.144528	-0.509783	-0.521148	-0.490786	-0.717204	-0.469889	-0.239281		0.407628	-0.425858	0.386402	0.323747	0.344167	0.395628	0.421856	-0.321037	-0.482093	-0.0837574	-0.252549	-0.13281	-0.236317	-0.603415		-0.120105	-0.00916381
AMPD1	-0.253966	-0.393414	-0.396668	-0.140536	-0.607718	-0.42155	-0.435762	0.0462493		-1.54829	-0.559752	-0.114514	-0.46467	-0.0334369	-0.257515	-0.361126	-0.762787	-0.221331	-0.150693	-0.462346	-0.612683	-0.434018	-0.337273	-0.252816	-0.268003	-0.28302	-0.263959	-0.075854	0.0285566	0.0185462	-0.36876		-0.558305	-0.50413	-0.647558	-0.760949	-0.731942	-0.398929	-0.485154	-0.844989	-0.870534	-0.404453	-0.608225	-0.393764	-0.172087	-0.565547		-0.300688	-0.27585
AMPD2	-0.173528	0.0109552	-0.135169	0.0709389	-0.0414468	0.0497055	-0.277169	-0.240858		-0.0760986	-0.397837	0.0538246	0.100493	-0.0373538	-0.0211056	0.12314	-0.362931	-0.0251614	0.308857	0.273202	-0.328216	-0.548178	-0.487755	-0.164825	-0.168414	-0.376974	-0.694927	-0.57288	-0.78575	-0.623564	-0.126812		-0.393374	-0.0170374	-0.319193	-0.483949	-0.370649	-0.396053	-0.330595	0.303335	-0.457912	0.143624	-0.206187	-0.174198	0.0588518	-0.334768		-0.199066	0.180985
AMPD3	-0.37234	-0.365371	-0.0415327	-0.188338	-0.0340553	-0.0366628	-0.364992	-0.573791		-0.357499	-0.436017	-0.29975	-0.200332	-0.289427	-0.0978882	-0.327791	0.0912204	-0.224949	-0.684189	-0.498258	-0.118708	-0.586752	-0.565199	-1.04067	-1.07758	-0.439315	0.100494	-0.0328337	-0.0680663	0.0385699	-0.458783		-0.313785	-0.307259	-0.0321281	-0.144417	-0.125039	-0.0531334	-0.0648156	-0.356968	-0.410696	-0.106906	-0.683541	-0.179419	-0.133899	-0.277235		-0.310748	-0.366336
AMPH			-0.693184					-0.139885		-0.467726	-0.494457				-0.908518	-0.423529		-0.530752	-0.280396	-0.393489	-0.55382	-0.129108	-0.220156	-0.265022	-0.281272	-0.236803	-0.170752	-0.562709	-0.271739	-0.308632			-0.396662		-0.16129	-0.230966	-0.488668	-0.139795	-0.273193	-0.132674	-0.106924		-0.44348					-0.154404	-0.0465003
AMT			-0.394384					0.16536		-0.576125	0.104417				-0.28472	-0.354651		-0.33589	-0.204138	-0.603307	-0.1411	-0.180532	-0.209916	-0.345932	-0.363767	-0.635444	-0.164891	-0.198343	-0.428956	-0.23873			0.143551		-0.44808	-0.237394	0.334792	-0.220897	0.113432	-0.380742	-0.0726038		0.0656598					-0.347716	-0.150437
AMTN	-0.0684882	-0.124377	-0.352732	-0.136788	0.0268408	0.1042	0.0716983	0.0599487		-0.387457	-0.626318	-0.158927	-0.320917	-0.0710009	0.0110084	-0.286621	-0.132189	-0.35641	-0.237766	-0.487191	-0.135966	-0.0660032	-0.0445805	-0.223318	-0.227218	-0.478292	0.358022	0.260804	0.191474	0.0988194	0.173388		0.0325992	-0.202595	0.0285788	-0.0562527	-0.52739	-0.0210927	0.116049	-0.312623	0.085422	-0.329395	-0.383472	-0.171314	-0.0227482	0.0446069		-0.167532	0.238205
AMY1A	-0.685526	-0.441641		-0.469461	-0.563474	-0.165048	-0.762958			-0.546324	-1.26859	-0.440787	-0.587266	-0.561299			-0.888927				-0.865348	-0.68646									-0.658432			-0.645166						-0.847533	-0.447695	-0.362091	-0.0414365	-0.863498	-0.621098	-0.591895			-1.5522
AMY1B	-0.832576	-0.562783		-0.441485	-0.937989	-0.298124	-0.940903			-0.756916	-1.44647	-0.396352	-0.771859	-0.720861			-0.981156				-0.929336	-0.864338									-0.667535			-0.736857						-1.02541	-0.625574	-0.367919	-0.219315	-0.976972	-0.5294	-0.806121			-1.73007
AMY2A										-0.671049	-0.407186										-0.9559	-0.473947				-1.1287							-1.07569		-0.871522	-0.661064	-0.833488	-0.685413	-0.685413	-0.880183	-0.289949		-0.602702					-0.732781	-0.589736
AMY2B	-0.705406	-0.84799		-0.515652	-0.849839	-0.554762	-0.922942			-0.163059	-0.973153	-0.657506	-0.939411	-0.441641			-0.96746				-0.523015	-0.605107									-0.734193			-0.650244						-0.550742	-0.333713	-0.401289	-0.411001	-0.994123	-0.660584	-0.847109			-1.14625
AMZ1	-0.286702	-0.0984295	-0.895797	-0.386496	-0.256712	-0.694348	-0.334129	-0.391442		-0.303122	-0.269663	0.0805293	-0.178759	-0.424573	-0.944024	-0.847837	0.0629904	-0.742892	0.189011	-0.0737827	-0.206674	-0.0214562	-0.116757	-0.00394677	-0.0344652	-0.154537	-0.76589	-0.591826	-0.828812	-0.926129	-0.227104		-0.33869	-0.395012	0.0602204	-0.348489	-0.29505	-0.483069	-0.452245	0.0198385	-0.0243223	-0.220999	0.103103	-0.4122	-0.519745	-0.40913		-0.0925256	-0.057809
AMZ2	-0.451344	-0.495733		-0.380574	-0.507331	-0.697571	-0.860057			-0.33655	-0.414545	-0.654646	-0.269723	-0.0937236			-0.31325				-0.721688	-0.432872				-1.14901					-0.418996		-0.422571	-0.486776	-0.786377	-0.857604	-0.714251	-0.696932	-0.646268	0.13375	-0.536827	-0.300489	-0.505932	-0.270621	-1.56993	-0.507648		-0.957793	-0.807754
ANAPC1	-1.12352	-1.35029		-0.413712	-1.11655	-1.53843	-0.945101		-0.881703	-0.683406	-0.895923	-0.40622	-1.06608	-1.20348			-1.15091				-1.33179	-1.02123				-0.216972					-0.735195	-0.719631	-1.12698	-1.10779	-1.06053	-0.796143	-0.427007	-0.708527	-0.419031	-0.767941	-0.796685	-0.950941	-0.758205	-0.604904	-0.724733	-0.633672	-0.391591	-1.94549	-0.964456
ANAPC10	-1.51457	-2.35225		-1.48443	-1.51098	-2.44542	-1.41312			-3.15595	-1.32241	-1.72059	-2.05806	-0.893529			-1.44115				-2.20368	-1.96231				-1.55771					-0.934328		-2.6275	-1.87539	-2.39935	-2.3213	-2.08873	-2.11174	-2.1493	-1.96315	-1.91575	-1.36976	-1.58975	-1.60591	-1.78904	-1.52865		-1.09673	-1.49791
ANAPC11			-1.39746					-2.44236		-2.62085	-1.25522				-2.32782	-2.32039		-1.65034	-1.02373	-1.58246	-1.05377	-2.01307	-1.68656	-2.0878	-2.04763	-2.19146	-2.20762	-2.02945	-1.88553	-2.17934			-1.9553		-2.84892	-2.54598	-2.4397	-2.49083	-2.42811	-1.8606	-2.33008		-2.12228					-1.82857	-2.49683
ANAPC13	-1.26369	-1.31359		-0.442807	-0.812386	-1.33796	-0.392072			-0.842386	-0.61365	-0.389465	-0.561669	-0.336732			-0.778397				-2.17087	-0.82202				-0.718789					-0.661097		-1.08352	-0.962411	-1.3097	-1.0719	-1.16024	-1.38153	-1.09233	-0.590036	-0.812457	-1.33661	-0.937984	-0.664079	-0.631407	-0.695459		-0.83937	-0.884863
ANAPC15			-0.685061					-0.622901		-1.25774	-0.337585				-1.33446	-1.3638		-0.415944	-0.849518	-0.990247	-1.88862	-1.56771	-1.33709	-0.851311	-0.850264	-0.624603	-1.06855	-1.04412	-0.897592	-0.659797			-1.25659		-1.06942	-1.09434	-1.0744	-1.24291	-1.20092	-0.49902	-1.33355		-1.31839					-0.996134	-1.2093
ANAPC16	-0.368806	-0.105497		-0.517992	-0.678624	-0.386372	-0.376166			-0.336578	-0.136441	-0.384995	-0.305477	0.0443538			0.0666329				-0.155393	-0.00109386				-0.00491331					-0.0449212		-0.716391	-0.125057	-0.81991	-0.489838	-0.788291	-0.786983	-0.739574	-0.223903	-0.41842	-0.201457	-0.660331	-0.458076	-0.289864	-0.301675		-0.351799	-0.445878
ANAPC2	-2.33427	-4.39697	-2.67638	-3.40196	-2.43018	-2.98854	-3.25604	-2.20554		-3.71433	-2.11351	-4.12359	-1.85639	-2.75129	-2.38895	-2.64118	-2.62682	-3.0103	-2.87861	-2.28071	-2.76049	-3.41401	-2.84721	-3.05606	-3.11257	-2.84782	-3.51464	-3.06353	-3.50557	-3.17992	-2.71344		-3.39238	-3.46178	-3.82419	-3.65769	-3.39728	-3.15215	-3.28383	-2.35106	-3.93729	-3.63664	-2.93386	-2.44515	-3.23587	-3.69323		-3.70198	-2.6173
ANAPC4	-2.04899	-2.82763	-3.50584	-2.81838	-2.86397	-3.67025	-2.36788	-2.20744	-1.56163	-3.67373	-1.66221	-3.09873	-2.66605	-2.47351	-2.98813	-3.50985	-2.92296	-2.36831	-1.66557	-2.21402	-2.98458	-3.36244	-3.29396	-2.99662	-3.04058	-2.83597	-3.09814	-2.6934	-2.4429	-2.3792	-3.01045	-2.83597	-2.9243	-2.55795	-2.92582	-2.42001	-2.57911	-2.57167	-2.40228	-2.63719	-2.77809	-2.85424	-2.94115	-3.08358	-3.79699	-2.62636	-2.45388	-3.31429	-2.89385
ANAPC5	-2.27914	-2.81708	-3.26876	-3.52218	-3.29613	-3.54716	-2.30838	-2.40047		-2.87684	-3.34033	-2.96653	-2.63296	-2.33844	-2.92922	-2.31891	-2.61765	-2.61513	-3.08563	-3.15497	-2.8871	-2.41318	-3.73442	-3.29247	-3.29247	-2.16599	-2.74733	-2.65397	-2.21901	-2.07233	-3.35029		-2.56073	-2.07992	-3.04565	-2.6818	-2.59765	-2.50797	-2.68885	-2.57047	-3.19451	-2.53271	-2.47624	-2.24535	-3.01229	-1.46018		-2.3857	-2.27882
ANAPC7	-0.456029	0.016354	-1.06204	-0.376179	0.037596	-0.474162	-0.972381	-0.215668			0.333294	-0.341072	-0.114943	-0.480729			-0.0660377	0.13777	-0.339057	-0.368791		-0.0323335	-0.185929	-0.528184	-0.520042						-0.191743			-0.366363						-0.302193	-1.09419	-1.00261	-1.64364	-0.565915	-0.254912	-0.10106			-0.884172
ANGEL1	-0.152624	-0.862543	0.320571	-0.698529	-0.277144	-0.418387	-0.320027	-0.472781		-0.498934	-0.390254	-0.512906	-0.449424	-0.343051	-0.263065	-0.0812189	-0.692198	0.0426784	-0.876754	-0.607707	-0.574923	-0.390009	-0.47169	-0.388247	-0.373108	-0.590253	-0.445512	-0.196489	-0.264214	-0.441137	-0.420743		0.0102588	-0.280936	-0.158101	-0.505123	-0.330311	-0.511525	-0.566207	-0.27453	-0.427425	-0.73233	-0.524733	-0.220935	-0.528821	-0.374017		0.0827643	-0.297674
ANGEL2			-2.04567					-0.635862		-0.480596	-0.541559				-0.609042	-0.427875		-0.654305	-0.133653	-1.03535	-0.392788	-0.0905892	-0.243366	-0.143366	-0.127244	-0.24296	-0.73902	-0.457851	-0.512991	-0.862832			0.102764		-0.72308	-0.523172	-0.525889	-0.666557	-0.650308	-0.545054	-0.680697		0.130224					-1.31963	0.256966
ANGPT1	-0.579163	-0.891875	-0.556444	-1.31173	-0.241381	-1.46414	-1.02724	-0.722333		-0.18303	-0.537575	-0.449541	-0.948593	-0.851338	-1.01158	-1.30691	-0.478056	-0.689947	-0.820174	-0.503144	-0.401405	-0.780162	-0.28851	-0.649453	-0.653364	-1.24145	-0.553633	-0.261991	-0.375319	-0.523896	-0.833801		-0.394491	-0.17008	-0.749723	-0.400578	-0.122601	-0.245758	-0.677628	0.0549456	-0.715432	-0.671119	-0.858239	-0.328905	-0.756453	-1.20267		-1.43024	-0.850427
ANGPT2	-0.135462	-0.636173	-0.0449493	-0.14692	-0.267055	-0.332757	-0.124193	0.0442564		-0.225598	-0.0597434	-0.28379	-0.43263	-0.127956	-0.204939	-0.38535	-0.219046	-0.0160733	-0.373493	0.190757	0.0722577	-0.159675	-0.1603	-0.33466	-0.335672	-0.386592	-0.187365	-0.255907	-0.0677042	-0.0862742	-0.27601		-0.232349	-0.500185	-0.490909	-0.671388	-0.0959061	-0.0574899	0.148504	-0.640767	-0.266978	-0.423838	-0.493386	-0.44094	-0.340523	0.0420839		-0.400268	-0.680337
ANGPT4			0.158921					0.000100827		-0.275835	-0.113083				-0.517286	-0.34367		-0.551091	-0.177527	-0.539464	-0.199853	-0.196703	-0.245562	-0.181626	-0.167572	0.0527778	-0.226116	-0.519475	-0.566087	-0.567328			-0.190999		0.144169	0.144565	0.360996	0.420405	0.295466	-0.612808	0.206306		-0.300588					-0.258369	-0.293884
ANGPTL1	-0.314084	-0.413891	0.0728295	-0.23236	0.0155898	-0.86907	-0.0738153	-0.0550314		-0.162554	-0.265202	-0.352193	-0.46703	-0.147754	-0.0313345	-0.0743063	-0.20803	-0.275987	-0.246287	-0.0599327	-0.304039	-0.555309	-0.414527	-0.39088	-0.404089	-0.629452	-0.161615	-0.284462	-0.219077	-0.311242	-0.221971		-0.337174	-0.181689	-0.0190407	-0.417935	-0.63262	0.114592	-0.054682	-0.162699	-0.265796	-0.0336507	0.000169689	-0.12552	-0.711133	-0.41643		-0.373268	0.085507
ANGPTL2			-0.426211					-0.551988		-0.885294	-0.314917				-0.343809	-0.310772		-0.0275098	-0.0753818	-0.142597	-0.744141	0.0895659	-0.715854	-0.521001	-0.547473	-0.35589	-0.0840043	-0.272797	-0.285447	-0.327456			-0.67514		-0.539472	-0.376866	-0.173361	-0.378985	-0.5314	-0.511071	-0.608539		-0.279258					0.221414	-0.262533
ANGPTL3	-0.0970355	-0.29684	-1.15792	-0.22374	-0.64671	-0.227914	0.0705139	0.409618		-0.156763	0.055553	-0.0470954	0.0321694	-0.409645	-0.120998	-0.523436	-0.332145	-1.85503	-1.20613	-1.67672	-0.666361	-0.252465	0.0254012	-0.460709	-0.3956	0.084588	-0.479394	-0.444341	-0.0941389	-0.181816	-0.100207			-0.147707						-0.448445	-0.181787	-0.521405	-0.18334	-0.577403	-0.668535	-0.466819		-0.241316	-0.296123
ANGPTL4	-0.582332	-0.514319	-0.322795	-0.485452	-0.640872	-0.387268	-0.18513	-0.723908	-0.416863	-0.0896002	-0.348811	0.0566607	-0.422385	-0.391536	-0.654143	-0.521685	-0.0895448	-0.664537	-0.168821	-0.683083	-0.111919	-0.120892	-0.283789	-0.916735	-0.892716	-0.673037	-0.784472	-0.706283	-0.519028	-0.53493	0.0590884	-0.0601912	-0.145184	-0.0400214	-0.479024	-0.661809	-0.634537	-0.341503	-0.587661	-0.230629	-0.604061	-0.84227	-0.0852217	-0.231941	-0.506739	-0.144151	-0.418285	-0.459373	-0.601546
ANGPTL5	0.325969	-0.22818		0.0794585	-0.0929343	-0.332107	0.0296117			-0.201687	0.0351874	0.374747	0.190009	0.373604			0.493323				0.144381	0.248886									-0.251327			0.104026						0.138006	-0.0552699	-0.0260092	-0.176145	0.334667	-0.103259	0.201668			-0.0458001
ANGPTL6	-0.415227	-0.457917	-0.137335	-0.215892	-0.403578	-0.0435862	-0.0869892	-1.03524		-0.590055	-0.339604	-0.175135	-0.177764	-0.483206	-0.47363	-0.908133	-0.278788	0.0378047	-1.26973	-0.973275	-0.533159	-1.0749	0.0224305	-0.994488	-0.987996	-0.102905	-0.140349	0.109203	0.230258	0.0165354	-0.213902		-0.233266	-0.547001	-0.413806	-0.105858	-0.173425	-0.232753	-0.162952	-0.398346	-0.182901	-0.687199	-0.252802	-0.351058	-0.350916	-0.353831		-0.262757	-0.7721
ANGPTL7	-0.621796	-0.632942	-1.08035	-0.466852	-0.486845	-0.99604	0.249746	-0.628447		-0.39055	-0.515127	-0.20266	-0.553767	-0.967162	-0.412936	-0.438816	-0.647188	-0.259273	-0.0332124	-0.0181434	-0.256434	-0.508948	-0.617175	-0.508817	-0.501159	-0.616077	-0.315644	-0.345477	-0.246256	-0.177844	0.0210253		-1.11153	-0.734478	-0.48175	-0.713799	-0.696013	-0.286148	-0.30339	-0.714957	-0.363867	-1.03037	-0.387896	-0.456269	-0.90457	-0.772727		-0.3778	-0.216121
ANHX	-0.429986	-0.198669	-0.0690226	-0.474268	-0.341767	-0.405025	-0.0912373	-0.534843		-0.354313	-0.683203	-0.493541	-0.469872	-0.637082	-0.414701	-0.162528	-0.0439022	-0.178782	-0.557423	-1.59362	-0.221932	-0.375395	-0.0417753	-0.372377	-0.343943	-0.535466	-1.06274	-0.911445	-1.0982	-0.717027	-0.653716		-0.17157	-0.647347	-0.274453	-0.276724	-0.365913	-0.578256	-0.51604	-0.428008	-0.436217	-0.514498	-0.263894	-0.377873	-0.167801	-0.576441		0.00724393	-0.192347
ANK1	-0.0237055	-0.0670076	-0.48601	-0.492227	-0.37254	-0.483741	-0.0933014	0.320776	-0.380603		-0.555965	-0.0192162	-0.554862	-0.35517	0.0422535	0.106688	0.0644441	-0.602422	-0.659566	-0.703756		-0.305518	0.362899	0.202298	0.204531	-0.449196	-0.170198	-0.0213704	-0.0178783	-0.128974	-0.0896202	-0.327792	-0.504356	-0.231958	-0.269368	-0.326071	-0.0245774	-0.275541	-0.195368	-0.16369	-0.540582	-0.0612213	-0.210197	-0.446003	-0.394181	-0.328839	-0.421545	-0.175043	-0.368439
ANK2	0.0166329	-0.336565	-0.55765	0.0778155	-0.0617834	-0.118014	0.0210169	-0.00642471	-0.120445	0.216244	-0.621029	0.0230715	-0.0290317	-0.11202	0.159966	-0.127055	-0.232541	-0.573275	-0.507875	-0.0575182	0.246675	0.1903	-0.0756549	-0.0862344	-0.0823347	-0.386897	0.304903	0.187688	0.212489	0.257574	0.226154	-0.0842054	0.212842	-0.35182	-0.249066	-0.0788475	-0.249743	-0.096621	-0.171863	-0.165999	-0.680883	0.0259825	-0.437577	-0.0108543	-0.150857	-0.114712	-0.393218	0.175268	-0.278715
ANK3	0.0154523	-0.456829	-0.375254	0.0306676	-0.153679	-0.0164315	-0.127316	-0.502764		-0.181697	-0.434602	-0.167507	0.152196	-0.187606	0.280829	-0.14046	-0.342581	-0.144106	-0.475577	-0.148869	-0.499623	-0.283644	-0.25744	-0.458053	-0.468603	-0.523928	-0.241579	-0.0757626	-0.0126732	-0.12508	-0.211122		-0.249941	-0.346396	-0.267681	-0.373657	-0.279655	-0.251237	-0.343432	-0.274908	-0.561525	-0.302183	-0.347143	-0.334116	-0.95447	-0.617742		-0.161889	-0.269031
ANKAR			-1.10764					0.0199405		0.140302	0.245169				0.399043	0.109221		-0.0994463	-0.286174	0.259961	0.159191	-0.267036	-0.59585	-1.39415	-1.35402	-0.456526	-0.133639	-0.0715057	-0.220692	-0.163243			-0.19361		-0.870096	-0.501187	-0.538452	-0.538129	-0.763471	0.151237	-0.145148		0.128137					0.036233	-0.243082
ANKDD1A			0.201158					-1.05107		-0.604532	-0.0483532				-0.426506	-0.498299		-0.7611	-0.200641	0.0393082	-0.830404	-0.523498	-1.21385	-1.28533	-1.3317	-0.525165	-0.202179	-0.277287	-0.291858	-0.269154			-0.175357		-0.232243	0.0225236	-0.180275	0.0399562	-0.108611	-0.472793	-0.751362		-1.06983					-0.382384	-0.270093
ANKDD1B	-0.0688663	-0.292317	-0.177001	-0.131878	-0.188338	-0.121628	0.145298	-0.265821			-0.252229	-0.272934	-0.171916	0.241771	-0.270246	-0.320227	-0.0471915	-0.062409	-0.0584268	-0.18755		-0.248162	-0.122924	-0.195529	-0.187974	0.0485244	-0.281389	-0.0290614	-0.108505	0.0563166	0.194619		0.335817	-0.240819	-0.431869	-0.381199	-0.430268	-0.545063	-0.399485			-0.29856		-0.0471915	-0.190811	-0.0584691		0.016877	-0.105788
ANKEF1			-0.132922					-0.097272		-0.509361	-0.318499				0.139091	0.228487		-0.546481	-0.379408	-0.165532	-0.585951	0.337304	0.154294	0.0819328	0.0728084	-0.275435	0.069196	-0.0899307	-0.149348	-0.138287			0.342891		-0.0620523	0.00500138	-0.223754	-0.0870404	0.00471635	-0.407653	-0.0703648		-0.0110032					-0.260394	-0.0248703
ANKFN1	-0.536851	-0.137319	-0.213329	-0.709961	0.0413399	-0.107079	-0.234501	-0.271187		-0.355614	0.00655032	-0.356101	0.114076	-0.701645	-0.276321	-0.36228	-0.361788	-0.462985	-0.420113	-0.282272	-0.379668	-0.360582	-0.0830933	-0.295556	-0.307706	-0.0399714	0.105041	0.116993	0.182146	0.140522	-0.49736		-0.225027	-0.219228	0.190248	-0.0404687	0.242756	-0.368421	-0.0837423	-0.324743	-0.275026	-0.0651887	-0.517525	-0.35784	0.127906	-0.187829		-0.362327	-0.380757
ANKFY1	-0.213973	-0.509668	0.0196764	-0.00686228	-0.549893	-0.163292	-0.225928	-0.332738		0.0740609	-0.450071	-0.299612	-0.499191	-0.259525	-0.567883	-0.641178	-0.714611	-0.0496057	0.0542637	-0.355128	-0.00473596	0.222989	0.0970142	0.137752	0.129799	-1.17028	-1.05769	-0.97703	-0.804026	-0.97272	-0.454948		0.239321	-0.492059	-0.702796	-0.874575	-0.856096	-0.737102	-0.699725	0.173073	-0.00961252	-0.157527	-0.855247	-0.341934	-0.349412	-0.341857		-1.15502	-0.37905
ANKH	-0.238873	-0.305224	-0.0821442	-0.0347796	-0.529001	-0.202941	-0.132087	0.110512		0.102972	-0.616778	-0.16709	-0.191769	-0.198655	-0.0978096	-0.0851708	-0.666256	-0.379345	-1.31031	-0.763989	0.336858	-0.137004	-0.914972	-0.469462	-0.463204	-0.424204	-0.788166	-1.21974	-0.972124	-0.953933	-0.5373		-0.484935	-0.0868214	-0.489517	-0.296043	-0.486513	-0.390311	-0.47284	0.0614421	-0.185488	-0.478111	-0.17518	-0.378269	-0.218977	-0.132778		-0.875228	-0.279222
ANKHD1-EIF4EBP3	-0.479639	-0.76815		-0.505435	-0.486398	-0.866154	-1.53477			-0.801005	-0.591886	-0.669701	-0.899783	-1.02363			-1.06947				-0.65768	-0.543095				-0.39624					-0.590139		-0.808041	-0.871862	-1.30012	-1.15169	-1.25342	-1.17019	-1.40312	-0.42229	-0.50285	-0.178608	-0.619715	-0.833801	-0.534807	-0.444354		-0.490401	-1.04158
ANKIB1	-0.182111	0.200166	-0.217804	0.27941	-0.126046	-0.172753	-0.160067	-0.102883		-0.324344	0.0573167	0.134291	0.0619108	0.056923	-0.77466	-0.432801	-0.273001	0.197117	-0.613999	0.102466	-0.266406	0.188452	-0.167199	-0.14574	-0.157803	-1.71515	-0.216826	-0.169926	-0.0719171	-0.286444	-0.178716		-0.277087	-0.159537	-0.296798	-0.408833	-0.581822	-0.459948	-0.547353	0.126745	-0.48057	-0.33186	-0.31913	-0.122872	-0.144421	0.0230313		-0.0633442	-0.241028
ANKK1			-1.07244					0.0159097		-0.432654	-0.303236				0.320611	0.293031		-0.508471	-0.766734	-0.848155	-0.282664	-0.305106	-0.559296	-0.660011	-0.677913	-0.370924	-0.0121115	-0.0824774	-0.112271	-0.351073			0.0523512		-0.118121	-0.0519342	-0.0231789	-0.170797	-0.074094	-0.364211	-0.55459		-0.221254					-0.115574	-0.330616
ANKLE1			-0.961562					-0.59248		-1.09203	-1.56299				-1.65547	-1.60863		-0.725629	-0.500645	-1.07199	-0.809949	-0.5597	-1.03151	-0.973447	-0.961916	-0.955285	-0.855194	-0.49276	-0.437028	-0.442911			-0.334076		-0.85802	-1.005	-0.812795	-0.908819	-0.826258	-0.80493	-1.1562		-0.631527					-0.85762	-0.812728
ANKLE2	-1.98758	-2.63756	-1.18239	-2.47238	-2.55296	-2.18444	-3.25323	-2.9913	-2.32541	-2.1502	-2.59606	-1.20372	-3.33987	-2.18444	-1.77871	-1.88199	-2.0787	-2.51835	-2.39686	-2.76271	-2.34168	-2.30764	-1.74063	-2.28072	-2.27331	-2.30079	-2.0151	-2.10462	-2.20726	-1.93344	-2.48782	-2.23975	-1.99518	-2.23909	-2.57322	-2.46731	-2.23482	-2.43059	-1.98905	-2.21544	-2.22431	-2.01571	-2.21122	-1.40784	-2.58931	-3.52232	-2.2529	-0.966558	-2.2969
ANKMY1	-0.240115	-0.201478	-0.442229	-0.491972	0.039571	-0.33821	-0.299544	-0.583807		-0.406363	0.0878339	-0.316975	-0.592477	-0.56694	-0.903294	-1.07603	-0.28444	-0.0430121	-0.7611	-0.338738	-0.156797	-0.357081	-0.816515	-0.591485	-0.606951	-0.383137	0.0531772	-0.199842	-0.2347	-0.346048	-0.674051		-0.318183	-0.285143	-0.224813	-0.152125	-0.0415571	-0.267632	-0.183291	-0.219892	-0.324896	-0.176013	-0.301208	-0.469561	-0.213419	-0.534526		-0.357081	-0.195452
ANKMY2	-0.256319	-0.270895	-0.839212	-0.0444265	-0.0652724	-0.488052	-0.00333134	-0.349051		0.297144	-0.298546	0.0403939	-0.384428	-0.0783778	-0.667088	-0.304374	-0.176868	-0.0864617	-0.132392	-0.0948177	-0.225059	-0.391668	-0.408224	-0.228856	-0.238721	0.0457089	0.0341005	-0.460375	-0.366187	-0.341008	-0.0335491		0.394323	-0.0986759	-0.617626	-0.843248	-0.856715	-0.902778	-0.874821	-0.358051	-0.177268	-0.265491	0.0851688	-0.235178	-0.393558	-0.0499006		-0.0509665	-0.209006
ANKRA2			-0.0307273					-0.326462		-0.366786	-0.229462				-0.70838	-0.777307		-1.05447	-0.357916	-0.674584	-0.681858	-0.291614	-0.566279	-0.454899	-0.461119	0.019811	-0.0178783	0.174377	0.20333	0.322645			-0.693802		-0.463799	-0.785584	-0.44845	-0.679498	-0.601067	-0.943322	-0.184476		-0.251818					-0.533844	0.139594
ANKRD1			0.0193324					-0.08636		-0.372516	-2.7571e-05				-0.741287	-0.332058		-0.344205	-0.396467	-0.213116	-0.0487134	-0.426197	-1.02951	-1.24723	-1.21959	-0.764484	-0.518191	-0.661088	-0.653269	-0.914671			-0.513502		-0.571519	-0.622961	-0.715994	-0.880247	-0.85512	-0.163857	-0.27026		-0.106504					-0.443549	-0.265652
ANKRD10	-0.846889	-0.242327	-0.304796	-0.595295	-0.48587	-0.312423	-0.125225	-0.0442612		-0.446752	-0.357085	-0.470793	-0.029005	-0.513201	-0.086269	-0.226638	-0.252184	-1.42853	-1.01109	-0.99455	-0.611884	0.0347231	-0.0445184	0.146372	0.147975	-0.0476243	0.216054	0.329582	0.286392	0.152135	-0.264414		0.00566508	-0.407624	-0.0628457	0.0267356	-0.132517	-0.0927503	-0.136622	-0.273004	-0.375985	-0.174273	-0.13574	-0.354052	-0.674496	0.0159637		-0.167256	-0.32007
ANKRD11	-0.660005	-0.445337	-1.37229	-0.471362	-0.811896	-0.67684	-0.950712	-0.320428		-0.0350686	-0.770249	-0.371845	-0.550128	-1.35147	-1.3069	-1.39212	-0.939999	-0.522203	-0.46482	-0.821259	-1.07231	-1.24173	-0.580266	-0.428423	-0.415208	-0.534401	-0.794736	-1.12754	-1.17523	-0.877904	-0.924905		-1.25894	-1.0188	-1.21665	-0.998468	-1.09825	-1.00292	-1.16531	0.107802	-1.04312	-0.426085	-0.22726	-0.737536	-0.437939	-0.443645		-0.408283	-0.0482696
ANKRD12	-0.0349596	0.0551169	-0.146797	0.244938	-0.323967	-0.0828418	-0.435943	-0.216646		0.203793	-0.235872	0.409874	0.0239745	0.101239	-0.480167	-0.497775	0.0215271	-0.528728	-0.286529	-0.377214	-0.296066	0.199167	-0.870331	-0.651959	-0.665113	-0.39899	-0.618695	-0.699182	-0.600241	-0.643221	-0.11		-0.897421	-0.0685895	-0.343492	-0.136334	-0.240475	-0.294895	-0.393492	0.0324356	-0.0793903	-0.295965	-0.210087	0.00792003	-0.211937	0.128554		-0.106269	-0.375395
ANKRD13A			-0.947179					-0.239528		-0.396781	-0.595561				-0.814657	-0.628089		-0.480706	-0.341112	-0.556612	-0.732039	-0.246756	-0.190875	-0.501007	-0.477897	-0.753827	-0.476672	-0.360891	-0.510587	-0.53269			-0.299931		-0.407687	-0.186869	-0.283374	-0.314074	-0.623903	-0.246993	-0.653712		-0.45032					-0.829968	-0.102953
ANKRD13B	-0.0942763	-0.342877	-0.363274	-0.778706	-0.0438184	-0.238017	0.0614648	-0.452194		-0.182718	-0.433525	-0.447559	-0.270438	-0.337246	-0.804601	-0.788891	-0.362303	0.214613	0.60247	0.384497	-0.458705	-0.41568	0.233053	0.360669	0.379274	-0.379134	-0.0889989	-0.380894	-0.576978	-0.630793	-0.307399		-0.16105	-0.667535	-0.535207	-0.378692	-0.559446	-0.418581	-0.518032	0.00264012	-0.108515	0.0172631	-0.698339	-0.259846	-0.464946	-0.447792		-0.375935	-0.0864621
ANKRD13C			-0.648744					-0.64245		-0.590112	-0.585581				-0.924823	-0.932326		-0.704991	-0.63851	-0.9717	-0.632461	-0.830655	-0.913467	-0.916729	-0.927517	-0.867315	-0.647441	-0.554581	-0.45305	-0.524516			-1.42422		-0.56936	-0.49367	-0.449617	-0.474519	-0.372571	-1.09802	-0.730604		-0.664976					-0.712035	-0.954651
ANKRD13D	-0.667654	-0.25618	-0.360975	-0.323663	-0.623114	-0.263217	-0.797153	-0.394312		-0.532909	-0.380758	-0.647321	-0.700945	-0.491121	0.0852211	0.240747	-0.171532	-0.371381	-0.623819	-0.450893	-0.35723	-0.681591	-1.4539	-0.915975	-0.93271	-0.544904	-0.513079	-0.691763	-0.707168	-0.623221	-0.23921		-0.11099	-0.623224	-0.762155	-0.359927	-0.233452	-0.476636	-0.434033	-0.853672	-0.620059	-0.238583	-0.452262	-0.494792	-0.328005	-0.718661		-0.415821	-0.449903
ANKRD16	-0.186261	-0.319498	-0.754909	-0.216883	-0.437736	-0.18678	-0.404376	-0.581412		-0.398309	0.12489	-0.458531	-0.258465	-0.398871	-0.0347141	-0.0582255	-0.573397	0.13766	-0.252176	0.245479	-0.524578	-0.570833	-0.369013	-0.402554	-0.33974	-0.182002	-0.869529	-0.279978	-0.909152	-0.396723	-0.0722465		-0.610191	-0.480895	-0.188102	0.0541735	-0.275	-0.277273	-0.18623	0.094375	-0.255812	-0.100543	-0.141888	-0.287161	-0.321487	-0.31942		-0.458084	-0.485122
ANKRD17			-0.852708					-0.892116		-1.03446	-1.5095				-0.733159	-0.784382		-2.24127	-1.12469	-0.710604	-0.824555	-1.33254	-1.90308	-1.37808	-1.38009	-0.668364	-1.22887	-1.46563	-1.43326	-1.55522			-0.69404		-0.757605	-0.98702	-0.989918	-1.03051	-1.04546	-0.575493	0.404943		-0.85825					-0.530831	-1.63015
ANKRD18A										-0.378333	0.0778453										-0.519734	-0.155312				-0.757044							-0.136478		-0.210376	-0.424126	-0.489083	-0.346867	-0.380288	-0.825285	-0.287171		-0.436978					-0.890291	-0.264151
ANKRD18B	-0.393414	-0.35682		-0.0809805	-0.652307	-0.492227	-0.0393251				-0.305682	-0.676313	-0.200039	-0.719824			-0.300025					-0.312822									-0.161294			-0.257816								0.00757227		-0.421705	-0.0164319	-0.680521			-0.377075
ANKRD2	-0.412406	-0.582848	-0.808901	-0.563171	-0.591991	-0.426099	-0.425638	0.799028		-0.372461	-0.130928	-0.787819	-0.298805	-0.118557	-0.53811	-0.607924	-0.127266	-0.0514484	0.117756	0.195838	-0.222226	-0.279245	-0.871894	-1.27063	-1.24385	-0.282242	0.0133203	-0.144925	-0.200119	-0.465471	-0.219779		-0.573861	-0.465454	-0.044019	-0.112524	-0.0509883	0.0190108	-0.064519	-0.0361366	-0.539446	-0.23236	-0.275493	-0.417873	-0.174424	-0.505343		-0.0144441	-0.242714
ANKRD20A1	-1.27856	-1.33986		-0.922564	-1.60303	-1.56801	-2.02122			-1.06865	-0.784916	-1.36671	-1.3182	-0.875515			-0.497689				-0.989661	-0.684776									-1.17718			-1.13741						-1.07613	-0.802004	-0.83178	-0.892756	-1.54613	-0.622855	-1.02227			-1.18798
ANKRD22			-0.365989					0.193593			-0.255408				-0.21578	0.151188		0.0995748	0.0209055	0.189312		0.0839305	-0.269873	-0.0350005	-0.0336755	0.785867	-0.411881	-0.163726	-0.38106	-0.279396			-0.0466822		-0.0561523	-0.365043	-0.682591	-0.411471	-0.552409	0.184454	0.276701		-0.271144					-0.346837	-0.112077
ANKRD23	-0.295834	-0.508088		-0.700101	-0.43	-0.650359	-0.433266					-0.836084	-0.610641	-0.828474			-1.0845														-0.600964			-0.259649						-0.385603	-0.662384	-0.633178	-0.553175	-0.135689	-0.559296	-0.382579
ANKRD24	-0.966239	-0.55072	-1.07473	-0.348029	-1.48624	0.176945	-0.576215	-0.585125		-0.956756	-0.55334	-1.26223	-0.716465	-1.97488	-0.193996	-0.538603	-0.626424	-1.01734	-0.545759	-0.338142	-0.602247	-0.379621	0.17395	0.306904	0.306904	-0.404851	-0.339847	-0.338123	-0.325608	-0.332166	-0.48681		-0.355768	-0.590393	-0.571023	-0.45793	-0.462887	-0.355174	-0.422453	-0.443341	-0.582822	-1.03927	-0.424737	-0.969287	-0.670007	-0.28059		-0.421605	-0.725833
ANKRD26	-0.268309	-0.0345639	0.0786344	-0.0443324	-0.344082	0.00579581	-0.275138	-0.20689		-0.159089	-0.170327	-0.339907	-0.0710009	-0.302575	0.0205714	-0.0467801	0.202305	-0.0696987	-0.784129	-0.254207	0.0594799	-0.455159	-0.753852	-0.275504	-0.270331	0.232216	-0.348501	-0.0391509	-0.280104	-0.0833947	-0.135122		-0.164704	-0.164704	0.0581003	0.381747	-0.379397	0.118043	0.144027	-0.170318	-0.177366	-0.203021	-0.142724	-0.293384	0.0418488	-0.216751		-0.281208	-0.0233801
ANKRD27			-0.0199425					-0.579551		-0.969667	-0.524016				-0.0139741	-0.166121		-0.214524	-0.104495	-0.464399	-0.960786	-0.516043	-0.231208	-0.23646	-0.233582	-0.712418	-0.425121	-0.481965	-0.448185	-0.300706			-1.20866		-0.269616	-0.114537	0.0308553	-0.0882985	-0.0536883	-0.368698	-0.319825		-0.853415					-0.0968178	-0.563462
ANKRD28	0.133673	-0.0217564	0.024962	0.0328719	0.0898429	0.0520661	-0.288749	0.0860368		-0.234114	-0.22783	-0.0396271	0.136505	0.0294841	-0.166185	0.0923103	0.305229	-0.699531	-0.186773	-0.0555846	-0.623271	-0.134474	-0.302631	0.10252	0.11386	0.180613	-0.830333	-0.654333	-0.647138	-0.805973	0.0151073		0.286863	-0.0317235	-0.553512	-0.542279	-0.677194	-0.35251	-0.4567	-0.0342856	-0.145215	0.17763	0.315715	-0.0923477	0.0743663	0.226547		-0.236072	0.0445139
ANKRD29	0.162696	-0.0795626	-0.636546	-0.0191172	-0.114614	-0.0863772	-0.162939	-0.629519	-0.308271	-0.366325	0.0374626	-0.187376	-0.0338549	0.00618423	0.0464901	0.165432	-0.16246	-0.664741	0.133299	-0.209542	-0.447267	-0.0617144	0.740796	0.211118	0.24309	-0.222817	0.225206	0.198705	0.0716436	0.119777	-0.452175	-0.0553635	-0.0419409	-0.292791	-0.299404	-0.35371	-0.25421	-0.2247	-0.142139	0.146807	-0.21035	-0.188642	-0.0949567	-0.0428454	-0.35644	-0.0119936	-0.34533	-0.0850659	-0.285668
ANKRD30A										-0.510307	-0.235514										-0.594637	-0.149244				-0.86667							-0.359508		-0.801554	-0.70959	-0.685314	-0.519685	-0.684486	-0.275348	-0.380626		-0.221407					-0.947067	-0.00783848
ANKRD30B	0.0988014	0.113319	-0.0836518	0.141885	-0.0638091	-0.0880982	0.036117	0.087407		-0.241096	0.122659	0.347985	0.0832634	-0.134132	0.610605	0.603782	0.430346	-0.255745	-0.484271	0.074031	0.00118893	0.0743818	-0.0920027	0.0373162	0.0571924	0.284922	0.144249	-0.00840735	-0.105004	-0.0377059	0.0617694		-0.63363	0.314798	0.0670434	-0.356708	0.450386	-0.101833	-0.226801	-0.0911755	0.0813822	0.119777	0.254337	-0.0224687	-0.127128	-0.00323617		0.388961	0.255121
ANKRD31			0.375714					-0.275646			-0.124693				-0.542224	-0.549784		-0.804045	-0.476689	-0.535055		-0.363468	-0.323283	-0.305113	-0.311425	0.101533	-0.588773	-0.538236	-0.377866	-0.402526			-0.454266		-1.00131	-0.831234	-0.781082	-0.819581	-0.921388									-0.501356	-0.136171
ANKRD33	-0.445082	-0.253834	-0.558958	-0.545353	-0.680415	-0.135689	-0.146808	-0.657013		-0.541236	-0.0294759	-0.639164	-0.687712	-0.570117	-0.955084	-0.282828	-0.419452	-0.187972	-0.16662	-0.189357	-0.472075	-0.460444	-0.530608	-0.799167	-0.771068	-0.563331	-0.29164	-0.453709	-0.505359	-0.497929	-0.644334		-0.308345	-0.475364	-0.382604	-0.444133	-0.508744	-0.565769	-0.673944	-0.109831	-0.664419	-0.410011	-0.533725	-0.383728	-0.0421514	-0.42033		-0.29663	-0.610854
ANKRD33B	-0.255765	-0.134055	-0.202004	-0.196076	-0.423515	-0.176055	-0.03833	-0.0548425		0.0678867	-0.187824	0.0905471	-0.0616076	-0.0936981	-0.186458	-0.185577	-0.404713	-0.527249	-0.646629	-0.495968	0.378895	-0.20363	-0.532871	-0.238992	-0.244829	-0.109094	-0.120648	-0.0357923	-0.112992	0.102016	-0.497471		-0.199264	-0.101921	-0.0935477	0.0557066	-0.320335	-0.194492	-0.227047	-0.0707218	-0.208621	-0.177078	-0.0903002	-0.368979	-0.0930717	-0.0857707		-0.545629	-0.367224
ANKRD34A	-0.926119	-0.863109	-0.938349	-0.579996	-0.509668	-0.40484	-0.291587	-0.208884			-0.242569	-0.574109	-0.285872	-0.238783	-0.383987	-0.444132	-0.605263	-0.354648	-0.498312	-0.5251		-0.872139	-0.276613	-0.330231	-0.328067		-0.686758	-0.675253	-0.951076	-0.839935	-0.557151			-0.366931						-0.5526	-0.395392	-0.422818	-0.446345	-0.484168	-0.459556	-0.683811			-0.353877
ANKRD34B			0.0127164					-0.261308		-0.237303	-0.615888				-0.288842	-0.436618		-0.19591	-0.296362	-0.438533	-0.150082	-0.441251	-0.209193	-0.261392	-0.246953	-0.276426	-0.565298	-0.335611	-0.318937	-0.282043			-0.390046		0.216398	-0.574682	-0.0261864	-0.429655	-0.00863834	-0.234046	-0.334222		-0.380754					-0.325813	0.00717113
ANKRD34C	-0.506093	-0.449849	-0.119587	-0.369913	-0.301509	-1.03109	-0.409857	0.0177161		-0.292185	-0.26401	-0.482682	-0.408	-0.332168	-0.216334	-0.295784	-0.31445	-0.613951	-0.606839	-0.560569	-0.449411	-0.0871868	-0.289916	-0.0246493	-0.0265542	-0.0868599	0.0457677	-0.041615	-0.098455	-0.0853348	-0.306534		-0.340823	-0.329259	-0.915248	-0.815382	-0.265926	-0.351176	-0.472771	-0.160792	-0.480434	-0.301569	-0.74761	-0.277714	-0.703281	-0.615896		-0.674001	-0.244218
ANKRD35	-0.566297	-0.690684	-0.0463041	-0.483741	-0.704673	-0.449076	-0.656745	-0.605009		-0.254232	-0.558076	-0.580368	-0.452801	-0.406466	-1.3584	-0.665513	-0.726788	-0.505352	-0.733296	-0.45247	-0.240636	-0.635252	-1.30439	-0.842529	-0.871535	-0.489582	-0.418574	-0.342098	-0.261543	-0.250424	-0.785462		-0.546637	-0.676683	-0.470347	-0.699798	-0.471752	-0.844057	-0.800405	-1.03074	-0.634131	-0.278088	-0.788034	-0.634692	-0.601298	-0.761024		-0.447357	-0.618197
ANKRD36										-0.653287	-0.390999										-0.541837	-0.194341				-0.343791							-0.806705		-0.524041	-0.287144	-0.789419	-0.272683	-0.596009	-0.383384	-0.260286		-0.613766					-0.572175	-0.157175
ANKRD37			-0.393254					-0.283448		-0.100627	-0.29112				0.682668	0.756547		0.197115	0.066305	-0.0639323	-0.247251	-0.157401	0.291728	0.274154	0.311216	-0.174987	0.445201	0.342353	0.427393	0.458888			-0.361323		0.00500458	-0.0246628	-0.295105	-0.0525676	-0.00152728	-0.218343	0.118436		0.188887					-0.264214	-0.163867
ANKRD39	-0.304176	-0.432179	-0.584217	-0.481709	-0.637323	-0.401132	-0.37016	-0.241891		-0.0671416	-0.456611	-1.27101	-0.648885	-0.65239	0.0131588	-0.262728	-1.06146	0.0895372	-0.862773	-0.605691	-0.212185	-0.540597	-0.408646	-0.323082	-0.285652	-0.414947	-0.385793	-0.512368	-0.462917	-0.441923	0.387841		-0.00334464	-0.427647	-0.52739	-0.288343	-0.2824	-0.299988	-0.226224	-0.190456	-0.407773	-0.349304	-0.331674	-0.728203	-1.00881	-0.133071		-0.231475	-0.577728
ANKRD40	-0.809294	-0.70567	-0.327486	-0.484939	-0.383296	-0.366432	-0.668399	-0.717532		-1.00406	-0.762869	-0.578862	-0.585001	-0.411853	-0.818659	-0.657157	-0.661495	-0.874775	-1.69137	-1.03039	-0.869838	-0.617146	-0.092875	-0.0688355	-0.0824214	-0.482321	-0.414989	-0.440611	-0.401317	-0.366051	-0.487702		0.072189	-0.594561	-0.390438	-0.220356	-0.764178	-0.475974	-0.269679	-0.465306	-0.0256083	-0.345857	-0.720066	-0.411714	-1.06274	-0.468233		-0.671552	-0.407743
ANKRD42	-0.786232	-1.04774	0.123412	-0.994783	-0.891317	-0.740887	-0.59215	-0.624602		-0.840252	-0.152452	-0.782533	-0.655002	-0.466254	-0.35623	-0.60343	-0.615675	-0.571208	-0.455174	-0.056015	-0.660865	-0.720782	-1.88524	-1.37294	-1.32115		-1.35959	-0.368074	-0.182597	-0.504941	-0.533264			-0.582571						-1.13298	-0.788241	-0.697935	-0.692071	-0.796142	-0.327951	-1.10898			-0.368294
ANKRD44			0.0181425					0.263705		0.355292	-0.321253				-0.295902	-0.00797873		0.41678	-0.173656	-0.432927	-0.0837976	-0.139333	-0.459845	-0.316932	-0.342654	0.137722	-0.352971	-0.399668	-0.276593	-0.305878			0.0112486		0.080685	-0.110031	-0.200386	0.0226312	-0.0373841	-0.308752	-0.368793		-0.260848					-0.111153	-0.221306
ANKRD45	-0.500715	-0.122857	0.1789	-0.124612	-0.207589	-0.311652	0.115016	0.10492		0.245472	-0.282409	0.222924	0.00768507	-0.275204	-0.652175	-0.42815	-0.16541	0.0417486	-0.345173	-0.365194	0.156594	0.140617	-0.893536	-0.481208	-0.475275	0.57318	-0.529782	-0.403945	-0.2578	-0.250304	-0.219705		0.052025	0.142512	0.0613613	0.249888	-0.0320391	-0.12725	0.0338151	-0.120517	0.0659037	-0.33442	0.179054	-0.32601	0.0773909	0.141469		0.287622	0.0327766
ANKRD46	0.034627	0.17348	-0.620733	-0.0974025	0.205571	-0.0706172	0.316574	-0.0291267		-0.324984	0.145618	0.360334	0.142368	-0.132475	0.164498	0.180517	-0.200158	-0.220461	-0.261478	-0.00738362	0.167526	-0.0462476	0.132127	-0.153675	-0.140546	0.20201	0.45652	0.0361721	0.0927102	0.0259275	-0.0862047		0.238093	-0.0992243	0.254348	-0.159847	0.0249817	0.046459	-0.226378	-0.370815	0.0148513	-0.154925	-0.0183305	0.0208275	-0.0906911	0.0173222		-0.592818	-0.262882
ANKRD49	-1.28203	-0.781635		-0.631215	-0.511704	-0.884986	-1.46063			-0.276315	-0.847961	-1.21906	-0.609966	-0.554998			-0.960011				-0.612544	-1.04989				-0.736924					-0.808631		-0.730864	-1.04301	-1.14348	-1.66657	-1.62866	-1.43002	-1.25559	0.50113	-0.38024	-0.586583	-0.810318	-0.462141	-0.664818	-0.837981		-1.35823	-1.27365
ANKRD50	-0.309167	-0.654566	-0.434471	-0.31691	-0.524339	-0.520043	-0.550131	0.253783		-0.326239	-0.166151	-0.464293	-0.369552	-0.0741517	-0.197653	-0.315864	-0.173984	-0.716424	-1.04453	0.0239097	-0.615643	-0.458002	-0.414018	-0.570723	-0.631175	-0.498972	-0.257025	0.00831049	-0.178004	-0.223757	-0.121379		-0.1698	-0.365443	-0.719692	-0.303354	-0.380569	-0.383857	-0.255115	-0.85357	-0.392038	-0.252511	-0.312508	-0.265711	-0.439153	-0.398718		0.0396826	-0.317104
ANKRD52	-0.779884	-1.44573	-1.66702	-1.1939	-1.62795	-0.586975	-0.470141	-1.01282		-0.631066	-1.06603	-2.01032	-1.23433	-0.892414	-1.01789	-1.23787	-1.04677	-0.683965	-0.220379	-0.639715	-0.395523	-0.691338	-1.10602	-1.04397	-1.03018	-0.787347	-0.76373	-1.03638	-1.08974	-1.43326	-0.904042		-0.780879	-0.893529	-1.16332	-1.09568	-1.04052	-0.971976	-1.10276	-1.43512	-0.5877	-0.305187	-1.55549	-1.1281	-1.01691	-0.878699		-0.526343	-0.764829
ANKRD53			-0.182263					-0.44675		-0.573965	-0.503307				-0.364809	-0.481749		0.142997	0.306173	-0.256841	-0.348149	-0.226138	-0.813168	-0.535577	-0.527988	-0.116968	-0.763554	-0.654	-0.336228	-0.260515			-0.224381		-0.268555	-0.102857	-0.273499	-0.196474	-0.196945	-0.280106	-0.257671		-0.589749					0.0790545	-0.0503979
ANKRD54			-0.222866					-0.889083		-0.0896513	-0.681969				-0.49912	-0.401547		-0.722791	-0.269512	-0.508548	-0.197122	-0.515471	-0.865693	-0.739181	-0.719099	-0.878318	-0.122063	-0.659281	-0.661917	-0.373761			-0.328808		-0.401051	-0.361135	-0.197404	-0.352994	-0.365756	-0.394423	-0.329203		-0.0868151					-0.673584	-0.680917
ANKRD55			-0.0359196					-0.218513		-0.28139	-0.516786				-0.322483	-0.207784		-0.664133	0.0158672	-0.149648	-0.477984	-0.498612	-0.348275	-0.514717	-0.533168	-0.191538	0.0476053	0.141988	0.0376633	-0.0366517			-0.150626		-0.24865	-0.184579	0.145314	-0.00334464	0.000626364	-0.675464	-0.139631		-0.341331					-0.262882	-0.218522
ANKRD6	-0.231039	-0.530401		-0.335476	-0.223005	-0.269506	-0.253834					-0.334842	-0.844837	-0.446573			-0.266759														-0.227395			-0.241979						-0.56508	-0.54396	-0.477052	-0.218818	-0.0227482	-0.337699	-0.340848
ANKRD61	-0.469067	-0.304728	-0.210262	-0.433986	-0.198582	-0.822254	-0.155899	-0.363866			0.0755009	-0.457778	-0.403788	-0.129208	-0.616858	-0.579377	-0.187757	-0.0364827	-0.218608	-0.191993		-0.218691	-0.343934	-0.338588	-0.347659	-0.372815	-0.164655	-0.0867967	-0.144211	-0.151923	-0.274861		-0.326617	-0.303908	0.28839	0.296631	-0.0364193	0.0894326	0.0405125			-0.127343		-0.316646	-0.217146	-0.13664		0.125952	0.0441155
ANKRD62	-0.281592	-0.0598799	-0.940295	0.0324748	-0.566297	-0.521706	-0.651116	0.00285228			-0.0731118	-0.19119	-0.183364	0.0153421	-0.667597	-0.39015	-0.0791525	-0.864611	-0.294542	-0.116163		-0.491684	-0.584566	-0.37858	-0.360448	-0.254123	-0.389934	0.0568323	-0.0417125	-0.0289533	-0.489675		-0.469413	-0.699531	0.0599991	-0.11598	-0.235162	-0.348904	-0.460715			0.0413399		-0.176252	-0.316781	-0.170234		-0.354783	-0.346477
ANKRD63			-0.919037					-0.732205			-0.0756887				-0.457949	-0.206935		0.132101	-0.239562	-0.430605		-0.381594	-0.780853	-0.401029	-0.414028		-0.148526	0.0116103	-0.169252	-0.514307																			-0.363942
ANKRD65	-0.125071	-0.069665		-0.116865	-0.0885599	-0.164773	0.160373					0.0623997	-0.0759909	-0.0924311			-0.374274														0.0738988			-0.55263								-0.217594		-0.141362	-0.115668	-0.29856
ANKRD66			-0.585075					0.51678		-0.217627	-0.573121				0.204615	0.432247		-0.375497	-0.694691	-0.234209	0.10468	-0.151784	-1.30587	-0.643401	-0.654368	0.156258	-0.264617	-0.0966702	-0.0256361	0.0896206			-0.699256		-0.257717	0.0276264	-0.178433	0.247941	0.0262666	-0.349207	-0.418363		-0.237638					-0.215695	-0.212193
ANKRD7	-0.607215	-0.477983		-0.333946	-0.344205	-1.4717	-0.566338			-0.426901	-0.248874	-0.244686	-0.184805	-0.411506			-0.334637				-0.54246	-0.269778				-0.02999					-0.273705		-0.533494	-0.352283	-0.201512	-0.740891	-1.02165	-0.416731	-0.687222	-0.483477	-0.126812	-1.4366	-0.288357	-0.689636	-0.221891	-0.459339		-0.984394	-0.41746
ANKRD9	-0.12373	-0.450388	-0.41178	-0.140788	-0.512031	-0.514742	-0.0179589	-0.575981		-0.259518	0.0339145	-0.200039	-0.432472	-0.204197	-0.387067	-0.150085	-0.422983	-0.600137	-0.947162	-1.34491	-0.170816	-0.337759	-0.147597	-0.108751	-0.0822484	-0.0793642	-0.243859	-0.143781	-0.565744	-0.324696	0.062085		-0.288929	-0.22669	-0.151213	-0.239029	-0.00376853	-0.15729	-0.213729	-0.818877	-0.25968	-0.381375	0.0497772	-0.254843	-1.2422	-0.335845		-0.121984	-0.14479
ANKS1A			-0.252255					-0.274861		0.208585	-1.08909				-0.289545	-0.239506		-0.368091	-0.292934	-0.313061	-0.0077616	-0.605267	-0.309862	-0.505755	-0.491662	-0.44316	-0.521577	0.0260506	0.109222	0.104492			-0.340653		-0.36279	-0.310495	-0.0162559	-0.212775	-0.0540017	0.0454052	-0.444439		-0.58544					-0.483783	-0.739098
ANKS1B			-0.143548					-1.14791		-0.0386107	0.336569				-0.40938	-0.227634		-1.287	-0.646183	-1.46695	0.0894834	-0.281491	0.0799755	0.433983	0.464962	-0.111788	-0.252815	-0.126938	-0.264954	-0.227291			-0.5092		-0.374792	-0.390311	-0.598447	-0.484865	-0.218906	0.118225	-0.242599		0.251137					-0.448481	-0.254946
ANKS3	-0.426608	-0.0911607	0.307549	-0.348282	-0.704112	0.0805293	0.0447519	-0.335216		-0.319733	-0.468158	-0.00206627	-0.24361	-0.129287	-0.459493	0.0361541	-0.10598	-0.302368	-1.15206	-1.15961	-0.366768	-0.388706	-0.190622	-1.02819	-1.03197	-0.35102	0.0129508	0.330375	0.643283	0.433556	-0.234929		-0.000508439	-0.434434	-0.138825	-0.168965	0.00177688	-0.0666075	-0.0919761	-0.281662	-0.363853	-0.589604	-0.392686	-0.259588	-0.0132178	-0.310673		0.00314462	-0.222886
ANKS4B	0.00453893	-0.0469789		0.173087	-0.0370677	-0.167239	-0.310818				0.0992765	-0.208328	-0.0975074	0.0832634			-0.0615128					0.0664754									-0.022556			-0.287229						-0.126839	-0.162363	-0.0275976	-0.295338	0.211685	-0.243885	0.0128876			0.459971
ANKS6			-0.114862					-0.517326	-0.888128	-0.468017	-0.0371805				-0.185997	-0.288778		-0.879462	-0.241274	-0.282145	-0.859998	-0.771183	0.0925693	-0.063184	-0.0680115	-0.321918	-0.356688	-0.537678	-0.659281	-0.464326		-0.161471	-0.079652		-0.104251	-0.0952448	-0.16129	-0.204186	-0.0483085	-0.185809	-0.337218		-0.397505				-0.0655424	-0.496234	-0.779297
ANKUB1			-0.492695					-0.28193			-0.564352				-0.297631	0.021791		-0.988817	-1.16718	-0.586956		-0.419794	0.259355	0.467454	0.450855		-0.261853	0.043393	-0.103418	0.0528948																			-0.651313
ANKZF1	-0.227191	-0.561803	-0.27804	-0.526187	0.018541	-0.0654725	0.062373	-0.582511		-0.188076	-0.0991373	-0.340369	-0.00114825	-0.470642	-0.463066	-0.573718	-0.581433	-0.0576961	-0.0285015	-0.472827	-0.0537849	-0.382251	-0.282812	-0.274909	-0.289419	-0.308876	-0.356555	-0.237033	-0.159749	-0.262352	-1.82931		-0.154593	0.301943	-0.387779	-0.200136	-0.324354	-0.6482	-0.462199	-0.242885	-0.229527	-1.26071	-0.247244	0.223988	-0.0690222	-0.352728		-0.494317	-0.398466
ANLN	-1.45205	-1.76368	-0.517361	-0.782293	-0.901282	-0.554776	-1.03922	-1.26783		-1.17131	-1.31074	-1.35792	-0.955017	-0.816972	-1.85276	-1.31465	-1.2968	-0.638054	-0.315162	-0.288643	-1.239	-1.35547	-0.681584	-0.394881	-0.356919	-1.30105	-1.11965	-0.880735	-1.12834	-0.869861	-0.59933		-1.15817	-1.20026	-1.43279	-0.761628	-1.30752	-1.09543	-1.18265	-0.724853	-0.488666	-0.681217	-1.12142	-0.675448	-0.407728	-1.37295		-1.27472	-1.3028
ANO1	-0.36123	-0.252861	-0.420945	-0.267248	-1.11569	-0.193615	-0.526975	-0.659328		-0.611378	-0.278148	-0.728656	-0.367	-0.626644	-0.250747	-0.746552	-0.26225	-0.403125	-0.514372	-0.131732	-0.768286	-0.370049	-0.34896	-0.204751	-0.203538	0.0983991	-0.109922	0.0236209	0.0365352	0.0345052	-0.434664		0.0038384	-0.165337	-0.465544	-0.325236	-0.437797	-0.439555	-0.241646	-0.240963	-0.482091	-0.176868	-0.512698	-0.284376	-0.55792	-0.547464		-0.451497	-0.490678
ANO10			-0.247681					-0.0142643		0.0898463	0.093525				-0.0357014	0.048475		-0.230808	0.0350838	-0.425832	-0.188678	-0.185242	-0.171821	-0.315392	-0.329116	-1.34814	-0.274734	-0.116611	-0.00187144	-0.152283			-0.150933		-0.668068	-0.7258	-0.528403	-0.68473	-0.492171	-0.617569	-0.311042		-0.141828					-0.0567692	-0.139083
ANO2			-0.788805					-0.724853		-1.28627	-0.760175				-0.855697	-0.805085		-1.72903	-1.79085	-1.10415	-0.968446	-0.862341	-0.794165	-0.869838	-0.866557		-0.798238	-0.59288	-0.653858	-0.683035										-0.831808	-0.677517		-0.842589						-1.10958
ANO3	-0.269285	-0.144581	-0.0222767	-0.321421	-0.0980314	0.0048834	-0.353758	-0.150236		0.27727	-0.114024	-0.509925	-0.456194	-0.198647	-0.41775	-0.292585	0.11372	0.271215	0.103711	0.0536904	-0.538161	-0.126558	-0.392902	-1.49097	-1.42635	0.153404	-0.471685	-0.380367	-0.332234	-0.351138	-0.625904		-0.349759	-0.300453	-0.534116	-0.239371	-0.143755	-0.554709	-0.42218	-0.222709	0.269368	-0.359685	-0.165233	-0.376643	-0.618305	-0.104949		0.240164	-0.0864362
ANO4			-0.819192					-0.19342		-0.320135	-0.177225				0.027162	-0.131914		-0.00706275	-0.2154	-0.2883	-0.257657	-0.419579	-0.00239568	-0.29857	-0.303137	0.142301	-0.201722	-0.392731	-0.288974	-0.315777			0.184365		-0.0829159	0.00332778	-0.212863	-0.286266	-0.0569383	-0.977313	-0.611619		-0.229337					-0.0865809	-0.454818
ANO5			-0.815413					-0.0806136		-0.241497	-0.355791				-0.334227	-0.414152		-0.111305	-0.0518297	-0.121044	0.011136	-0.263626	-0.151087	0.101256	0.083612	-0.477246	-0.0690978	-0.43332	-0.510749	-0.382329			-0.400332		-0.173543	-0.249821	-0.127998	-0.182976	-0.213138	-0.296163	-0.377582		-0.296485					-0.178154	-0.113356
ANO6	-0.1296	-0.566486	-0.357084	-0.235316	-0.247024	-1.09457	-0.213445	-0.0268657		-0.192878	-0.33591	-0.45935	-0.468593	-0.0305161	-0.392434	-0.221586	-0.208158	-0.300444	0.117703	-0.484522	-0.299093	-0.289883	-0.509646	-0.57758	-0.581433	-0.23354	-1.00679	-0.787986	-0.602205	-0.49544	-0.0591094		-0.14383	-0.259595	-0.323802	-0.307685	-0.353316	-0.464521	-0.431085	-0.158847	-0.180847	0.0196212	-0.10695	-0.230368	-1.11196	-0.37444		-0.33254	-0.165589
ANO7			-0.4463					-0.231579		-0.67742	0.2563				-0.583123	-0.807066		0.260578	-0.0292493	0.125765	0.0661253	-0.352553	-0.317329	-0.180224	-0.182494	-0.42311	-0.302439	-0.652375	-0.661613	-0.531607			-0.196826		-0.0432426	-0.123325	-0.329037	-0.154133	-0.372577	-0.123137	-0.754199		-0.30276					-0.334405	-0.327155
ANO8			-0.880341					-0.638421		-0.304446	-0.652983				-0.273801	-0.512813		-0.766579	-0.381788	-0.522866	-0.682468	-0.612025	-1.08973	-1.11874	-1.09963	-1.06081	-0.516163	-0.599436	-0.549467	-0.471872			-0.374671		-0.762278	-0.716391	-0.570465	-0.618845	-0.784151	-0.59898	-0.881391		-0.415109					-0.544904	-0.520127
ANO9	-0.403648	-0.198803	-0.271163	-0.659304	-0.300177	-0.594792	-0.754223	-0.563406		-0.512141	-0.360767	-0.244352	-0.205843	-0.941392	-0.518038	-0.932745	-0.487702	-0.667401	-1.31775	-1.03229	-0.31708	-0.407076	-0.209909	-0.601021	-0.596709	-0.551061	-0.207285	-0.232562	-0.28525	-0.415265	-0.694633		-0.266987	-0.759764	-0.238149	-0.0068408	-0.218372	-0.0912729	-0.0284968	-0.325977	0.02744	-0.95517	-0.166491	-0.617063	-0.137631	-0.519917		-0.0433951	-0.31823
ANP32A	-0.413924	-0.341234	-0.0556091	-0.34268	-0.204043	-0.736387	-0.719812	-0.781439		-0.444427	-0.249538	-0.555912	-0.527866	-0.0400813	-0.401885	-0.742445	-0.576321	0.000969394	-0.431549	-0.0104677	-0.128289	-0.455194				0.502827	-1.01875	-1.04483	-1.06623	-1.00048	-0.724468		-0.374897	-0.171531	-0.778451	-0.805989	-0.228905	-0.540213	-0.717431	-0.457941	-0.190898	-0.0938301	-0.273632	-0.720926	-0.360585	-0.462719		-1.35798	-0.356176
ANP32B	-0.0410616	-0.0725846		-0.251585	-0.407758	-0.404905	0.0331018			-0.421246	-0.467902	-0.416757	-0.262379	0.117451			-0.525669				-0.324703	-0.445206				-0.404079					-0.572116		0.447041	-0.248094	-0.482239	-0.420096	-0.373562	-0.349842	-0.494587	-0.468438	0.0732728	-0.428264	-0.574974	-1.09428	-0.650492	-0.298769		-1.062	-0.45838
ANP32D	0.21992	-0.385242		-0.128967	-0.209552	-0.149688	-0.156774			-0.403465	-0.627887	-0.217745	-0.230148	0.0748227			-0.330237				-0.191188	-0.433662				-0.479936					0.0264443		-0.765663	0.0483497	-0.455222	-0.461666	-0.80615	-0.56692	-0.717192	-0.322388	-0.292236	0.0117061	-0.420684	-0.0914331	-0.599919	0.0316476		-0.380851	0.146937
ANP32E	-0.983752	-0.500796	-0.427554	-0.130848	-0.165117	-0.324509	-0.356531	-0.399369		-0.234355	-0.676707	-0.408451	-0.455401	-0.487357	-1.56493	-1.21611	-0.699967	-0.611726	-0.612756	-0.568605	-0.260351	-0.215075	-0.571886	-1.02574	-1.00294	-0.300273	-0.360961	-0.535189	-0.32282	-0.394654	-1.4543		-0.72186	-0.310423	-0.814383	-0.655905	-0.808209	-0.714878	-0.702275	-0.645844	-0.280648	-0.472944	-0.35026	-0.615285	-0.51558	-0.603733		-0.638472	-0.661984
ANPEP	-0.455321	-0.365763	-0.712572	-0.616958	-0.296028	-0.439492	-0.283405	-0.252322	-0.126183	-0.511181	-0.307309	-0.278947	-0.436848	-0.262295	-0.00420406	0.402336	-0.365086	-0.805116	-0.399338	-0.322811	-0.209908	-0.241458	-0.0720196	-0.201374	-0.219437	-0.322636	-0.456662	-0.340447	-0.40292	-0.381885	-0.531855	-0.357739	-0.48492	-0.513377	-0.325116	-0.334438	-0.263953	-0.355916	-0.298869	-0.0866795	-0.496847	-0.401771	-0.252167	-0.298968	-0.0987917	-0.460666	-0.365216	-0.360709	-0.0672883
ANTXR1	-0.111304	-0.290792	-0.48576	-0.120224	0.0721052	-0.179972	-0.143864	-0.361279		-0.334125	0.0180184	-0.205326	-0.359106	-0.618727	-0.866518	-0.815207	-0.537549	-0.65398	-0.486959	-0.492103	-0.19673	-0.200186	-0.230546	-0.00114849	0.000282963	0.138618	-0.4016	-0.547043	-0.800569	-0.720202	-0.349683		-0.595664	-0.211832	-0.365344	-0.354542	-0.356418	-0.726075	-0.474693	-0.136079	-0.168297	-0.0190903	-0.556287	0.258488	-0.747354	-0.114878		-0.351626	-0.180754
ANTXR2	-0.373973	-0.0829426	-0.117592	-0.143503	-0.258719	-0.810259	0.0117061	0.00995296		-0.0356857	-0.415061	-0.278915	-0.278711	0.14732	-0.944722	-0.66495	-0.794821	-0.33291	-0.073691	0.0649568	0.0643892	-0.094229	-0.252544	-0.493967	-0.508589	-0.0366501	-0.2578	-0.1081	-0.0708334	-0.0235774	0.0883499		-0.308325	0.00989639	-0.431423	-0.375233	-0.39424	-0.525124	-0.329152	-0.179987	-0.083092	-0.178155	-0.241899	-0.299817	-0.732914	0.207448		0.284627	-0.0843329
ANTXRL			-0.733433					-0.372282			0.131247				0.0552486	-0.326225		-0.282021	0.121977	-0.230467		-0.487509	0.061168	-0.14289	-0.112932	-0.388451	-0.106916	-0.341693	-0.255353	-0.329558			-0.582525		-0.695053	-0.386546	-0.718553	-0.668473	-0.572636									-0.495989	-0.29427
ANXA1	-0.0423736	-0.300386	-0.679091	0.102633	-0.486492	-0.0240213	-0.074661	0.112566		-0.0203494	0.0623428	-0.130146	-0.391855	-0.0894427	0.222699	0.0777356	-0.0779538	-0.0170733	0.22036	0.0912915	-0.150522	-0.339427	-0.311999	-0.0732849	-0.0964684	0.00997047	-0.246599	-0.240315	-0.37013	-0.228979	-1.04078		-0.330539	-0.526244	-0.0717566	-0.36646	-0.346267	-0.251461	-0.278679	-0.382308	0.42846	-0.0692956	-0.275215	-0.0832848	-0.368365	-0.079808		-0.371521	0.0012095
ANXA10	-0.0331169	-0.136788	-0.379718	0.00989639	-0.0154495	-0.216883	-0.262062	-0.805911		-0.094309	-0.170118	0.13252	-0.284376	-0.193742	-0.750069	-0.580395	-0.272559	-0.552306	0.0403841	0.178553	-0.346825	-0.354539	-0.798153	-0.362312	-0.331807	-0.180302	-0.108019	-0.224072	0.195748	0.16569	-0.177692		-0.0813758	-0.159307	-0.355516	-0.786164	0.0701928	-0.335466	-0.249415	-0.0838567	0.10005	0.00924829	-0.579685	-0.333356	-0.477322	-0.43718		-0.423307	0.0296538
ANXA11	-0.214258	0.0281746	0.0735401	-0.385242	-0.144213	0.0517036	-0.194816	-0.0922648		-0.515412	-0.135766	0.0210253	-0.250904	-0.156689	-0.397938	-0.742593	0.29459	-0.487754	-0.600646	-0.338861	-0.223782	0.010766	-0.116368	-0.609575	-0.596309	-0.175821	0.339059	0.460893	0.604264	0.52635	-0.0251579		-0.347296	0.0954953	0.0200309	0.165124	0.0450658	-0.0250017	-0.0156356	-0.320658	-0.424834	-0.50394	-0.136748	-0.279125	0.0340535	-0.238353		0.262917	0.113945
ANXA13	-0.627002	-0.255873	-0.664332	-1.54043	-0.6701	-0.383214	-0.442972	0.535782		-0.770807	-0.301899	-0.61042	-0.86759	-0.582248	-0.541498	-0.744053	-0.674982	-0.16311	0.14418	-0.216278	-0.50136	-0.512307	-0.295111	-0.45757	-0.418395	-0.777734	-0.380023	-0.455055	-0.354694	-0.552043	-0.0840248		-0.451909	-1.46982	-1.41258	-1.36713	-1.18604	-1.31673	-1.23993	-0.365303	-0.322035	-0.445523	-1.00233	-0.686145	-0.327135	-0.50601		-0.699664	-0.389302
ANXA2	-0.841802	0.0505345		-0.32782	-0.155402	-0.279049	-0.0759326			-0.390117	-0.102768	-0.250062	-0.182338	-0.103555			-0.496224				0.0237278	-0.217633				-0.259678					-0.351523		-0.358625	0.194795	0.0915095	-0.274142	-0.228648	0.0321618	0.163685	-0.547855	-0.215048	0.104187	0.0775164	-0.349548	0.202896	-0.156576		0.125619	0.0392293
ANXA2R	-0.509494	-0.39457	0.251825	-0.462398	-0.451379	-0.0887219	-0.312349	-0.674069		-0.663933	-0.753013	-0.47205	-0.0417335	-0.360703	-1.12732	-0.906268	-0.385524	-0.691969	-0.664537	-0.74126	-0.566618	-0.660295	-0.370925	-1.1445	-1.06365	0.03478	-1.49098	-0.763279	-0.679695	-0.619836	-0.639876		-0.625521	-0.303773	-0.350884	-0.485998	-0.637121	-0.478311	-0.492883	-0.550676	-0.692788	-0.415443	-0.692223	-0.709836	-0.436876	-0.426532		-1.30105	-0.799405
ANXA3	0.13463	0.036117	-0.299223	-0.219005	-0.444188	-0.166169	0.0464778	-0.209241			0.267745	-0.235334	-0.123323	-0.0619965	-0.0385125	0.256285	-0.102605	0.0953999	0.197176	-0.0905443	0.170381	-0.202636	-0.910584	-0.711173	-0.728839	0.23195	-0.562623	-0.235957	-0.070173	-0.134893	-0.27671		0.0949198	-0.21745	0.137659	-0.270377	-0.412216	-0.476973	-0.711763	-0.449014	-0.0671069	-0.383072	-0.228139	0.170617	-0.0124107	-0.229797		0.131091	-0.186032
ANXA4	-0.282215	-0.546422	-0.162228	-0.525422	-0.372413	-0.451781	-0.275894	0.124572	-0.260013	-0.426976	-0.297799	-0.533095	-0.344873	-0.407454	-0.748652	-0.352011	-0.22065	-0.461222	-0.262166	-0.204106	0.0276296	-0.0910399	-0.834507	-0.665671	-0.689326	-0.384127	-0.115385	0.0862551	0.00972185	-0.00153159	-0.422161	-0.161954	0.36505	-0.318868	-0.105477	0.15574	-0.260933	-0.0042495	-0.140882	-0.347463	-0.108916	-0.180992	-0.346924	-0.0179589	-0.393141	-0.797539	-0.112124	-0.0158851	-0.0878034
ANXA5	-0.173165	-0.622942	-1.36331	-0.122015	-0.0613689	-0.616234	-0.0789049	-0.0829717		0.0375499	-0.133729	-0.477475	-0.365395	-0.137912	-0.118176	-0.444757	-0.34546	-0.24609	-0.385157	-0.390796	-0.249367	-0.385652	-0.321794	-0.264516	-0.278945	-0.0382453	0.0995319	0.262659	0.477948	0.505449	0.0457062		-0.340263	-0.51818	0.0168822	-0.0229249	-0.145796	0.158419	0.208056	-0.0442208	-0.0692787	0.132519	-0.105361	-0.256184	-0.969769	-0.274556		0.244584	-0.476301
ANXA6			0.0900397					-0.153629		-0.665397	-0.372696				-0.348764	-0.234726		-0.376211	-0.543078	-0.623699	-0.281816	-0.605684	-0.386126	-0.41878	-0.444027	-0.350642	-0.550748	-0.493408	-0.459448	-0.555343			-0.461876		-0.533381	-0.135654	-0.0460868	-0.412112	-0.368263	-0.176064	-0.674953		-0.383812					-0.579032	-0.423953
ANXA7	-0.280854	-0.564125	-0.810495	-0.519	-1.38395	-0.433343	-0.732243	-0.686081		-0.330706	-0.400374	-0.60414	-0.753602	-0.582437	-0.0971956	-0.231069	-0.241596	-0.45113	-1.61778	-0.807841	-0.506732	-0.241674	-0.189293	-0.477018	-0.497501	-0.303165	-0.244668	-0.364977	-0.511011	-0.584758	-0.260875		-0.433374	-0.206901	-0.0265049	0.0473792	-0.278509	0.0820541	-0.192455	-0.415388	-0.587861	-0.857255	-0.419281	-0.56525	-0.789059	-0.530102		-0.203644	-0.368325
ANXA8	-0.36585	-0.556979		-0.474162	-0.475208	-0.449	-0.493954			-0.676857	-0.540798	-0.580875	-0.482428	-0.353114			-0.328502				-0.840469	0.0194223				-0.114481					-0.354759		-0.364012	-0.508473	-0.498593	-0.371072	-0.826192	-0.37059	-0.595384	-0.58	-0.9516	-0.790417	-0.396587	-0.482682	-0.554762	-0.550181		-0.333935	-0.295731
ANXA8L1	-0.0566665	-0.170304		-0.191117	-0.278088	-0.297445	-0.464585			-0.32479	-0.435296	-0.313002	-0.230908	-0.139441			-0.0313103				-0.596094	-0.109242									-0.139368			-0.352598						-0.197971	-0.839575	-0.226831	-0.28019	-0.502741	-0.238277	-0.32857			-0.100414
ANXA9	-0.2761	-0.0906203	-0.359541	-0.152774	0.0905443	0.0561295	-0.153237	-0.161824		0.0460138	-0.0852581	-0.179274	-0.0708417	-0.330512	-0.330848	-0.225578	-0.145885	-0.504668	-0.610565	-0.906212	0.197697	-0.786342	-0.421386	-0.214068	-0.210045	-0.385196	-0.681871	-0.747434	-0.701721	-0.603341	-0.196256		-0.833311	-0.179875	-0.230695	-0.200328	-0.431993	-0.366757	-0.389983	-0.302432	-0.165462	-0.111843	-0.306853	-0.192013	-0.407713	-0.2494		-0.438596	-0.0978362
AOAH	-0.573808	-1.10679	-0.319587	-0.64125	-0.75842	-1.08824	-0.522572	-0.944654		-0.702879	-0.494744	-0.788177	-0.428175	-0.295049	-0.99012	-1.23895	-0.486439	-0.321685	-0.781718	-0.506388	-0.532575	-0.523667	-0.256343	-0.718201	-0.727546	-0.496654	-0.692554	-0.75698	-0.576304	-0.505448	-0.142844		-0.225153	-0.58587	-0.991221	-0.732542	-0.373657	-0.728623	-0.800391	-0.378667	-0.335141	-0.228574	-0.604359	-0.51437	-1.23424	-0.601625		-0.615127	-0.167138
AOC1	-0.0687658	-0.155758		-0.344082	-0.172235	-0.225501	-0.249755			0.0354506	0.160507	-0.0728933	-0.190374	-0.29049			-0.137974				0.0875489	-0.300919				-0.630875					-0.234225		-0.192455	-0.46467	-0.362962	-0.539708	-0.343608	-0.50427	-0.481216	-0.204812	-0.703923	-0.35689	-0.549466	-0.156435	-0.507312	-0.34773		-0.0972275	-0.433007
AOC2	-0.476788	0.127676	-0.482542	-0.496683	-0.00811779	-0.0131795	-0.492989	-0.487236		-0.421737	-0.718211	-0.428873	-0.600515	-0.446773	-0.423961	-0.44963	-0.609409	-0.3891	-0.598689	0.00440166	0.0627416	-0.520127	-0.618941	-0.68686	-0.704968	-0.0684388	-0.462092	-0.38507	-0.347285	-0.484037	-0.642836		-0.654955	-0.46269	-0.653861	-0.529909	-0.683872	-0.707742	-0.635004	-0.167064	-0.626093	-0.322777	-0.479399	-0.308528	-0.103918	-0.137998		-0.138391	-0.349797
AOC3			-0.103544							-0.488482	0.0402373										-0.0319352	-0.27752				-0.358402							-0.545335		-0.611574	-0.403514	-0.442304	-0.570621	-0.815726	-0.6894	-0.388203		-0.047285					-0.565012	-0.190161
AOX1			-1.45557					-0.633225		-0.234223	0.0274459				-0.734036	-0.534022		-0.661104	-0.480143	-0.286469	-0.430597	-0.599084	-0.0370051	-0.0906925	-0.095151	-0.731189	-0.379313	0.0866131	-0.135737	-0.175506			-0.214318		-0.310251	-0.0478432	-0.55953	-0.133252	-0.220233	-0.363565	-0.129435		0.267551					0.221667	0.00784885
AP1AR	-0.459311	-0.278915	-0.153643	-0.110503	-0.989244	0.0315144	-0.0674376	0.0965144		0.0754	-0.271548	-0.220572	-0.433508	0.242139	-0.330148	-0.296311	-0.165194	-0.727606	-0.493295	-0.945685	-0.402285	-0.263257	0.124853	0.105121	0.0476868	-0.580209	-0.255976	-0.115162	-0.125725	-0.0446923	-0.514048		-0.418524	-0.331602	-0.488392	-0.441866	-0.452046	-0.278394	-0.351842	-0.452196	-0.015056	-0.346359	-0.423884	-0.157089	-0.678788	-0.367341		-0.812613	-0.407567
AP1B1	-0.478322	-0.416038	-0.531984	-0.314613	-0.673681	-0.382579	-0.437108	0.0197516		-0.529077	-0.261398	-0.260436	-0.173905	-1.00627	-0.296041	-0.442592	-0.328222	-0.0139738	-0.746384	-0.963815	-0.374091	-0.251493	-0.252107	-0.34266	-0.324628	-0.71789	0.186044	0.154848	0.0764151	0.182965	-0.549051		0.505666	-0.705787	-0.581545	-0.556463	-0.504214	-0.698086	-0.648995	-0.0607187	-0.480296	-0.454702	-0.21161	-0.562198	-0.519471	-0.406835		-0.398734	-0.520051
AP1G1			-0.766454					-0.0991175		-0.634238	-0.0666348				-0.750855	-0.520889		-1.05068	-0.619043	-0.817419	-1.10424	-0.66296	-0.668594	-0.871327	-0.877964	-2.44972	-0.425032	-0.127992	-0.170681	-0.120281			0.375179		-1.70092	-1.7887	-1.85208	-2.24816	-2.07301	-0.476324	-0.24211		-0.622046					-3.60773	-1.79272
AP1G2	-0.0400541	-0.427763		-0.219851	-0.203631	-0.518529	-0.461991					-0.262315	-0.422749	-0.399545			-0.676178														-0.415676			-0.273798								-0.298682		-0.350916	-0.302975	-0.188612
AP1M1	-0.36551	-0.473331	-1.16773	0.0444698	-0.260358	-0.310011	-0.500034	-0.364072		-0.285203	-0.500477	-0.345599	-0.16114	-0.536943	-0.741022	-0.320085	-1.21261	-0.0176308	-0.256376	-0.270769	-0.484611	-0.627254	-0.833755	-1.39842	-1.39385	-1.84428	-0.263887	0.128732	0.204611	0.20755	-0.230219		0.958387	-0.285653	0.188345	0.63423	0.278395	0.245595	0.273003	-0.174079	-0.298005	-0.418377	-0.292005	-0.191117	-0.701953	-0.52066		-0.424376	-1.03292
AP1M2			-0.533331					-0.805542		-0.365792	-0.206053				-0.376117	-0.120626		-0.454573	-0.544285	-0.73933	-0.693399	-0.739833	-0.474537	-0.342554	-0.35103	-0.871189	-0.568409	-0.580194	-0.448494	-0.46804			-0.280222		-0.37378	-0.535962	-0.327835	-0.293217	-0.399632	-0.68046	-0.459225		-0.381487					-0.808182	-0.610571
AP1S1	-0.610025	-0.222311	-0.158249	-0.331564	-0.485335	-0.657214	-0.787121	-0.151956		-0.457311	-0.34283	-0.30536	-0.376196	-0.480133	-0.390291	-0.678824	-0.505961	-0.426134	-0.878284	-1.42184	-0.445109	-0.570751	-0.632323	-0.595572	-0.609068	-0.959627	-0.971295	-0.822138	-0.829817	-0.735802	-0.429875		-0.092402	-0.570352	-0.285288	-0.367686	-0.375736	-0.229127	-0.294055	-0.242807	-0.254634	-0.840692	-0.466655	-0.799705	-0.436914	-0.362869		-0.548732	-0.5392
AP1S2	-0.18975	-0.114975		0.125434	-0.338434	0.134053	-0.0531083			0.641055	-0.186387	-0.0653269	0.100573	0.349482			-0.191078				-0.556166	0.11781				-0.327456					-0.445169		0.0440179	-0.100046	-0.266587	-0.442305	0.0265202	-0.256643	-0.321239	-0.0189071	-0.019731	-0.379123	0.0365263	0.0398574	-0.770423	0.0237826		0.306132	0.294719
AP1S3	-0.256021	-1.16163	-0.321792	-0.18519	-0.445442	-1.36101	-0.640757	-0.308241			0.121682	-0.635407	-0.526796	-0.490711	-0.838771	-1.3584	-0.785822	0.051012	-0.00408977	-0.276323	-1.07939	-0.273522	0.348369	0.306237	0.307503	0.307909	-0.345538	-0.161697	-0.166882	-0.227891	-0.26556		-0.323221	-0.818364	-1.17473	-1.13888	-1.16765	-1.03548	-0.911277	0.203413	-0.398312	-0.571929	-0.206495	-0.454545	-0.626537	-0.254912		-0.578552	-0.63301
AP2A1	-2.12371	-0.434587	-0.0109286	-0.40583	-1.35878	-0.721658	-0.672479	-0.295004		-0.302864	-0.275544	-0.272971	-0.559606	-0.877619	-0.846106	-0.58911	1.18325	-0.102751	0.00283783	0.107045	0.106334	-1.09739	-0.441419	-0.336034	-0.333649	-1.84775	-1.33319	-1.40422	-1.53137	-1.47436	-1.24795		-1.75773	-0.615219	-0.186869	-0.419161	-0.309608	-0.303962	-0.489228	-0.121426	-0.535115	-2.44812	-0.116211	-0.472639	-0.0918969	-0.136847		-0.457042	-0.458667
AP2A2	-0.459387	-0.579163	-0.752915	-0.614	-0.31292	-1.26786	-0.523384	-0.373533		-0.563449	-0.435762	-0.559013	-0.406224	-0.442807	-0.371023	-0.379699	-0.0750546	-1.30907	-0.413361	-0.31299	-0.298451	-0.350683	-0.345513	-0.605485	-0.6059	-0.878528	-0.544621	-0.541955	-0.397504	-0.39303	-0.550464		-0.668505	-0.286769	0.407628	0.182157	0.255437	0.372219	0.310622	-0.299697	-0.722473	-0.600551	-0.244616	-0.410899	-0.780949	-0.233481		-0.15473	-0.243412
AP2B1	-1.12768	-0.505528	-2.56552	-0.251256	0.195894	-0.00196177	-0.493074	-0.314465		-0.156159	-0.156116	-0.277573	-0.254159	-1.28119	-0.778966	-0.333618	-0.343284	-0.491674	0.286165	0.588987	-0.035049	-0.882068	-0.887642	-0.193528	-0.206328	-1.37542	-0.522175	-0.334015	-0.235357	-0.216494	-0.87276		-0.829552	0.201668	-0.303065	-0.231479	-0.275079	0.0406331	0.0239247	0.0523992	-0.30693	-0.915214	-0.391906	-0.278159	-0.457983	0.118367		-0.497218	-0.76184
AP2M1	-1.98848	-2.27414	-2.41745	-2.08285	-1.65089	-1.85153	-1.8214	-2.12749	-2.08082	-1.56939	-1.20222	-0.978453	-1.35818	-1.37377	-0.904918	-1.14602	-0.662248	-0.49756	-1.27323	-2.02162	-0.989903	-1.30463	-0.422489	-0.924619	-0.905169	-1.85072	-1.65413	-1.74918	-1.92907	-2.1649	-1.67799	-1.74807	-1.4548	-1.64388	-1.60835	-1.61444	-1.4796	-1.43659	-1.62413	-1.28773	-1.68359	-1.37192	-1.3083	-2.08174	-1.28084	-1.24761	-1.89878	-2.28387	-2.10939
AP2S1	-2.49822	-2.19426	-1.62952	-1.96727	-1.44497	-2.20929	-2.09558	-2.0191		-1.53462	-1.61945	-1.60761	-1.82964	-3.46704	-0.624793	-1.08418	-1.02469	-0.563901	-0.63572	-1.42782	-0.638715	-2.87972	-0.518793	-0.20955	-0.198489	-2.02917	-2.22074	-1.75812	-1.84434	-1.72131	-3.20287		-3.29231	-2.32242	-2.06702	-2.19258	-2.32849	-1.99868	-2.00207	-1.90696	-2.11568	-3.29692	-1.40351	-2.74174	-0.689406	-1.10893		-1.45912	-2.54433
AP3B1	-0.875599	-0.822445	-0.476957	-1.10424	-0.648137	-0.554517	-0.548523	-0.0782254		-1.04041	-1.06236	-0.401615	-1.29184	-1.04783	-1.29409	-1.29653	-0.985296	-0.998792	-1.02306	-1.02893	-1.62643	-0.767771	-0.97314	-0.906707	-0.893453	-0.893711	-0.608093	-0.643645	-0.643645	-0.707311	-0.210831		-1.34231	-0.860139	-1.36262	-1.49502	-1.4698	-1.46073	-1.36583	-0.928639	-0.6123	-1.2184	-1.15098	-1.20697	-0.984693	-0.71317		-0.545986	-0.818395
AP3B2			0.18442					0.0743246		-0.415476	0.189658				-0.588327	-0.617229		0.0224421	0.12883	0.144844	-0.543778	-0.504117	-1.36086	-1.02172	-1.06992	-0.515548	-0.208777	-0.0220396	-0.324171	-0.152782			0.146723		-0.529185	-0.408428	-0.549105	-0.396776	-0.310601	-0.252702	-0.345284		-0.64758					-0.462546	0.0182329
AP3D1	-0.439452	-0.301017	-0.0833897	-0.331644	-0.140618	-0.255633	-0.528186	-0.287633		-0.188322	-0.588437	-0.0857792	-0.17968	-0.429896	-0.195143	-0.218798	-0.559733	0.0727344	-0.0576084	0.0401251	-0.465794	-0.164633	-0.173686	-0.0723064	-0.0847039	-0.229875	-0.380244	-0.279912	-0.269024	-0.258473	-0.413713		-1.28491	-0.507909	-0.900915	-0.993987	-0.927946	-1.09859	-1.12999	-0.849379	0.127067	-0.581262	-0.274203	-0.299426	-0.0111505	-0.201586		-0.310687	-0.433072
AP3M1	-0.187076	-0.0615128	-0.257874	-0.22649	-0.341793	0.00381383	-0.30546	-0.368835		-0.129179	-0.0739526	-0.298881	-0.213555	-0.422443	0.182648	-0.328042	-0.0480789	-0.255938	-0.21712	-0.731844	-0.276816	-0.318711	0.327067	0.169674	0.21157	-0.313355	-0.683411	-0.851923	-1.02689	-1.07133	-0.0345639		-0.737956	-0.0462033	-0.698508	-0.749458	-1.00863	-0.821601	-0.815337	-0.659156	-0.715853	-0.415824	-0.36054	-0.335547	-0.0244354	-0.0762589		-0.512924	-0.391248
AP3M2	-0.358967	-0.130848	-0.078439	-0.719952	-1.73556	-0.287229	-0.582536	-0.839028		-0.11637	-0.621884	0.0532257	-0.187894	-0.697323	-0.313791	-0.153965	-0.301569	-0.046948	-0.525175	-0.0919356	-0.262765	-0.173803	-0.460619	-0.526677	-0.529029	0.153106	-0.543751	-0.442197	-0.288175	-0.351208	-0.0891748		-0.406333	-0.425638	-0.450939	-0.245136	-0.196666	-0.341296	-0.236322	-0.247098	-0.34591	-0.22774	-0.765421	-0.570117	0.0224119	-0.621452		-0.574696	-0.632788
AP3S1										-0.442952	-0.694446										-0.49868	-0.768329				-0.447609							-1.85423		-0.86476	-0.980406	-0.941415	-0.933528	-0.866046	-1.04062	-0.632783		-0.536468					-0.627609	-0.509825
AP4B1	-0.35558	-0.295166	-0.169305	-0.244555	-0.351855	-0.00549486	-0.489433	-0.459549		-0.462367	-0.682357	-0.584412	-0.374475	-0.41129	-0.630223	-0.648167	-0.483206	-0.259705	0.167895	-0.172845	0.10984	-0.202531	-0.570642	-1.19801	-1.22778	-0.347319	-0.317091	-0.162403	-0.247226	-0.38586	0.253175		-0.433975	-0.21085	-0.266987	-0.382361	-0.186546	-0.268384	-0.306767	0.161027	-0.756225	-0.354759	-0.431382	-0.467996	0.0134166	-0.313415		-0.114198	-0.45494
AP4E1	-0.432543	-0.216048	-0.206806	-0.205062	0.0324748	-0.567503	-0.400409	-0.208848		-0.268169	-0.283824	-0.428865	-0.341374	-0.429528	-0.275411	-0.445528	-0.648567	-1.06451	-0.895025	-0.485323	-0.243143	-0.383741	-0.89032	-1.02241	-0.99283	-0.875847	-0.282638	-0.699746	-0.51743	-0.428885	-0.614		-0.91724	-0.0824052	-0.728623	-0.689711	-0.0515079	-0.579095	-0.18144	-0.320777	-0.0129877	-0.476476	-0.429991	-0.134631	0.0463426	-0.244614		-0.663178	-0.0799947
AP4M1	-0.521783	-0.198901	-0.368789	-0.165622	0.0152018	-0.400294	-0.18876	-0.631855		-0.837279	-0.0322467	-0.110613	-0.100779	-0.275019	-0.344419	-0.318687	-0.156886	-0.141414	0.124943	-0.16227	-0.301722	-0.375464	-0.482595	-0.42023	-0.42525	-0.54997	-0.532863	-0.508193	-0.744866	-0.587074	-0.268884		-0.592526	-0.341173	-0.469573	0.0444483	-0.269431	-0.167544	-0.230809	-0.48194	-0.476729	-0.239962	-0.414012	-0.145628	-0.379145	-0.226586		-0.0959569	0.124404
AP4S1	-0.559296	-1.53236		-1.03004	-0.729973	-0.999579	-0.94833			-1.05101	-0.594982	-1.06797	-1.08073	-0.990768			-0.636314				-1.08914	-1.10877				-1.27312					-0.428451		-0.106786	-0.771183	-0.615954	-0.964859	-0.877746	-1.05237	-0.927107	-1.18679	-0.736029	-0.73734	-1.02066	-0.977976	-0.76589	-0.826826		-0.719688	-0.722239
AP5B1	-0.535718	-0.204334	-0.179254	-0.389093	0.0315144	0.157054	-0.580368	-0.445287		-0.495954	0.0300726	-0.0807178	-0.389538	-0.574822	-1.23518	-1.0734	0.0272343	-0.261542	-0.226697	-0.139592	-0.521263	-0.439523	-0.551879	-0.711059	-0.709945	-0.42376	-0.201259	-0.32026	-0.230532	-0.215363	-0.133609		-0.169928	-0.109347	-0.452113	-0.514998	-0.717192	-0.783049	-0.804988	-0.61657	-0.388146	-0.858313	-0.329125	-0.371285	-0.194524	-0.35689		-0.0345637	-0.0979412
AP5M1	-0.335667	-0.334709	-0.296926	0.119051	-0.1835	-0.364958	-0.27392	-0.306397		0.267291	0.0406778	-0.0945033	-0.038618	0.0755391	-0.1345	-0.142649	-0.00518561	-0.473733	-0.66316	-0.412097	0.144755	-0.22587	-0.382635	-0.158771	-0.170364	-0.141214	-0.456804	-0.446576	-0.608219	-0.50226	-0.296786		0.0182637	-0.17622	-0.724854	-0.447538	-0.543009	-0.750915	-0.640774	-0.811175	-0.0725339	0.166292	-0.564638	-0.0246493	-0.606552	-0.271591		-0.17986	-0.240055
AP5S1	0.132107	0.0220336	-0.359301	0.151007	0.180502	0.150751	-0.0469789	0.675062				-0.17075	0.0519323	0.192929	-0.0165678	-0.0800196	-0.175206	0.706737	0.528943	0.232836			0.346779	0.054492	0.035052		-0.33368	-0.179459	-0.366396	-0.38853	0.0958505			-0.0376775								0.0678185		-0.109347	0.148626	-0.485963
AP5Z1	-0.51956	-0.287727	-0.667992	-0.218436	-0.193958	-0.428125	-0.0508159	-0.410605		-0.335996	-0.439049	-0.0339535	-0.455268	-0.400886	-0.135153	-1.2783	-0.0576919	-0.633626	0.171741	0.20766	-0.295405	-0.40027	0.878722	0.751306	0.741419	-0.418762	-0.124071	-0.756732	-0.856477	-0.989857	0.00508911		-0.286935	-0.344008	-0.376554	-0.31437	-0.493362	-0.372523	-0.350454	0.442825	-0.232334	-0.400409	-0.243381	-0.463425	-0.244826	-0.484855		-0.433103	0.252642
APAF1	-0.420878	-0.407924	0.0645136	-0.465696	-0.380207	0.132747	-0.312643	-0.150316	0.0125199	-0.703964	-0.2553	-0.169852	-0.157527	-0.309103	0.259112	0.184229	0.0582634	-0.647522	-0.440701	-0.451877	-0.537855	0.343603	0.150836	0.0490114	0.039861	0.10596	-0.364501	-0.483331	-0.294226	-0.309278	-0.367341	-0.0853335	-0.492858	-0.0957023	0.128309	-0.0182367	-0.663534	-0.365567	-0.216223	0.177515	-0.535417	-0.290279	-0.337252	-0.381081	-0.234644	-0.196409	-0.148702	-0.257509	0.240206
APBA1			-0.646148					-0.350269		-0.880308	0.0345346				-0.375933	-0.320895		-0.22404	-0.520501	-0.625986	-0.414293	-0.707789	-0.385291	-0.430553	-0.430052	-0.532802	-0.64788	-0.64164	-0.540403	-0.499587			-0.237296		-0.698595	-0.608036	-0.422516	-0.558062	-0.494792	-0.480844	-0.616511		-0.539774					-0.440149	-0.929383
APBA2	-0.490409	-0.41089	-0.190623	-0.548553	-0.502251	-0.313899	-0.722227	0.13503		-0.449564	-0.671254	-0.507651	-0.829288	-0.636402	-0.226769	-0.30502	-0.390176	-0.843523	-2.12517	-1.57762	-0.265352	-0.75879	-0.879754	-0.668819	-0.697571	-0.410209	-0.728919	-0.444424	-0.410238	-0.319606	-0.37116		-0.724005	-0.611092	-0.112805	-0.00609496	-0.227666	-0.142205	-0.23735	-0.529713	-0.713874	-0.193478	-0.405819	-0.673666	-0.560616	-0.847144		-0.614589	-0.2947
APBA3	-0.762443	-0.31787	0.190219	-0.371285	0.0734569	-0.178827	-0.367407	-0.00589394		-0.316781	-0.727734	-0.649452	-0.109931	-0.254439	-0.53412	-0.431744	-0.210141	-0.30782	-0.337933	-0.241602	-0.674757	-0.55107	-0.143126	-0.173686	-0.165898		-0.310342	-0.182441	-0.0688884	-0.116831	-0.0656262			-0.540812						-1.21438	-0.462064	-0.664981	-0.632474	-0.839877	-0.0760864	-0.574206			-0.132593
APBB1	-0.180688	0.160716	0.20379	0.178641	-0.227889	-0.0502108	0.398775	-0.503636		-0.34201	-0.0706749	-0.406261	0.0897496	-0.509727	-0.308715	-0.256572	-0.512429	0.146445	-0.115955	0.115139	-0.30792	-0.277256	-0.5125	-0.307683	-0.294918	-0.47669	-0.0524284	-0.235822	-0.170323	-0.343482	0.0545437		-0.327473	0.0337792	-0.269743	-0.126488	-0.0643622	-0.0412158	-0.281064	-0.118963	-0.607483	-0.431759	-0.230154	0.108909	0.219762	-0.337669		-0.440626	-0.491366
APBB1IP			-1.21791					-0.716857		-0.515132	-0.241375				-0.141468	-0.398643		-0.669417	-0.40699	-0.843733	-0.186071	-0.334986	-0.385433	-0.449045	-0.408646	0.0764642	-0.362117	-0.421794	-0.151702	-0.193965			-0.51231		-1.04293	-0.476306	-0.636543	-0.61409	-0.447697	0.0384167	-0.337979		-0.279376					-0.740598	-0.0963392
APBB2			0.106247					-0.097172			0.459987				-0.515323	-0.43999		-0.738599	-0.555537	-0.593915		-0.00801346	-0.210846	-0.256653	-0.259384	0.114977	0.0328776	0.063167	-0.046644	0.0737344			0.053978		0.0382722	-0.130249	0.188154	0.0704558	0.152706	-0.347343	0.387418		-0.220868					-0.147366	-0.199645
APBB3	-0.232232	0.0262835	0.00197872	0.00522076	0.135535	-0.164411	-0.543391	0.377548		-0.72936	-0.282858	-0.07012	-0.450001	-0.330716	-0.313419	-0.52228	-0.214621	-0.537197	-0.358456	-0.36586	-0.664137	-0.237578	-0.657708	-0.363723	-0.376178	-0.40404	-0.404283	-0.563537	-0.490862	-0.471902	0.083796		-0.743933	-0.0381955	-0.00472636	-0.41561	-0.238318	-0.435299	-0.465179	-0.0374572	-0.374951	-0.313947	-0.443395	-0.00394692	-0.0792529	-0.277787		-0.447019	-0.517479
APC			-0.326018					-1.63854		-0.339817	-0.0410604				-0.710597	-0.255447		-1.26724	-1.32424	-0.431482	-0.509048	-0.546296	0.266704	0.407688	0.423688	-1.17195	0.267429	0.54127	0.568965	0.686254			0.253497		-1.6724	-1.93188	-1.98266	-1.47957	-1.41661	0.118701	-0.393881		-0.843394					-0.171243	-0.0964609
APC2	-0.0531092	-0.0241352	-1.01639	-0.76589	-0.347111	0.0710836	-0.431776	-0.820945		-0.877017	-0.607826	-0.693284	-0.364197	-1.55252	-0.539475	-0.236089	0.104026	-0.39978	-0.650646	-0.604545	-0.367133	-0.76934	0.261412	0.161415	0.160669	-0.876015	-0.19331	-0.2687	-0.289031	-0.33454	-0.936553		-0.652036	-0.252719	-0.613175	-0.722224	-0.577822	-0.844541	-0.892808	-0.355187	-0.516247	-1.59939	-0.109933	-0.592268	-0.700101	-0.547094		-0.613625	-1.38243
APCDD1			-0.291131					-0.442034		-0.0865062	-0.52171				-0.385486	-0.240763		-0.17832	-0.119211	-0.327927	-0.156332	0.151337	-0.736053	-0.688801	-0.684013	-0.36861	-0.29015	-0.606297	-0.526706	-0.564829			-0.462681		-0.0568713	-0.236143	-0.307759	-0.191432	-0.234885	-0.437376	-0.540417		-0.332659					-0.0707338	0.110303
APCDD1L			-0.313085					-0.20002		-0.169541	0.119597				-0.303238	0.0336148		-0.480538	-0.0395558	-0.187703	-0.0317604	-0.187444	-0.303205	-0.371339	-0.385845	-0.222876	-0.300641	-0.154568	0.0234805	-0.0370393			-0.395168		-0.44344	-0.110784	-0.500265	-0.252182	-0.0258935	-0.141956	-0.150832		-0.124948					0.00226456	0.267729
APCS	-0.414511	-0.244754		-0.382439	-0.286232	-0.480813	-0.552124			-0.115835	-0.88198	-0.144446	-0.368365	0.0393985			-0.312423				0.0157262	-0.453426				0.00474446					-0.22384		-0.45462	-0.367	-0.941203	-0.245811	-0.141271	-0.248169	-0.0787447	-0.189055	0.250178	-0.229933	-0.48425	-0.447704	-0.110503	-0.158308		-0.0999578	-0.246927
APEH	-0.642515	-0.127435	-0.213006	-0.301569	-0.798095	-0.0371654	-0.00755854	-0.838837		-0.53648	0.0275709	-0.157089	-0.177692	-0.540044	-0.592605	-0.651823	-0.602655	-0.16629	-0.191009	-0.204759	-0.422157	-0.0573603	-0.406914	-0.195064	-0.206106	-0.767313	-0.411211	-0.118575	-0.20282	-0.183586	-0.311178		-0.53094	-0.309607	-0.484225	-0.458635	-0.509127	-0.533263	-0.648314	-0.41178	-0.628467	-0.430467	-0.456683	-0.362507	-0.481137	-0.39569		-0.421874	-0.403993
APEX1	-0.588679	-0.890912	-0.49476	-0.304865	-0.704974	-0.313804	-0.516085	-0.168524		-0.495638	-0.578351	-0.302575	-0.523995	-1.17312	0.212103	-0.125335	-0.678266	-1.00601	-1.10526	-1.50894	-0.505833	-0.456676	-0.482022	-0.578076	-0.526764	-0.678036	-0.0282385	-1.081	-1.1772	-1.26884	-1.28314		-0.796703	-0.575266	-0.755046	-0.374671	-0.513926	-0.673072	-0.654253	-1.09474	-0.271399	-0.762156	-1.25324	-0.63218	-0.532245	-0.839079		-0.603885	-0.597863
APEX2	-0.0784475	-0.513318	-0.0713724	-0.0112002	-1.64353	-0.811357	-0.479752	0.202783		-0.801657	-0.649134	-0.667037	-0.694225	-1.065	-0.922848	-1.5718	-0.377162	-0.224726	-0.138401	-0.45315	-1.47789	-0.503997	-0.117175	-0.142012	-0.138771	-0.787668	-0.607998	-0.97182	-1.12912	-1.19397	-0.142918		-1.50712	-0.5472	-0.603655	-0.564958	-0.557306	-0.371744	-0.489385	-0.951035	-0.676299	-1.40109	-1.19332	-0.711707	-1.10433	-1.02984		-0.647231	-0.569712
APH1A	-0.54783	-0.393764	-0.71035	-0.594988	-0.0784547	-0.242865	-0.632617	-0.595573		-0.669128	-0.457653	-0.241861	-0.549711	-0.19531	0.133438	-0.213252	-0.938301	0.00613182	-0.598891	-1.02591	-1.07721	-0.318655	-0.082784	-0.230113	-0.236437	-0.42373	-0.584771	-0.568891	-0.634146	-0.813241	-0.583473		-0.549711	-0.689918	-1.71901	-1.53537	-1.42057	-1.37947	-1.36755	-0.111657	-0.529379	-0.601699	-0.547488	-0.870993	-0.407082	-0.535359		-0.410206	-0.0609148
APH1B	-0.464007	-0.40278	-0.0595763	-0.253704	-0.343064	-0.796258	-0.580553	-0.30845		-0.0895115	-0.0825244	-0.213485	-0.595295	-0.258913	-0.0587801	0.242024	-0.33442	-1.48039	-0.552695	-0.562266	-0.421236	-0.367467	-0.794246	-0.675802	-0.647564	-0.105548	-0.374105	-0.572528	-0.783619	-0.811274	-0.354547		0.0196325	-0.633062	-0.96022	-0.668068	-0.43285	-0.33992	-0.540107	-0.322951	-0.298752	-0.403716	-1.14313	-0.319142	-0.427452	-0.582437		-0.464855	-0.926376
API5	-0.729062	-0.566483		-0.0650664	-0.488837	-0.237627	-0.561273			0.289033	-1.239	-0.444678	-0.702808	-0.381247			-0.281675				0.12584	-0.689702				-0.751416					-0.505812		-0.523884	-0.0803203	-0.385666	-0.625134	-0.463726	-0.667461	-0.577284	-0.706018	0.182983	-0.178678	-0.408105	-0.122324	-0.22053	-0.756223		-0.0561449	-0.316024
APIP	-0.719208	-1.32746		-0.654623	-0.788881	-1.28827	-1.0964			-0.933036	-0.481846	-0.465091	-0.738285	-0.518819			-0.711729				-0.293029	-0.690837				-0.299633					-0.870145		-1.24428	-0.458856	-0.639211	-0.581013	-0.431198	-0.464694	-0.576244	-0.7644	-0.64433	-0.421027	-0.867439	-1.06398	-0.768973	-0.329115		-0.703696	-0.44375
APLF	-0.0843878	-0.839775	0.112455	-0.394352	-0.273217	-0.667457	-0.482228	-0.505562		-0.00643308	-0.321741	-0.766903	-0.395608	-0.00767062	-0.88137	-1.16914	-0.254627	-0.653643	-0.719199	-1.55864	-0.310105	-0.332114	-0.585535	-0.158838	-0.168344	-0.189939	-0.541324	-0.486597	-0.121689	-0.199084	0.117766		0.0632395	-0.590339	-0.427954	-0.688243	-0.414243	-0.371072	-0.515559	-0.23378	-0.127423	-0.105521	-0.24715	-0.0937811	-0.444105	-0.421359		-0.0145391	-0.24659
APLN	0.0954953	0.142765	-0.74323	0.150009	0.0412127	0.263645	0.0442164	0.0699896		0.178687	0.158181	0.213703	-0.0639908	0.134864	0.723514	0.44172	0.00357483	-0.0984286	-0.305818	0.476259	0.164631	0.217151	0.0450907	-0.0861109	-0.131803	0.316257	0.402036	0.0574445	-0.138803	0.0336051	-0.161386		-0.112173	0.358857	-0.198709	-0.0897072	-0.18174	-0.184014	-0.498788	-0.401278	-0.186209	0.149071	-0.164212	0.306682	0.325969	0.163418		-0.609398	0.108861
APLNR	0.164134	-0.843913	0.0339051	-0.597937	-0.412769	-0.120506	-0.131257	-0.132515		-0.368689	-0.812045	-0.372688	-0.325376	-0.519471	-0.452325	-0.180586	-0.460784	0.203099	-0.0984794	0.121406	-0.503201	-0.212455	-0.304468	-0.452265	-0.458887	-0.435652	-0.753085	-0.727318	-0.877904	-0.806226	-0.715041		-0.560981	-0.619724	-0.293982	-0.451911	-0.122194	-0.40587	-0.259278	-0.167452	-0.625401	-0.357984	-0.483622	-0.392223	-1.9069	-0.662106		0.0841411	-0.134284
APLP1	-0.607248	-0.628843	-0.509115	-0.780054	-0.0132178	-0.658815	-0.72951	-0.672839		-0.593577	-0.833972	-1.7129	-0.846657	-0.793962	0.0197744	-1.10439	-0.0557237	-0.828807	-0.147661	0.211231	-0.421116	-0.735427	-0.330441	-0.212282	-0.212481	-0.804472	-0.609861	-0.722369	-0.828135	-0.612135	-0.318016		-0.37154	-0.576247	-0.285669	-0.529482	-0.691902	-0.567466	-0.677526	-0.749557	-1.27184	-0.811094	-0.735566	-0.519745	-0.482078	-0.369982		-0.435361	-0.466566
APLP2			-0.0564866					-0.428453		-0.650624	0.0699367				-0.307537	-0.256542		-0.72452	-0.38408	-0.394991	-0.0380255	-0.981721	-0.0159703	0.0283985	0.0266558	0.0437261	-0.342033	-0.314873	-0.466783	-0.461834			-0.745361		-0.134266	0.201557	-0.121418	-0.0809257	-0.117634	-0.0626492	-0.768292		-0.519853					-0.510592	-0.41884
APMAP	-0.171463	-0.270701	-0.170307	-0.0797178	-0.493854	0.00357483	-0.187594	-0.325691	0.00190586	-0.00422457	-0.261052	-0.187894	0.0202591	-0.149126	0.00640147	-0.167862	-0.15567	-0.108874	0.0180996	-0.197675	-0.427526	-0.0713049	-0.574687	-0.193422	-0.199788	0.121685	0.2032	0.354046	0.088345	0.0977016	-0.0677055	-0.0920597	-0.312695	-0.0867276	-0.221846	-0.165205	-0.323647	-0.416363	-0.40805	-0.407775	-0.0528557	-0.0654428	-0.249831	-0.233328	-0.07012	0.073739	-0.661619	-0.324642	0.0965859
APOA1	-0.437736	-0.267031		-0.69844	-0.657106	-0.156941	-0.144371					-0.488052	-0.554372	-0.241596			-0.0401498														-0.624946			-0.401363								-0.448205		-0.393287	-0.364197	-0.427208
APOA2	-0.112584	-0.236816	0.264839	-0.0942763	-0.250458	-0.350135	-0.1296	-0.0978482		-0.181935	-0.141656	0.0415812	-0.093922	0.097877	-0.434864	-0.406398	-0.271539	0.0768937	0.198606	0.0637632	0.0426929	-0.274837	-0.401571	0.119901	0.14209	-0.302016	0.016669	0.121131	-0.12668	-0.127488	-0.383072		0.136757	0.0891948	-0.191981	0.0019658	0.174827	-0.17288	-0.0032662	-0.214677	0.14738	-0.442326	-0.0391234	-0.131002	-0.123016	-0.120219		0.0779305	-0.013917
APOA4	-0.0362807	-0.298124	-0.222539	-0.252184	-0.0809805	-0.244215	-0.661857	-0.45828		-0.52592	-0.226272	-0.0456867	-0.210914	0.0883499	-0.114143	-0.0829737	0.0393985	0.179373	-0.45495	-0.348031	0.0619912	-0.615082	-0.490073	-0.470427	-0.46407	-0.581496	-0.14628	-0.526873	-0.515172	-0.535005	0.0568223		0.0249649	-0.0880048	-0.669558	-0.146449	-0.324874	-0.118569	-0.374987	-0.445964	-0.439124	-0.156139	-0.0529205	0.0373229	-0.120145	-0.602217		-0.182943	-0.292402
APOA5	0.134375	-0.165645	-0.201253	-0.00968324	-0.170447	-0.0806223	-0.074959	-0.217347		-0.10048	0.0378767	-0.162755	-0.0136469	-0.181417	-0.160318	-0.15657	-0.207041	-0.04351	-0.179728	0.201313	-0.0752019	-0.419063	0.00495194	-0.167978	-0.16099	-0.219909	0.318433	-0.0685734	-0.0944615	-0.0956982	0.265182		-0.188511	-0.119971	-0.2261	-0.0634753	-0.220794	-0.0924736	-0.233955	-0.242361	-0.00259977	-0.101374	0.0470387	0.131654	-0.340778	-0.0254705		0.0535328	0.300861
APOB			-0.0346133					0.070189		-0.143438	0.0460858				0.0826194	0.416075		-1.11515	-0.961415	0.122969	-0.432603	-0.364221	-0.451067	-0.430623	-0.431716	-0.157356	0.0378207	-0.214821	-0.333225	-0.411617			0.058113		0.0182646	0.1093	-0.207263	-0.363334	-0.319736	-0.231297	-0.150539		-0.154806					-0.0635913	-0.316685
APOBEC1	-0.25969	-0.0992628	-0.351466	-0.0116168	-0.467237	0.162252	-0.235023	-0.307479		-0.0201874	-0.124785	-0.0663355	-0.244722	-0.176233	-0.0973081	-0.237449	0.024852	-0.310489	-0.162702	0.0659345	-0.312643	-0.206967	-0.333816	-0.0364885	-0.0355512	-0.00524189	0.120785	0.0844221	0.0233819	0.0335257	-0.140725		-0.286138	0.301355	-0.265818	0.0275815	0.0718013	-0.088875	-0.102548	-0.114265	-0.105256	-0.449994	-0.332439	-0.179121	0.140627	-0.0109994		-0.325713	-0.222799
APOBEC2	-0.0799823	-0.262732	-0.289083	-0.227395	-0.530002	-0.129358	-0.465454	-0.147644		-0.356433	-0.569736	0.10193	-0.29021	-0.187829	-0.23029	-0.518436	-0.558904	-1.28817	-0.76875	-0.869442	-0.421084	-0.405718	-0.460537	-0.869097	-0.885935	-0.554323	-0.152714	-0.190458	-0.237173	-0.0178783	-0.365919		-0.241348	-0.221971	-0.197482	-0.334711	-0.339536	-0.129838	-0.19507	-0.310711	-0.428047	-0.143985	-0.320544	-0.195458	-0.0806223	-0.249755		-0.630069	-0.506745
APOBEC3A	-0.133609	-0.195806	-0.394926	-0.0542876	-0.25327	-0.124135	-0.0975982	-0.218412		-0.00669513	-0.327996	-0.104196	-0.188121	-0.0627908	-0.395532	-0.322488	-0.159864	-0.467641	0.0208441	0.0765421	-0.179318	0.0394532	0.09638	0.440109	0.440109	-0.140268	-0.0374105	-0.175744	-0.165108	-0.089154	0.0954953		-0.612946	-0.167645	-0.176019	-0.338784	-0.334923	-0.322318	-0.390359	-0.305292	0.0102727	-0.171314	-0.184048	-0.0777516	-0.254439	0.0250895		-0.0712357	-0.234357
APOBEC3B										0.412579	-0.060301										0.232493	0.0774473				-0.693582							-0.229426		-0.301001	-0.127666	-0.383857	-0.0171381	-0.167198	-0.237241	0.100732		-0.0184845					-0.515739	0.237262
APOBEC3D	-0.206213	-0.221704	-0.265004	-0.340917	-0.304045	-0.568955	-0.283458	-0.151812		-0.00106065	-0.208651	-0.454367	-0.272996	-0.114687	0.407957	0.27263	-0.397986	-0.758702	-0.206763	-0.622433	-0.222426	-0.277733	-0.136985	-0.142967	-0.151008	-0.372753	-0.298527	-0.157605	-0.18952	-0.164146	-0.167573		-0.352452	-0.0694774	-0.328242	-0.455644	-0.34512	-0.232984	-0.186869	-0.951171	-0.0934974	0.10438	0.0564551	-0.17535	-0.405408	-0.200685		-0.255021	-0.297458
APOBEC3F	-0.0163144	-0.278984		-0.0815963	-0.319207	-0.457917	0.045904					-0.190445	-0.24395	-0.191117			-0.424996														-0.0858702			-0.3939						-0.660464	-0.367502	0.0875814	-0.0964879	0.116252	-0.332802	-0.475208
APOBEC3G	-0.118011	-0.449609	-0.535052	-0.16438	-0.437164	-0.254512	-0.096022	-0.756226		-0.548669	-0.158453	-0.0397522	-0.3583	0.135485	0.0821332	-0.265011	-0.376267	-0.356884	-0.329562	-0.82394	-0.295858	0.138643	-0.690645	-0.369585	-0.344611	-0.482829	0.392087	0.0217273	0.160686	-0.0552123	0.0442737		-0.619572	-0.234677	0.0364925	-0.325883	-0.503586	-0.0331839	-0.205731	-0.889341	-0.61922	-0.19241	-0.216724	-0.322403	-0.970376	-0.130368		-0.68683	-0.429785
APOBEC3H			-1.07434					-0.557171		0.110203	-0.397699				-0.482824	-0.258803		-0.205646	-0.448518	-0.453837	-0.203382	-0.107808	-0.283443	-0.657929	-0.639509	-0.134181	0.0875366	0.159658	0.196669	0.17134			-0.406895		-0.251237	-0.210668	0.00464027	-0.137125	0.0031263	-0.392424	-0.0547084		-0.345316					-0.254067	-0.0060852
APOBR	-0.422678	-0.217087	-0.186779	-0.19161	-0.687712	-0.393287	-0.187894	-0.287306		-0.264219	-0.222317	-0.633532	-0.296965	-0.340176	-0.350366	-0.106028	-0.2243	-0.311277	-0.606938	-0.161773	0.188803	-0.807567	-0.799338	-0.969064	-0.985052	-0.628777	-1.14846	-0.621879	-0.662543	-0.545682	0.0276486		-0.519756	-0.29975	-0.267953	-0.383628	-0.410453	-0.218967	-0.153788	-0.0523499	-1.02623	-0.0515371	-0.435075	-0.20325	-0.0382795	-0.110826		-0.303057	-0.38687
APOC1	-0.314614	0.24534		-0.283092	0.341821	0.175418	-0.841168			-0.226835	-0.426732	-0.308968	0.148599	-0.588395			0.110788				-0.263164	-0.328441				-1.49811					-0.89078		-0.225456	0.135213	-0.378074	-0.54394	-0.774051	-0.690887	-0.817279	-0.497007	-0.305022	-0.521568	-0.234769	-0.209014	-0.495953	-0.240842		-0.464999	-0.376374
APOC2	-0.345392	-0.319142		-0.391855	-0.0205006	-0.429008	-0.628843			-0.0210703	-0.175338	-0.399327	-0.384508	-0.294844			-0.247508				0.0325476	-0.487977				-0.279263					-0.228028		-0.616586	-0.651213	-0.568696	-0.62389	-0.785941	-0.792315	-0.791816	-0.371708	-0.456564	-0.444929	-0.203578	-0.189446	-0.246522	-0.053292		-0.346997	-0.388278
APOC3	-0.303343	-0.173763	-0.283797	-0.547718	-0.37453	-0.214127	0.198295	-0.281248		-0.553072	-0.128253	-0.238446	-0.188853	-0.466901	-0.11767	-0.334818	-0.326702	0.153739	-0.384925	-0.272406	-0.291511	-0.41581	0.0446807	0.0405538	0.0266414	-0.110264	0.0762428	-0.329126	-0.164939	0.0819981	-0.0956425		-0.371937	-0.36259	-0.181722	-0.14416	-0.199072	-0.105656	-0.149547	-0.168335	-0.247723	-0.0718688	0.128293	-0.402786	-0.111329	-0.33487		-0.35873	-0.343271
APOC4	-0.295212	-0.430568	-0.671831	-0.377686	0.0440955	-0.349586	-0.312833	-0.52824		-0.310859	-0.0626368	-0.26894	-0.199615	-0.189206	-0.346155	-0.663822	0.0013941	-0.846711	-0.490518	-0.476536	-0.179391	-0.256606	-0.458124	-0.109596	-0.10348	-0.555282	-0.21929	-0.334676	-0.068792	-0.174209	-0.388091		-0.265761	-0.343679	-0.0207825	-0.166038	-0.419492	-0.240968	-0.531227	-0.566412	-0.265131	-0.322288	-0.471635	-0.262583	-0.204024	-0.250489		-0.157847	-0.426568
APOD	-0.183949	0.0299888	-0.342953	-0.19919	-0.432872	-0.404906	-0.127435	-0.465562		-0.0854872	-0.359617	-0.0309668	-0.417104	-0.568755	-0.0078094	-0.493337	-0.455114	-0.420048	0.540928	0.23078	-0.43075	-0.171881	0.0472696	0.0224666	0.0554231	-0.417826	-0.591233	-0.696743	-0.834076	-0.58183	-0.646009		-0.31264	0.189031	-0.337982	-0.419604	-0.332608	-0.270771	-0.279774	-0.429999	-0.283515	-0.860652	-0.183735	-0.377386	-0.319785	-0.368888		-0.287491	-0.307429
APOE			-0.285446					-0.697642		-0.426975	-0.352705				-0.3373	-0.287402		0.0373672	-0.274286	-0.069263	-0.282787	-0.261091	-0.146257	-0.089498	-0.10539	-0.088599	-0.52713	-0.496714	-0.485835	-0.395763			-0.0699385		-0.216501	-0.167864	-0.452379	-0.5488	-0.579799	-0.24337	-0.485214		-0.516903					-0.273345	-0.119236
APOF	-0.0914331	-0.123248	0.201308	-0.228973	-0.1501	-0.225568	0.0355692	0.0668825		-0.46604	-0.116866	-0.546234	-0.399925	-0.150025	-0.694387	-0.727409	-0.0963076	-0.417127	-0.133666	-0.334459	-0.22535	-0.227898	0.148688	0.124188	0.122038	-0.316855	-0.436212	-0.896969	-0.917605	-0.981087	-0.313148		-0.213896	-0.0945466	-0.11113	-0.53933	-0.520515	-0.281064	-0.466435	-0.427558	-0.580217	-0.0313103	-0.0556484	-0.28557	-0.276387	-0.26225		-0.412653	-0.356154
APOH	-0.290355	-0.729036	-0.153311	-0.524713	-0.399388	-1.15538	-0.654164	-0.564151		-0.785542	-0.730251	-0.576574	-0.439173	0.16039	-0.265325	-0.111906	-0.377666	-0.423492	-0.267395	-0.261259	-0.453782	-0.291415	-0.558771	-0.761899	-0.778384	-0.470792	-0.436543	-0.462505	-0.616563	-0.358151	-0.46672		-0.398407	-0.655796	-1.06913	-0.957797	-1.00588	-1.0439	-0.851798	-0.70513	-0.564744	-0.362347	-0.533086	-0.290546	-1.03046	-0.564305		-0.743621	-0.185962
APOL1	-0.373768	-0.400413	-0.304535	-0.526937	-0.707307	-0.489725	-0.239049	-0.453419		-0.402707	-0.469523	-0.770616	-0.276899	-0.193932	-0.353209	-0.414082	-0.641724	-0.380538	-0.673687	-0.244196	-0.369077	-0.390604	-0.158163	-0.311425	-0.293986	-0.425554	-0.0906205	-0.419598	-0.367059	-0.190328	-0.366131		-0.376507	-0.319874	-0.53693	-0.306876	-0.275597	-0.638274	-0.597219	-0.564261	-0.572652	-0.831171	-0.289151	-0.683862	0.140577	-0.78908		-0.47466	-0.122058
APOL2			-0.552876					-0.246329		-0.545446	-0.4889				-0.0349717	0.0866118		-0.150484	-0.499934	-0.76998	-0.482705	-0.452355	-0.254437	-0.244062	-0.245249	0.405265	-0.501788	-0.337847	-0.319126	-0.442197			-0.348671		-0.359277	-0.453437	-0.309937	-0.215328	-0.221897	-0.477767	-0.726185		-0.516981					-0.0779027	-0.262473
APOL3	-0.334279	-0.511845	-0.855445	-0.590031	-0.152005	-0.543501	-0.145885	-0.804239		-0.342358	-0.63881	-0.109862	-0.206668	-0.331972	0.126657	0.00377971	-0.356675	-0.428882	0.368551	-0.896678	-0.22833	-0.282024	-0.280184	0.212457	0.21112	-0.381279	-0.0959705	-0.173709	-0.31013	-0.231658	-0.516686		-0.0392754	-0.116949	-0.36008	-0.234424	-0.181025	-0.0342918	-0.211749	-0.552263	-0.428956	-0.251533	-0.131023	-0.441271	-0.647686	-0.621098		-0.130496	-0.0803339
APOL4			-0.700112					-0.859883			-0.15132				-0.0231474	0.0151198		-0.529591	-0.891622	-1.62288		-0.73971	-0.360175	-0.593389	-0.591614		-0.0834826	-0.064899	-0.132808	-0.117366																			-0.510106
APOL5	-0.251392	-0.494687	0.101676	-0.545463	-0.36679	-0.52305	-0.142328	-0.352473		-0.477416	0.113522	-0.427763	-0.349986	-0.487776	-0.411598	-0.0754473	-0.228906	-1.17892	-0.304537	-0.515644	-0.419969	-0.549002	-0.39254	-0.283583	-0.287335	-0.794242	0.13041	0.42424	0.295479	0.289794	-0.280157		-0.396599	-0.617359	-0.328353	-0.396146	-0.568453	-0.699767	-0.364514	-0.578897	-0.386507	-0.96086	-0.179929	0.109026	0.073298	-0.487439		-0.501243	-0.432058
APOL6	-0.310874	-0.193748	-0.252828	-0.133886	-0.368449	-0.145323	-0.186674	-0.0336074		-0.718579	-0.369502	0.169458	-0.0711658	-0.307444	-0.139362	-0.321672	0.036469	-0.637354	-0.235999	-0.455321	-0.113112	-0.323604	-0.88549	-0.576765	-0.579926	-0.356788	-0.71893	-0.359263	-0.302765	-0.365184	-0.546364		0.0342152	-0.0110468	-0.114892	-0.240194	-0.0910591	0.0389286	-0.085284	-0.237134	-0.128083	0.0177079	-0.214256	-0.57834	-0.158987	-0.337525		-0.208253	-0.168497
APOLD1			-0.334087					-1.03301		-0.977136	-0.545231				-0.408777	-1.51352		-0.392297	-0.251087	-0.309243	-0.715777	-0.649688	-0.609283	-0.754698	-0.757084	-0.189316	-0.292517	-0.409938	-0.343972	-0.370204			-0.488167		0.0609687	-0.171332	-0.259356	-0.0993991	-0.276903	-0.70705	-0.293101		-0.913168					-0.0879933	-0.062495
APOM	-0.341374	-0.00675107	-0.266322	-0.207665	-0.283968	-0.0654428	-0.353321	-0.399503		-0.133723	-0.297629	-0.281384	-0.181907	-0.681183	-0.402269	-0.382433	-0.376099	-0.153279	-0.0622065	-0.123588	-0.318362	-0.620155	-0.164069	-0.302893	-0.312544	-0.441821	-0.567584	-0.112044	-0.34506	-0.159749	-0.227319		-0.263784	-0.0415335	-0.0130313	-0.141052	-0.0296224	0.0594034	-0.054345	-0.265823	-0.681384	-0.721854	-0.518988	-0.365295	-0.217373	-0.209043		-0.789481	-0.890538
APOO	-0.158232	0.115016		0.119395	-0.387125	0.279616	-0.0848188			0.0268376	0.0710279	0.126824	-0.0813491	0.194974			-0.676828				0.01623	0.0207166				-0.280764					-0.176806		-0.277341	0.297244	-0.352819	-0.327645	-0.283622	-0.135754	-0.26516	-0.735275	0.0394277	-0.200402	-0.20737	0.168318	-0.497866	0.000423865		0.074238	-0.0341646
APOOL	-0.0150122	-0.26669		-0.558214	-0.388213	-0.775075	-0.267528			-0.0712828	-0.199497	-0.19467	-0.630803	-0.419081			-0.274796				-0.156215	-0.306277				-0.176496					-0.104546		0.00842395	-0.314084	-0.570756	-0.703827	-0.548097	-0.774391	-0.480813	-0.411893	-0.159091	-0.367703	-0.485621	-0.424573	-0.343357	-0.158232		-0.654422	-0.235239
APP			-0.079175					0.157298		-0.296251	0.0152638				0.414463	0.485649		-0.386738	-0.527085	-0.491674	-0.476822	-0.767405	-0.404877	-0.19248	-0.182319	0.0309039	-0.174423	-0.378352	-0.490048	-0.278934			-0.318761		-0.333126	-0.297337	-0.393685	-0.506105	-0.419287	-0.652755	-0.535292		-0.203137					-0.161827	-0.429936
APPBP2			-0.267613					0.56285		-0.113799	0.84701				-0.689594	-0.682151		-0.473198	-0.517297	-0.274822	0.0157514	-0.444372	-0.62218	-0.634088	-0.659526	-0.0304277	-0.23301	-0.353604	-0.385317	-0.548348			-0.445007		-0.11176	0.301784	0.353478	0.356708	0.805174	1.33232	-0.159262		1.33232					0.660895	-0.476378
APPL1	-0.253833	-0.355103	-0.554522	-0.26313	-0.61354	-0.243583	-0.364343	-0.502836		-0.236391	-0.478366	-0.601812	-0.363161	-0.539178	-0.386661	-0.682374	-0.501177	-0.88818	0.000337983	-0.6386	-0.418282	-0.246546	-0.591739	-0.25393	-0.209909	0.0838047	-0.249052	-0.402526	-0.296286	-0.189794	-0.571955		-0.390925	-0.139119	-0.534448	-0.243775	-0.671677	-0.258531	-0.284142	-0.468104	-0.250527	0.0368379	-0.299813	-0.444999	-0.306698	-0.0954073		-0.070113	-0.397075
APPL2	-0.161003	-0.545333	-0.648377	-0.0935745	-0.385854	-0.281569	-0.371137	-0.357667		-0.281453	-0.36838	-0.348274	-0.219528	-0.193967	-0.341313	-0.207472	-0.0794783	-0.375461	-0.443167	-0.14447	-0.408758	-1.14731	0.0404418	-0.282717	-0.265164	-0.303463	-0.107005	-0.453556	-0.6865	-0.579615	-0.247186		-0.457196	-0.692218	-0.260555	-0.430156	-0.325809	-0.42441	-0.269343	-0.371337	-0.331924	-0.500035	-0.171108	-0.244055	-0.774304	-0.156575		-0.508804	-0.731416
APRT	-0.96059	-1.18669	-0.827681	-0.876804	-0.982776	-1.00168	-0.890367	-1.20421		-1.00738	-1.7054	-0.45098	-0.893529	-0.880768	-0.314326	-0.790496	-1.49104	-0.61618	-1.01141	-0.744786	-1.00726	-1.13381	-0.282669	-0.464372	-0.48504	-0.776358	-0.66566	-0.443721	-0.568875	-0.671463	-0.910445		-0.850374	-0.893328	-0.563238	-0.507634	-0.399931	-0.650203	-0.591782	-0.86872	-1.09931	-1.43753	-1.48661	-0.941392	-0.909452	-0.538417		-0.821257	-1.10287
APTX			-1.83846					-0.450855		-0.519519	-0.812952				-0.483068	-0.192431		-0.989682	-0.458619	-1.20934	-0.434932	-0.698524	-0.234155	-0.0550722	-0.0432753	-0.259721	-0.556067	-0.582512	-0.629573	-0.631969			-0.717208		-0.250755	-0.509147	0.00106955	-0.279111	-0.164117	-0.398157	-0.492299		-0.579985					-0.70998	-0.359037
AQP1	-0.518026	-0.499111	-0.488137	-0.346985	-0.416357	-0.833405	-0.447559	-0.54224		-0.808976	-0.458402	-0.297377	-0.721282	-0.392149	-0.895769	-0.866744	-0.48502	-0.171872	-0.121349	-0.211031	-0.389354	-0.30915	-0.151555	-0.374622	-0.384532	-0.399177	-0.445231	-0.363114	-0.37911	-0.283336	-0.273798		-0.153352	-0.406761	-0.562518	-0.177427	-0.661397	-0.321598	-0.386577	0.170446	-0.393897	-0.382579	-0.186738	-0.529477	-0.489256	-0.271356		-0.343709	-0.381619
AQP10	-0.560092	-0.318355	0.289528	-0.220726	-0.544717	-0.00363038	-0.367272	-0.288012		-1.0347	-0.274749	-0.247582	-0.264351	-0.422236	-0.447966	-0.521595	-0.563474	-0.31878	-0.67319	-0.715677	-0.834664	-0.58341	-1.19419	-0.855491	-0.847951	-0.408581	-0.942306	-0.58572	-0.822708	-0.897592	-0.629528		-0.901542	-0.253556	-0.229127	-0.273499	-0.279495	-0.331142	-0.446366	-0.27876	-0.358622	-0.199408	-0.141946	-0.742468	-0.276926	-0.578465		-0.502241	-0.436434
AQP11	-0.0476836	-0.586353	-0.33785	-0.492143	-0.285211	-0.23865	-0.319913	-0.522672	-0.429363	-0.544747	-0.337008	-0.382788	-0.29056	-0.178009	-0.324487	-0.260773	-0.688995	-0.293521	-0.76768	-0.482299	-0.319334	-0.611151	0.21112	0.222777	0.221445	-0.297864	-0.368505	-0.233831	-0.346975	-0.19213	-0.419673	-0.410667	-0.403475	-0.391458	-0.352459	-0.225027	-0.561829	-0.300774	-0.252922	-0.0372158	-0.849634	-0.182202	-0.500569	-0.602441	-0.218217	-0.732758	-1.16967	-0.448393	-0.499836
AQP12B	-0.476556	-0.253347		-0.123294	-0.520353	-0.484231	0.125288			-0.36535	-0.456859	0.354316	-0.636597	-0.744935			-0.598254				0.459577	0.0852196				-0.127143					-0.428848		-0.540106	-0.63438	-0.39918	-0.413747	-0.481906	-0.270573	-0.425064	0.0312696	-0.222092	-0.367146	0.0031401	-0.187873	-0.236723	-0.563227		-0.0069611	-0.267978
AQP2	-0.268039	-0.183789		-0.322207	-0.318868	-0.288176	0.256441				-0.0606056	-0.337394	-0.569238	-0.210141			-0.444278					-0.655211				-0.256544					-0.341934		-0.289352	-0.0718708	-0.619862	-0.637125	-0.734981	-0.771068	-0.606887	-0.12528	-0.514855	-0.379491	-0.0414348	-0.0957023	0.0128876	-0.0594815		-0.269336	-0.283359
AQP3	-0.496072	-0.496338	-1.35953	-0.7819	-0.563374	-0.296965	-0.105048	-0.0473885		-0.280156	-0.188589	-0.686509	-0.774908	-0.655773	-0.354153	-0.027642	-0.150729	-0.690968	0.0696775	-0.664248	-0.29347	-0.678783	0.0355992	-0.0510418	-0.0366283	0.0192108	-0.594877	-0.725567	-0.664344	-0.471246	0.18619		-0.10029	-0.0670076	0.20892	0.364577	0.112467	0.00322346	0.0816193	-0.205926	-0.612751	-0.343497	-0.478609	-0.690168	-0.25327	-0.184474		-0.302944	-0.17938
AQP4	-0.000394437	-0.279193	-0.386165	-0.177395	-0.123483	-0.375449	-0.425554	-0.174844		0.0968853	-0.310617	-0.300102	-0.161715	-0.0687658	-0.354823	-0.239243	-0.179193	-0.0712318	-0.345022	-0.611303	0.178163	-0.681028	-0.532697	-0.168904	-0.170502	-0.47821	-0.0647087	-0.189219	-0.225318	-0.153452	-0.187594		-0.355985	-0.11988	-0.126684	0.0958109	-0.303359	-0.328333	-0.0680922	-0.78024	-0.35353	-0.439499	-0.334031	-0.345096	-0.480463	-0.0528968		-0.893268	-0.548687
AQP5	-0.454702	-0.726359	-0.279016	-0.457542	-0.688303	-0.628334	-0.280781	-0.83863		-1.12058	-0.612553	-0.864375	-0.863109	-0.486492	-1.20374	-0.761621	-0.882864	-0.244326	-0.500664	-0.529591	-0.87824	-0.71512	-0.953377	-0.687855	-0.688549	-0.397622	-0.908652	-0.895245	-1.03167	-0.899242	-0.517156		-0.743262	-0.628334	-0.591813	-0.685142	-0.536807	-0.58042	-0.717135	-0.82847	-0.586597	-0.303392	-0.869872	-0.513786	-0.692141	-0.710243		-0.183801	-0.306777
AQP6	-0.144533	-0.106576	0.127811	0.044919	-0.119248	-0.0826597	-0.156446	0.18374		-0.110264	-0.0449208	-0.147984	-0.329113	-0.249582	-0.33005	0.306179	-0.369383	-0.494861	-0.997604	-1.12715	-0.229233	-0.463402	-0.0939924	-0.416548	-0.457501	-0.744146	-0.330983	0.0360399	-0.0289607	-0.0987781	-0.185373		-0.0405601	-0.156845	-0.29505	-0.165445	-0.240664	-0.345972	-0.358625	-0.192413	-0.477521	-0.176934	-0.341558	-0.213823	-0.109673	-0.127483		-0.355777	-0.244375
AQP7										-0.223122	-0.659137										-0.650353	-0.450316				-0.433304							-1.26139		-0.274561	-0.340649	-0.544382	-0.211804	-0.356601	-0.808136	-0.852448		-0.643525					-0.682742	-0.689714
AQP8			-0.338377					-0.544827		-0.784173	-0.209584				-0.1254	-0.109645		-0.0697892	-0.143439	-0.541484	-0.329426	-0.29627	-0.548798	-0.456369	-0.478721	-0.16105	-0.225713	-0.108673	-0.0855784	-0.0145358			-0.0285915		-0.111986	-0.285469	-0.164043	-0.15631	-0.33424	0.0572533	-0.421296		-0.135805					0.100805	-0.11789
AQP9			-0.385133					-0.256353		-0.343448	-0.234808				-0.415331	-0.333424		-0.00509674	-0.198949	-0.188327	-0.26505	-0.270671	0.325043	0.351116	0.344273	-0.373996	-0.0161176	-0.0114859	-0.078214	0.00130863			-0.264981		-0.058626	-0.207316	-0.128785	-0.111291	-0.159736	-0.370316	-0.20246		-0.0112653					-0.229768	-0.112261
AQR			-1.54561					-3.70846		-3.03394	-2.62509				-1.57538	-1.30501		-3.56046	-2.98599	-2.83602	-3.10746	-3.67512	-3.56839	-3.76144	-3.77737	-2.33953	-3.30699	-2.90281	-2.8825	-3.08202			-2.27851		-2.75265	-2.61142	-2.46537	-2.43942	-2.41412	-4.1874	-3.40051		-2.57751					-2.82675	-1.63569
AR	0.0635764	0.079694	-0.00430943	-0.192584	-0.0243752	0.151666	-0.0259202	0.184402	-0.087609	-0.533704	-0.112116	-0.227127	0.085159	-0.0734417	-0.579633	0.190871	-0.214818	-0.369843	-0.0434686	-0.542493	-0.309886	0.123894	-0.322344	0.0623401	0.0400608	0.732318	0.00265231	-0.042166	0.107573	0.203161	-0.184417	0.12864	-0.00673715	0.0965725	-0.00177779	0.180974	-0.272687	0.0671615	0.0320613	0.016863	-0.142028	-0.174063	-0.167676	-2.50026	-0.384043	-0.164235	-0.123493	-0.371177	-0.19612
ARAF	-0.116552	-0.0664957	-0.115545	-0.0620904	-0.205339	-0.0175081	-0.364617	-0.0578642		-0.108375	-0.280898	-0.466517	-0.140223	-0.272174	-0.395492	-0.371869	-0.330836	-0.166493	-0.491598	-0.445994	-0.332795	-0.0530529	-0.256407	-0.0460181	-0.0366265	-0.12992	0.0767186	0.0436577	0.131651	0.0588756	-0.118916		0.161784	-0.244285	-0.212641	-0.0922051	0.0068351	-0.073612	0.00538704	-0.43677	0.0198652	-0.0259083	-0.50202	0.13252	-0.268518	-0.444533		0.0189084	0.0486823
ARAP1	-0.669294	-0.59036	-0.0429011	-1.62903	-0.749259	-1.43445	-0.831327	-0.523629		-0.5293	-0.495588	-0.705745	-0.699825	-0.479389	-0.557784	-0.310703	-0.535979	-1.18559	-0.787799	-1.02673	-0.865377	-0.758198	-1.35903	-1.47876	-1.45711	-0.536309	-0.605877	-1.05063	-0.842284	-0.632182	-0.521151		-0.424328	-0.564987	-0.83682	-0.875017	-0.886246	-0.748611	-0.70173	-0.610395	-0.754011	-0.545288	-0.258154	-0.651145	-0.962871	-1.1178		-0.241105	-0.562673
ARAP2	-0.293717	-0.19707	-0.177699	-0.267457	0.20367	-0.122101	-0.0963874	-0.117413		-0.310393	-0.270839	-0.537437	-0.250781	-0.285015	-0.0128239	0.0639129	-0.293916	-0.599489	-0.4637	-0.358512	-0.125833	0.0968712	-0.411187	0.0250073	0.0128721	-0.0376574	0.221818	0.454228	0.354611	0.381676	0.295915		-0.219555	-0.75274	0.176054	-0.427829	-0.10015	0.098986	0.0875246	-0.106927	0.114574	-0.165873	-0.321567	-0.218134	-0.89778	-0.449468		-0.255225	0.0500772
ARAP3	-0.711864	-0.0258512	-0.266825	-0.429307	-0.164481	-0.112681	-0.333219	0.244796		-0.382602	-0.140318	-0.605633	0.1126	-0.654457	-0.0395818	-0.191708	0.0391594	-0.271208	0.074031	-0.0760988	-0.617105	-0.220721	-0.129159	0.10055	0.125235	-0.404277	0.064829	0.106804	-0.0422133	0.0770237	0.224324		-0.18416	-0.682295	-0.422964	-0.852876	-0.694858	-0.516776	-0.342487	-0.206521	-0.40721	-0.495067	-0.339364	-0.341081	-0.154021	-0.236385		-0.173086	-0.238057
ARC			-1.2159					-0.722965		-0.292725	-0.320529				-0.668045	-1.23846		-0.713757	-0.181249	-0.508932	-0.595951	-0.142289	-0.282399	-0.652186	-0.631716	-0.270024	0.229224	0.0938522	0.185785	0.0839464			-0.284202		-0.13129	0.16702	-0.0341332	-0.063553	-0.13258	-0.0472527	-0.332517		-0.289474					-0.734581	-0.696233
ARCN1	-1.67287	-1.7506	-1.79825	-1.87539	-1.14719	-0.799707	-2.02328	-2.09668		-1.48177	-1.46183	-1.46414	-1.3938	-1.40856	-2.35023	-2.14707	-1.16363	-1.70013	-1.64905	-0.626844	-2.74839	-1.42465	-2.07837	-1.50398	-1.58665	-1.84683	-1.57179	-1.65003	-1.23026	-1.1931	-1.82124		-1.64596	-1.98042	-1.942	-1.68866	-1.71174	-1.67987	-1.56873	-2.67815	-1.34108	-0.75897	-1.84729	-1.88317	-1.89247	-1.40163		-2.08471	-2.47301
AREG	-0.224744	-0.394414		-0.22884	-0.420584	-0.0664957	-0.355881			-0.127694	-0.266012	-0.218803	-0.201992	-0.0919054			-0.32593				-0.294397	-0.42195				-0.332897					-0.161076		-0.547633	-0.338774	-0.276778	-0.580847	-0.471967	-0.469159	-0.434603	-0.189284	0.0986788	-0.0721464	-0.16084	-0.213344	-0.161629	-0.182907		-0.0556021	-0.557714
AREL1	-0.379614	-0.460211	-1.09362	-0.573499	-0.283754	-0.303692	-0.496586	-0.119309		-0.317535	-0.583798	-0.568138	-0.437815	-0.336951	-0.53807	-1.15676	-0.763427	0.120981	-1.30952	-1.02823	-0.542679	-0.314598	-0.863508	-0.210702	-0.212108	0.160759	-0.0881904	-0.203818	-0.344639	-0.105465	-0.841189		-0.51983	-0.606692	-1.00077	-0.893716	-0.741905	-0.554891	-0.777053	-0.454904	-0.479545	-0.243471	-0.441575	-0.399465	-0.487018	-0.563843		-0.446952	-0.464536
ARF1	-0.882359	-1.23542		-0.743545	-0.945344	-0.714883	-0.810869			-0.641746	-0.300988	-0.776404	-1.08159	-1.03828			-0.540044				-1.19574	-0.417156				-1.26999					-0.991413		0.0298861	-0.906413	-0.823556	-0.992216	-1.09964	-1.16765	-0.958012	-0.295686	-0.611969	-0.479448	-0.719217	-0.560486	-0.422818	-2.64573		-2.19106	-1.93279
ARF3			-0.587907					0.302959		-0.318075	0.204751				-0.318965	-0.557574		0.0859192	-0.0529227	-0.0753264	-0.32163	-0.183888	-0.161551	-0.596971	-0.612123	-1.06707	-0.037573	-0.146086	-0.226996	-0.581439			-0.0766394		-0.584873	-0.452896	-0.257025	-0.471142	-0.517671	-0.49087	-1.02519		-0.592098					-0.38562	-0.240321
ARF4	-0.852834	-1.36486		-0.0792529	-0.551328	-0.433508	-1.21682			-0.373986	-0.609658	-0.0646185	0.0975155	-0.283081			-0.873764				-0.283081	-0.132299				-0.433508					-0.239356		-1.90337	-0.11417	-0.735244	-0.646568	-0.362636	-0.454625	-0.403969	0.0815152	0.0497682	0.118983	-0.562802	-0.0664018	-0.810869	-1.48268		-0.167654	-0.950146
ARF5	-0.562297	-0.612615	-1.07963	-0.224041	-0.89476	-0.665462	-0.255502	-1.26391		-0.25336	-0.378149	-0.0497965	-0.0946288	-0.449616	-0.773727	-0.483312	-0.266561	-0.199511	-0.00398423	-0.20893	-0.22183	-0.113848	-0.0789286	0.464962	0.460162	-0.363388	-0.105725	-0.0960495	-0.101312	-0.118997	-0.727671		-0.154781	-0.325736	0.118184	-0.175846	0.194281	0.0164554	-0.161891	0.0928798	-0.51813	-0.0723483	-0.243582	-0.33442	-0.681482	-0.870765		-0.351962	0.287331
ARF6	-0.0886411	-0.703281		-0.420514	-0.69314	-0.884652	-0.498152			-0.25896	-0.733391	-0.466936	-1.23833	0.0965617			-0.4635				-0.333314	-0.597299				-0.14831					-0.269659		-1.47803	-0.480976	-1.22898	-1.27052	-0.848636	-1.02938	-1.08711	-1.16552	-0.594662	-0.533479	-0.722002	-0.239761	-0.0660377	-0.264746		-0.995595	-0.915526
ARFGAP1	-0.360546	0.21578	-0.244331	-0.150268	-0.286095	-0.13323	-0.316914	-0.369926		-0.172413	-0.483992	-0.197756	-0.123016	-0.688734	-0.482737	-0.0480223	-0.745752	-0.380965	0.00671136	-0.674168	-0.295529	-0.196972	0.00691957	0.160166	0.171644	-0.824212	-0.203321	-0.257676	-0.188666	-0.235924	-0.719675		-0.601525	-0.254912	-0.564105	-0.0134959	-0.165826	0.304295	0.108674	-0.1029	-0.413516	0.239041	-0.508683	-0.280365	-0.361371	-0.19531		-0.216463	0.0605545
ARFGAP2	-0.60619	-0.694082	-0.324735	0.00169743	-0.177073	-0.473131	-0.309291	-0.396897		-0.286336	-0.323914	-1.08199	-0.660807	-0.797375	-0.461434	-1.15516	-0.765481	-0.360672	-0.611833	-0.381715	-0.638621	-0.393768	-0.745038	-0.654945	-0.634407	-0.628079	-0.684024	-0.467863	-0.398899	-0.297847	-0.386272		-0.671503	0.0397858	-0.000718785	0.0218697	0.226261	0.0861718	0.0252892	-0.250757	-0.429597	-0.150734	-0.504513	-0.549745	-0.42979	-0.605191		-0.303027	-0.619354
ARFGAP3			-0.314037					-0.0769257			-0.830018				-0.0321347	0.111409		-0.191009	-0.654868	-0.133438		-0.46939	-0.0954949	-0.414684	-0.426268		-0.0602558	-0.299514	-0.439404	-0.664516										-0.131067	-0.270429		-0.220344						-0.566291
ARFGEF1	-0.38823	-0.0539543	-0.264677	-0.927576	-0.582491	-0.244207	-0.0420007	0.196412		0.0399464	-0.456676	-0.192	-0.538675	-0.212961	-0.616706	-0.489477	-0.735856	-0.123949	0.019488	-0.352175	-0.374335	0.203411	0.114768	-0.101867	-0.0751899	-0.686619	-0.627821	-0.283955	-0.194279	-0.0770522	0.0299497		0.796843	-0.211887	0.0201376	0.132214	0.00042549	0.228124	0.295498	-0.304994	-0.129502	-0.518018	-0.755365	-0.464187	-0.148323	-0.316512		-0.869266	-1.01482
ARFGEF2	-0.240864	-0.523512	-0.454354	-0.286755	-0.489593	-0.0767895	-0.670662	-0.0708744		0.260776	-0.0255382	-0.322825	-0.451206	-0.432966	-0.341119	-0.260503	-0.336582	-1.17328	-1.11136	-1.32218	-0.755391	-0.515811	-0.785025	-1.28282	-1.2467	-0.705355	-0.769414	-0.426483	-0.372684	-0.438289	-0.270423		0.131195	-0.191618	-0.357489	-0.0806272	-0.0174473	-0.0940681	-0.0476401	-0.635085	-0.204059	-0.0964181	-0.374992	-0.422565	-0.346111	-0.268894		-0.156928	-0.60207
ARFIP1	-0.00721566	-0.0307396		-0.0136469	-0.0250473	-0.441108	-0.07936			0.0673453	-0.459587	-0.335055	-0.0993934	-0.168533			-0.142698				-0.198772	-0.0710757				0.361436					-0.130146		-0.171916	-0.262062	-0.880876	-1.0171	-0.624128	-0.661583	-0.373114	-0.174888	0.0465845	-0.0338577	-0.0755074	0.0181345	-0.265705	-0.305928		0.168156	-0.0333647
ARFIP2	-0.200843	0.0203735	0.476205	-0.199974	-0.26556	-0.0259083	-0.437333	0.028538		-0.292471	-0.221873	-0.512274	-0.216271	-0.292389	0.264473	0.236082	-0.523824	-0.357475	-0.560588	-0.460929	-0.220443	-0.126862	-1.3027	-1.50386	-1.50276	-0.698159	-0.372486	-0.614242	-0.256582	-0.232867	-0.156611		-0.614008	-0.488823	0.473004	1.23502e-05	-0.191872	0.123657	-0.138347	-0.0748095	-0.010489	-0.560092	-0.134273	-0.614	0.0994636	0.0262835		0.180131	-0.050945
ARFRP1	-2.41934	-1.59226	-0.444613	-1.9603	-0.870614	-1.43232	-1.1117	-2.52867		-1.90365	-2.0795	-1.48931	-0.317581	-1.99498	-2.93935	-2.70887	-2.73871	-0.950655	-2.0611	-1.06596	-1.92561	-1.54477	-3.03868	-2.47577	-2.53778	-1.66554	-2.4921	-2.15546	-2.13151	-1.89164	-1.9925		-2.56742	-2.28284	-2.72143	-2.61602	-2.6205	-2.71701	-2.84035	-2.03807	-2.68472	-2.38388	-1.75171	-2.0977	-1.9506	-0.807239		-1.95434	-1.86658
ARG1	-0.363725	0.108862		-0.437263	0.0934421	-0.39679	-0.530302					-0.0658756	-0.181986	-0.382645			-0.219705														-0.312143			0.0830964						-0.683023	-0.333838	-0.399994	-0.157578	-0.135766	0.0506775	-0.322715
ARG2			-0.181725					-0.0346715		-0.381868	-0.0959753				-0.876292	-0.861525		-0.231923	0.0496831	-0.148203	-0.670999	0.281659	-0.459787	-0.3237	-0.322734	-0.209439	-0.880093	-0.880093	-0.848789	-1.03294			-0.246704		-0.0490804	-0.318207	-0.0476401	-0.196401	-0.168527	0.00253149	-0.0130766		-0.32504					0.137004	-0.103098
ARGFX										-0.632338	-0.556234										-0.0925429	-0.117446				-0.231203							-0.428131		-0.157827	0.180365	-0.14193	-0.174223	-0.22854	-0.377851	-0.0653079		-0.378713					0.133117	-0.179142
ARGLU1	-1.41583	-1.58044	-1.99803	-1.37299	-1.9504	-1.95596	-0.988655	-1.5345		-1.07083	-1.27093	-0.65294	-1.86783	-0.839923	-0.993017	-0.614341	-0.562071	-0.920517	-1.95528	-2.30777	-1.80937	-1.32828	-1.70788	-1.14128	-1.16979		-2.29603	-1.74738	-1.85558	-1.67651	-2.23982			-1.50978						-0.640779	-0.706785	-1.46939	-0.920697	-1.63192	-1.47055	-0.797307			-2.16006
ARHGAP1	-0.540044	-0.652933	-0.385273	-0.0988513	-0.308195	-0.267457	-0.67354	-0.932204		-0.0403831	-0.634991	-0.552124	-0.512925	-0.394729	-0.943041	-0.476709	-0.49582	-0.467179	-0.218095	-0.081722	-0.624666	-0.028431	-0.269811	-0.969973	-0.952836	-0.44958	-0.516413	-0.863637	-1.17248	-0.870309	-0.354407		-3.58728	-0.302142	0.28438	0.21554	0.176512	0.205446	0.0976362	-0.462271	-0.771716	-0.077561	-1.5405	-0.477504	-0.0159876	-0.222194		0.0516603	-0.288538
ARHGAP10	0.147048	-0.349347	-0.175224	0.0175094	0.0723745	-0.185046	-0.210572	-0.173677		-0.0423536	-0.276399	-0.37227	-0.0824052	-0.300314	-0.0748276	0.167184	-0.280854	-0.231114	0.113539	-0.473437	-0.300499	0.0531137	-0.167634	0.0601094	0.0587579	-0.17445	-0.138528	-0.363591	-0.424314	-0.227556	0.121294		-0.522291	-0.0132178	-0.265486	-0.223959	-0.0521758	-0.179418	-0.196093	-0.103416	0.0449231	-0.132898	-0.18625	-0.450154	-0.438647	0.129639		-0.269064	-0.338204
ARHGAP11A	-0.899023	-0.599191	0.174733	-0.654266	-0.719952	-0.864591	-1.09557	0.140239		-1.32872	-0.584824	-0.474698	-0.650765	-0.710106	-1.37996	-0.997212	-1.94691	-1.34862	-1.2317	-0.864611	-0.71747	-0.465796	-0.136779	-0.514112	-0.550217	-1.50135	-0.619717	-0.740667	-0.530065	-0.646425	-1.40431		-0.650765	-1.04753	0.0166699	-0.432051	-0.573448	-0.537971	-0.59638	-0.733114	-0.116162	-0.0695726	-0.455077	-0.886917	-0.664212	-0.408075		-0.535565	-0.254374
ARHGAP11B	-1.14719	-0.68966		-0.573702	-0.85023	-0.748597	-1.09853			-0.546316	-0.426246	-0.601412	-0.881665	-1.08682			-2.72735				-0.870556	-1.10764				0.202901					-1.93258		-1.58482	-1.24724	-0.699992	-0.7455	-1.03434	-1.0767	-1.07741	-1.10113	-0.37126	-0.431279	-0.689767	-1.2215	-1.22034	-0.301861		-0.544734	-0.558186
ARHGAP12	0.0623672	-0.019623	-0.137747	-0.15726	0.447166	-0.0917531	-0.707515	-0.282538		0.222119	-0.222767	-0.518152	-0.612238	-0.331561	0.0702606	-0.216396	0.102312	-0.0162841	-0.237984	0.26151	0.343139	-0.162676	-0.29235	-0.151824	-0.11424	-0.685853	-0.149507	-0.0337155	-0.0257369	0.128026	-0.214819		-0.161176	0.157489	0.00817254	-0.494636	-0.127507	0.0298767	0.274209	-0.377112	-0.177369	0.0727391	-0.319399	-0.282539	0.397261	-0.354934		0.0659611	-0.135915
ARHGAP15	-0.276847	-0.186121	0.347203	-0.504349	-0.084533	-0.362303	-0.499774	0.0180401		-0.236137	-0.124202	-0.176806	-0.702429	-0.273943	0.0935994	-1.04424	-0.643707	-0.309351	-2.26306	-1.09906	-0.358457	-0.584613				-0.203142	-0.965669	-1.01955	-0.693072	-0.828162	-0.146896		0.182431	-0.201408	-0.147614	-0.0499926	-0.310103	-0.351553	-0.195776	-0.675735	-0.882115	-0.253067	-0.0937511	-0.190374	-0.238017	-0.445682		0.0809458	-0.195883
ARHGAP17	-0.680631	-0.812386	-0.508054	-0.582745	-0.894246	-0.501575	-0.651954	-1.00683		-0.594354	-0.534208	-1.10977	-0.843089	-0.971192	-0.568739	-0.345416	-0.831128	-0.190039	-0.937715	-0.582285	-0.607302	-0.551856	-0.256588	-0.291167	-0.281827	0.257345	-1.0174	-0.99943	-0.925276	-1.02769	-0.239687		-1.00092	-0.843913	-0.609619	-0.603887	-0.343132	-0.331083	-0.345292	-0.379057	-0.764607	-0.329325	-0.587421	-0.537046	-0.423462	-0.483035		-0.791577	-0.305464
ARHGAP18	-0.08366	-0.158168	0.0313941	-0.338965	0.172696	-0.0584455	0.0861722	0.0341462	0.0714714	-0.264829	-0.0726625	0.00583711	0.0168125	-0.297901	0.0106354	-0.241811	-0.0545725	-0.516047	-0.379471	0.0627381	-0.26188	-0.400674	-0.253334	-0.149968	-0.148522	-0.388953	-0.664867	-0.414457	-0.491792	-0.427981	-0.17557	-0.0413371	0.0317851	-0.296154	0.0597821	-0.00315651	-0.146787	-0.0679974	0.0470281	0.0592283	-0.241704	-0.282117	-0.0711808	-0.0330259	-0.160841	-0.400139	0.188081	0.026299	-0.267738
ARHGAP19	-0.260875	-0.403269	-0.136202	-0.280854	-0.348214	-0.0945466	-0.383589	-0.253117		-0.274414	-0.396401	-0.229165	-0.289151	-0.276387	-0.512662	-0.236145	-0.533861	-0.327981	-0.266881	-0.718986	-0.357381	-0.252362	-0.0517695	-0.292788	-0.302144	-0.347662	0.1296	-0.114794	-0.275938	-0.194225	0.0320698		-0.439289	-0.231524	-0.136831	-0.136036	-0.427538	-0.398716	-0.421436	-0.0547856	-0.550099	-0.10894	-0.233127	-0.335187	-0.175949	-0.601179		-0.367759	-0.48057
ARHGAP20	0.0738988	-0.369765	-0.0644201	-0.316153	0.0126157	-0.141285	0.0659847	-0.17236		-0.0136925	-0.254444	-0.672334	-0.677743	-1.07101	-0.227896	-0.656913	-0.0302255	-0.0992188	-0.179804	-0.146925	0.0750743	-0.311043	-0.426892	-0.857879	-0.844777	-0.302845	-0.822138	-0.575078	-0.409407	-0.26811	-0.0945466		-0.0177425	-0.449152	0.236246	0.138036	-0.0916481	0.0760335	0.105617	-0.115176	0.167548	-0.0495082	-0.333479	-0.13397	-0.261589	-0.748925		-0.716859	0.159412
ARHGAP21	0.128962	-0.171842	-0.0860845	-0.0159876	0.470222	-0.0977894	0.422049	-0.403445		-0.517609	-0.313012	-0.288884	-0.197391	-0.507411	-1.21025	-0.926567	0.289828	-0.30217	-0.680407	-0.475416	0.0340455	-0.378719	-0.0768597	0.0291344	0.0276699	0.147407	-0.132224	-0.233622	-0.17578	-0.329953	-0.480729		0.690628	-0.106153	0.634675	0.411354	0.390192	0.262496	0.458315	-0.217099	-0.331026	-1.08649	-0.338391	-0.125834	0.365372	-0.149688		-0.32306	-0.14136
ARHGAP22			-0.035599					-1.08584		-0.49506	-0.10107				0.300084	0.191706		-0.0535538	-0.238424	-0.263639	-0.314665	-0.216194	-1.02241	-0.532183	-0.528418	-0.323932	-0.0463103	-0.403393	-0.18289	-0.373054			-0.0189609		-0.444723	-0.434275	-0.180306	-0.417126	-0.506412	-0.470332	-1.08605		-0.291656					-0.165257	-0.312289
ARHGAP23	-0.514387	-0.11417	0.295164	-0.457461	-0.235178	-0.811667	-0.307929	-0.977921		-1.01796	-0.711808	-0.303618	-0.445916	-0.636785	-0.514356	-0.436767	-0.817165	-0.492264	-0.303552	-0.632659	-0.303217	-0.615253	-0.307188	-0.436677	-0.456292	-0.82059	-0.696473	-0.541688	-0.532432	-0.430537	-0.61042		-0.240096	-1.24943	-1.02308	-0.943168	-1.01898	-0.744391	-0.891474	-0.740632	-0.809557	-0.388139	-0.766032	-0.692606	-0.319982	-0.0639052		-0.489507	-0.598933
ARHGAP24			0.194544					-0.0383621		-0.406671	-0.533677				-0.108314	-0.216983		-0.061671	-0.368597	0.0249755	-0.205128	-0.257987	-0.310821	-0.4354	-0.43741	0.401882	-0.0577462	-0.0260474	0.0456508	0.134667			-0.265015		-0.435116	-0.841952	-0.0115777	-0.411442	-0.281587	-0.155109	-0.0383316		-0.418555					0.078921	-0.575741
ARHGAP25			-0.105508					-0.423385		-0.176756	0.249966				-0.18023	0.166462		-0.417879	-0.323704	-0.604854	-0.188289	-0.17846	-0.99021	-1.1044	-1.0986	-0.320806	-0.206954	0.255885	0.116993	0.0639815			0.0125191		-0.290479	-0.150368	-0.27955	-0.0160774	-0.0774	-0.25056	-0.480173		-0.165118					0.0522772	-0.37504
ARHGAP26	-0.0304303	-0.37998	-0.290268	-0.254639	-0.0528968	-0.0398507	-0.0212488	-0.176384		-0.455922	-0.342998	-0.774908	-0.300245	-0.0365765	0.205168	-0.0695829	-0.539458	-0.435921	-0.0237503	-0.0689548	0.0361546	-0.335086	-0.0157729	-0.191755	-0.190002	0.276951	-0.177004	-0.141982	-0.0794546	0.03463	-0.34243		-0.300245	-0.234434	-0.16932	-0.233141	-0.542327	-0.415823	-0.449414	-0.259006	-0.196291	-0.3628	-0.324328	-0.239281	-0.3515	-0.452955		-0.345472	-0.735542
ARHGAP27	-0.457596	-0.208625	-0.398272	-0.242421	0.0387963	-0.31898	-0.550184	-0.530786		-0.149657	-0.591197	-0.504061	-0.346856	-0.245815	-0.784382	-1.16544	0.108724	-0.847357	-0.461673	-1.23716	-0.270687	-0.728385	-0.437926	-0.585818	-0.584194	-0.607073	-0.631553	-0.239988	-0.288521	-0.341885	-0.476118		-1.13073	-0.681474	-0.632788	-0.72092	-0.549033	-0.646382	-0.747259	-0.258273	-0.386941	-0.671792	-0.299282	-0.276089	-0.0759049	-0.775669		-0.459982	-0.127968
ARHGAP28	-0.0367625	-0.0869892	-0.170913	-0.0326918	0.0582634	0.0789063	-0.321288	0.241389		-0.595416	-0.0714141	0.00295976	-0.0450646	-0.0729952	-0.158859	-0.122799	-0.149527	-0.120969	0.143477	-0.130248	-0.382371	-0.271185	-0.296536	-0.32965	-0.335119	-0.12373	-0.210483	0.0888882	-0.15516	-0.168198	-0.594161		-0.319651	-0.168609	-0.0920268	0.0759066	0.0243848	0.0299489	-0.0127873	0.0407055	-0.0923521	-0.396503	0.0204985	-0.202114	-0.0580649	-0.230707		0.0170581	0.162385
ARHGAP29	0.0789063	-0.0177471	-0.673919	0.253175	-0.218597	-0.406307	0.0549963	-0.303597		-0.603661	-0.152043	0.0276486	0.0377263	-0.00343457	0.202607	-0.137726	-0.122857	-0.315224	-0.0116445	-0.278322	-0.264244	-0.284128	-0.0364533	-0.599602	-0.636811	0.676431	-0.0706873	-0.383418	-0.193012	-0.335687	-0.203178		-0.448904	-0.213973	-0.173081	-0.0370956	0.239272	0.122527	0.171934	-0.311623	-0.0959702	0.124199	-0.218604	-0.297844	0.0440822	0.179943		-0.535506	0.00320888
ARHGAP30			-0.42921					-0.278167		-0.601818	0.394486				-0.0571028	-0.203532		-0.411318	-0.234252	0.22036	-0.710356	-0.393715	-0.974245	-0.620153	-0.598542	-1.08899	-0.422213	-0.439993	-0.3315	-0.410716			-0.17875		-0.275656	-0.505558	-0.236878	-0.330759	-0.145368	-0.695104	-0.741125		-0.379867					-0.544572	-0.630546
ARHGAP31	-0.167331	-0.0223749	-0.382295	-0.189113	-0.28228	-0.0296482	-0.5349	-0.490044		-0.193014	-0.352832	-0.258022	-0.212365	-0.0288815	-0.447067	-0.604115	0.125244	-0.263767	-0.220531	0.272254	-0.225304	-0.427283	-0.176799	-0.231874	-0.22951	-0.231412	-0.295826	-0.227435	-0.146956	-0.25657	-0.348214		-0.605609	-0.303843	-0.444473	-0.508358	-0.415184	-0.514288	-0.455155	-0.57268	-0.188403	-0.181907	-0.279159	-0.227955	-0.13494	-0.164564		-0.264157	-0.0792994
ARHGAP32	-0.230398	-0.190661	-1.57509	-0.754584	0.315822	-0.606189	-0.0039683	-0.576472		-0.408122	0.130858	-0.192768	-0.288527	-1.33675	-0.384067	-0.313034	0.229925	0.00550461	-0.0180441	-0.00178675	-0.0259191	-0.754643	-0.329253	-0.20662	-0.197276	0.0752756	-0.846203	-0.758773	-0.842876	-0.634339	0.305508		0.0421999	-0.320605	-0.548578	-0.408846	-0.311133	-0.395855	-0.222923	-0.355494	-0.235503	-0.355085	-0.0430874	-0.205756	-0.78213	-0.608436		-0.0396962	-0.296931
ARHGAP33	-0.640103	-0.967162	-0.984275	-0.548105	-0.127343	-0.676041	-0.755182	-0.666549		-0.786364	-0.619591	-1.09179	-0.41643	-0.401869	-0.543708	-0.876749	-0.196712	-0.866008	-0.425533	-0.560639	-0.494448	-0.435111	-0.760496	-0.37923	-0.382628	-0.661797	-0.628589	-0.673942	-0.784949	-0.654653	-0.439283		-0.676988	-0.714749	-0.523956	-0.34045	-0.420601	-0.428878	-0.335651	-0.983664	-1.16298	-0.923446	-0.49487	-0.666837	-0.733546	-0.427913		-0.421476	-0.753237
ARHGAP35	-0.111343	-0.626198	-0.281469	-0.433508	0.851816	-0.422375	-0.611649	-0.393716		-0.356914	-0.222979	-0.681759	-0.910445	-0.341154	-0.405363	-0.681891	-0.170909	-0.228672	-0.38803	-0.131357	-0.327441	-0.206082	-0.167257	-0.0282535	-0.0289743	0.173728	-0.480677	-0.031425	0.142278	0.074897	-0.340559		0.0227325	-0.965648	-0.393609	-0.279139	-0.202665	-0.306103	-0.26337	-0.394786	-0.272669	-0.352457	-0.355733	-0.272751	-0.0367625	-0.231958		-1.02465	-0.769077
ARHGAP36	-0.0626094	-0.170995	-0.0162379	-0.260054	-0.430966	-0.265887	0.00636304	0.346649		-0.0599498	-0.0212314	-0.0948924	-0.315577	-0.128337	-0.0998849	-0.184976	-0.277169	-1.18214	-0.299123	-1.27889	-0.0322113	0.0793082	0.130927	0.00251845	0.00872203	-0.842458	-0.049465	-0.167386	-0.311397	-0.346553	-0.0631649		0.315905	0.0492825	0.524887	0.772685	0.514709	0.879599	0.728342	-0.339696	-0.407752	0.171953	-0.0854962	0.0335455	0.100863	0.073147		-0.0626094	0.0501377
ARHGAP39			-0.791328					-0.634751		-0.72957	-0.558701				-0.263189	-0.204204		-0.778429	-0.651679	-0.323426	-0.69006	-0.481795	-0.697571	-1.16559	-1.13725	-0.260204	-0.392952	-0.382208	-0.827714	-0.731217			-0.202896		-0.320256	-0.578348	-0.545816	-0.624258	-0.648086	-0.404391	-0.460583		-0.780506					-0.485335	-0.624601
ARHGAP4	-0.294537	0.0811907	0.00637286	-0.514819	-0.137717	0.000161458	-0.275555	-0.329336		-0.525468	-0.426638	0.0718719	-0.609672	-0.409857	-0.478948	-0.271881	-0.50784	-0.00620191	0.159874	0.0810527	-0.533396	-0.339837	0.216443	0.0528474	0.046613	-0.321195	-0.158277	-0.224316	-0.3056	-0.148672	-0.418305		-0.190133	-0.339753	-0.462832	-0.650123	-0.55443	-0.757175	-0.696554	-0.23108	-0.527182	-0.257757	-0.260679	-0.00845161	-0.0709231	0.0573652		0.0289284	-0.368272
ARHGAP40			-0.78276					-1.19643			-1.12187				-0.801819	-0.995407		-0.814664	-1.43921	-0.573892		-1.02979	-0.884031	-1.92479	-1.98014		-0.828246	-0.968921	-0.955932	-0.821714																			-0.98877
ARHGAP42			-0.841196					-0.404062			-0.371927				-0.176421	-0.239564		0.183246	-1.15971	-0.596839		-0.563756	0.0521613	0.043144	0.0337395		0.0330096	-0.309278	-0.14498	-0.21741																			-0.230979
ARHGAP44			-0.161061					-0.387727		-0.422455	-0.277805				-0.0382199	0.230993		-0.0208515	-0.105614	-0.383804	-0.669282	-0.422247	-0.172867	-0.504783	-0.504267	-0.545348	-0.312803	-0.294969	-0.248759	-0.119902			-0.0518518		-0.276724	-0.325553	-0.55586	-0.399765	-0.355174	-0.0597374	-0.639667		-0.271241					-0.139327	-0.263412
ARHGAP5	0.0656585	-0.434203	-0.136756	-0.203327	-0.181267	-0.392298	-0.199776	-0.0981968		-0.583966	-0.303403	-0.0935789	-0.420804	-0.242798	-0.304974	-0.525283	0.0790674	-0.427352	-0.688563	-0.00240151	0.484844	-0.28126	0.0533871	0.106783	0.0936908	-0.639916	-0.244323	-0.134889	-0.144017	-0.205537	0.024361		-0.512851	-0.439351	-0.574884	-0.151073	-0.423679	-0.563324	-0.266987	-0.412558	0.00594235	-0.0343505	-0.222667	-0.258976	0.0722185	-0.16393		-1.13589	-0.418949
ARHGAP6			0.21991					-0.0827899		-0.203619	0.142217				-0.434181	-0.516947		-0.184406	0.324717	-0.0544065	0.0144343	0.0775583	0.0882377	-0.244118	-0.232975	0.273442	0.181284	-0.209451	-0.404013	-0.101647			0.0108364		0.0748556	-0.163913	0.0327135	0.0764587	0.174827	-0.216073	-0.263436		-0.377901					0.0818961	-0.0910176
ARHGAP8	-0.100289	-0.334768	-1.12501	-0.438315	-0.115172	-0.214258	-0.179956	-1.16018		0.0343478	-0.515599	-0.287033	-0.523475	-0.450677	0.659223	0.640197	-0.333356	-0.669547	-0.146925	-0.245186	0.0569627	-0.436264	-0.615883	-1.01676	-0.961885	-0.303586	-0.216236	-0.295081	-0.0742601	-0.192735	0.129639		-0.269431	-0.221847	-0.0803883	-0.278567	-0.344691	-0.253891	-0.368561	-0.0473635	-0.392404	-0.0924311	-0.222144	-0.240115	-0.331237	-0.0361775		-0.656611	-0.462895
ARHGAP9	-0.204696	-0.203327		-0.0713909	-0.147911	-0.325455	-0.127343					-0.40588	-0.192939	-0.130779			-0.183435														-0.739537			-0.28989						-0.210844	-0.778096	-0.71532	-0.237387	0.0650579	-0.166643	-0.266084
ARHGDIA	-0.990566	-0.447784	-1.11764	-0.402048	-0.933671	-0.451527	-0.466667	-0.356853		-0.264495	-0.668962	-0.347579	-0.735816	-0.962795	-0.511628	-0.286598	-0.748168	-0.183906	-0.557852	-0.608833	-0.713713	-0.429792	-0.97191	-0.500427	-0.492749	-0.542761	-1.03498	-1.11669	-1.13644	-1.12623	-0.737276		-0.130179	-0.574303	-0.15907	-0.430008	-0.399765	-0.823424	-0.834972	-0.597438	-0.391125	-0.250936	-0.574328	-0.696448	-0.872143	-0.876687		-0.413903	-0.451767
ARHGDIB	-0.251736	-0.202942	-0.495725	-0.0744877	-0.145366	-0.174349	-0.118017	0.0735995		-0.213297	-0.202128	-0.132898	-0.173663	-0.0286619	-0.23245	-0.236645	0.0491443	-0.240805	-0.485717	-0.481423	-0.22689	-0.25273	-0.533974	-0.150116	-0.158391	-0.281857	-0.48626	-0.373827	-0.333818	-0.390804	0.0692268		-0.0310097	-0.0839373	0.276934	-0.16611	-0.285777	-0.482786	-0.314111	-0.420813	-0.0544091	-0.172871	0.129286	-0.217896	-0.345323	-0.133899		-0.516271	-0.440079
ARHGDIG	-0.0388038	-0.132042	-0.446841	0.0151073	-0.647078	-0.336443	0.257767	-0.255203		-0.0126162	-0.504912	0.00614536	0.0944662	-0.488664	-0.112495	0.0160443	-0.171603	0.129217	-0.137379	-0.189714	0.0475758	-0.11646	-0.849087	-0.353081	-0.382573	-0.446952	-0.317796	-0.0953034	-0.344918	-0.254614	-0.21259		-0.441307	-0.392448	-0.625621	-0.779674	-0.523105	-0.702641	-0.615155	0.321682	-0.00412677	-0.133538	-0.292115	0.0265875	-0.444354	-0.75614		-0.204757	0.120018
ARHGEF1			-0.440715					-0.163787		-0.817069	-0.483584				-0.64093	-0.768958		0.0412786	-0.310733	0.0116513	-0.639552	-0.201574	-0.229825	-0.069144	-0.0665026	-0.288767	-0.203471	-0.0178783	-0.264892	-0.214892			-0.741905		-0.319361	-0.366757	-0.584719	-0.610066	-0.703672	0.0972748	-0.84347		-0.517476					-0.488205	-0.688002
ARHGEF10	-0.00789437	-0.278489	-0.301081	-0.223781	-0.291773	0.197782	0.0616979	-0.436256		-0.229139	-0.260842	-0.51821	-0.264378	-0.0405537	-0.00716782	-0.332436	-0.202614	0.361135	-0.221586	-0.378942	0.20167	-0.135271	-0.049809	-0.518044	-0.512613	-0.27808	-0.165964	-0.332054	-0.0536164	-0.216566	-0.434643		-0.119873	-0.659199	0.0572473	0.179901	-0.154461	-0.17986	0.136567	-0.0982555	-0.191857	-0.381754	-0.0896427	0.125502	0.149474	0.186722		-0.04997	-0.25902
ARHGEF10L	-0.250002	-0.353617	-0.224909	-0.0741468	-0.297967	-0.392321	0.0092226	-0.494605		-0.469826	-0.523844	-0.119797	-0.325369	-0.157104	-0.0838279	0.03063	-0.425055	0.000337983	-0.282476	-0.259072	-0.357943	-0.182876	-0.393514	-0.659526	-0.657183	-0.462715	-0.68979	-0.350743	-0.529696	-0.482105	-0.0535015		0.404208	-0.260932	0.00235745	0.055879	-0.0328783	0.209388	0.280629	-0.427951	-0.282605	-0.494776	-0.13672	0.141186	-0.491524	-0.514474		0.208756	-0.143729
ARHGEF11	-0.457054	-0.282497	0.171672	-0.129358	-0.357476	-0.305786	-0.630363	-0.531745		-0.626732	-0.376508	-0.0415335	0.00887047	-0.856393	-0.572627	-0.520172	-0.296689	-0.753156	-0.769048	-0.338279	-0.882985	-0.765082	-0.5294	-0.376026	-0.397759	-0.621909	-0.621558	-0.497038	-0.472818	-0.415138	-0.548209		-0.228857	-0.286381	-0.238574	-0.0667714	-0.322199	-0.0921307	-0.0480483	-0.466478	-0.64607	-0.136936	-0.236923	-0.302975	-0.812781	-0.381948		-0.0856357	-0.466384
ARHGEF12	-0.35224	-0.704207	0.0946736	-0.66317	-1.29805	-1.11692	-0.341616	-0.29599		-0.479057	-0.177556	-0.327063	-0.801259	-0.444315	-0.15283	0.0523641	-0.775077	-0.515101	-0.263382	-0.672936	-0.464071	-0.768711	-0.377877	-0.403253	-0.406419	-1.8496	-0.12564	-0.297533	-0.0233678	-0.153146	-0.191819		-1.49931	-0.613543	-1.30426	-0.751773	-0.723772	-1.02609	-0.887045	-0.049844	-0.413586	-0.222289	-0.241416	-0.107788	-0.987572	-0.518964		-0.0402128	-0.165642
ARHGEF15			-0.576048					-0.457643		-0.772898	-1.17415				-0.293072	-0.192288		-0.492758	-0.666395	-0.536383	-0.611603	-0.903142	-0.437863	-0.543342	-0.570812	-0.425196	-0.774857	-1.34335	-1.59501	-1.01736			-0.703841		-0.715778	-0.800431	-1.18078	-1.09021	-0.997619	-0.67713	-1.36718		-0.918767					-0.837267	-0.897777
ARHGEF16	-0.563843	-0.189194	-0.739039	-0.590781	-0.295437	-0.777109	0.017638	-0.229081		-0.141706	-0.765886	-0.599919	-0.842903	-0.789885	-0.392658	-0.355603	-1.05002	0.0478528	-0.34695	-0.411911	-0.41258	-0.547383	-0.80042	-0.568802	-0.567515	-0.48434	0.33814	0.0566841	0.0359331	0.131202	-0.829643		-0.391291	-0.332661	-0.380037	-0.4988	-0.503661	-0.471235	-0.625173	-0.364546	-0.844586	-0.685894	-0.6369	-0.79218	-0.48434	-0.123563		-0.511893	-0.585563
ARHGEF17	-0.646374	-0.563759	-0.178482	-0.654862	-0.857049	-0.663283	-0.857049	-0.676198				-0.337993	-0.448844	-0.293244	-0.697078	-0.849286	-0.702872	-0.40699	-0.725582	-0.44484			-1.19215	-1.1641	-1.1688		-0.240654	-0.1588	-0.174209	-0.137967	-0.757063			-0.767351								-0.618424		-0.469822	-0.658933	-1.01905
ARHGEF18	-0.360707	-0.265703	-0.159397	-0.548778	-0.883497	-0.322641	-0.472497	-0.520564		-0.819237	-0.354506	-0.492271	-0.288522	-1.11311	-0.135664	-0.214722	-1.05697	-0.564164	-0.692078	-0.604124	-0.436654	-0.399858	-0.0769542	-0.221054	-0.233232	-0.326826	-0.339281	-0.53741	-0.561952	-0.399701	0.0626375		-0.971757	-0.0950299	-0.614349	-0.3393	-0.434893	-0.300699	-0.42911	-0.042835	-0.17761	-0.71701	-0.0709517	-0.297772	-0.290035	-0.359027		-0.719053	-0.546102
ARHGEF19	-0.358992	-0.0945534	-0.568542	-0.663235	-0.497837	0.229152	-0.0414675	-0.193055		-0.21659	-0.444451	-0.207885	-0.0893294	-0.583428	-0.621716	-0.634643	-0.354025	-2.01633	-1.20364	-1.5805	-0.0919265	-0.298127	-1.13466	-0.654598	-0.64611	-0.45731	-0.393166	-0.101391	-0.0701544	-0.324049	-1.16776		-0.38344	-0.194351	-0.342322	-0.231416	-0.19543	-0.331681	-0.261218	-0.775904	-0.424837	-0.975153	-0.158479	0.105289	0.128248	-0.693063		-0.0858587	-0.321225
ARHGEF2	-0.637159	-0.289372	0.221383	-0.711745	-0.0740078	-0.543437	-0.477035	-0.560316		0.0228922	-0.648859	-0.774528	-0.148421	-0.89322	0.143134	0.269209	-0.365167	0.232387	-0.231316	-0.664159	-0.170632	-1.1572	0.124055	0.000158674	-0.0355301	-0.711046	-0.33022	-0.530249	-0.670782	-0.884196	-0.474344		-0.760347	-0.282804	-0.752024	-0.255063	-0.469344	-0.51097	-0.386027	-0.682454	-0.706079	-0.351996	-0.728622	-0.669599	-0.259326	-0.969282		-0.0984907	-0.390432
ARHGEF25	-0.590348	-0.197218	-1.75363	-0.478413	-3.28487	-0.569432	-0.359975	0.0319523				-0.522704	-0.693284	-0.811667			-0.521884	1.22093	0.677537	1.0918			-0.831004	-0.180595	-0.247791		-0.0831789	-0.492707	-0.756249	-0.378028	-0.637753			-0.373828								-0.870145		-0.491972	-0.0550663	-0.311388
ARHGEF26	-0.0795608	-0.350561	-0.671277	-0.976985	-0.0885199	-0.704852	-0.681393	-0.497763		-0.547657	-0.113262	-0.407182	-0.484388	0.0583281	-0.0765066	-0.252956	-0.283915	-0.519048	-1.33272	-0.789281	-0.305054	-0.327565	-0.1643	-0.575463	-0.56792	-0.268372	-0.0186609	-0.0174551	0.0672677	-0.134203	0.0353503		-0.285407	-0.322314	-0.0915687	-0.385726	-0.391315	-0.215842	-0.314502	-0.431207	-0.465558	-0.416603	-0.137746	-0.364161	-0.661728	-0.25044		0.00625811	-0.133853
ARHGEF28	-0.436551	-0.561396	-0.756843	-0.389247	-1.50119	-0.345462	-0.467588	-0.164337		-0.377615	-0.34069	-0.566297	-0.455554	-0.409447	-0.919311	-0.621149	-0.488911	-0.176467	-0.284376	-0.269819	-0.0389245	-0.66647	-0.508432	-0.478964	-0.469624	-0.387596	-0.501032	-0.547835	-0.430685	-0.340875	-0.703009		-1.05479	-0.586033	-0.653678	-0.642542	-0.264228	-0.403048	-0.754053	-0.587535	-0.466145	-0.497968	-0.395174	-0.387506	-0.381375	-0.50413		-0.59278	-0.434545
ARHGEF3	-0.638286	-0.0949355	-0.595024	-1.60754	-0.26096	-1.07834	-0.629835	-0.465052	-0.35161	-0.18214	-0.320346	-0.554977	-0.496099	-0.593451	-0.35669	-0.40687	-0.576358	-0.573136	-0.512816	-0.923909	-0.559875	-0.646089	-0.359722	-0.604898	-0.679829	-0.418192	-0.452492	-0.589896	-0.449155	-0.38493	-0.326524	-0.407772	-0.372358	-0.611654	-0.74786	-0.851969	-0.671388	-0.742295	-0.585896	-0.398192	-0.409161	-0.0372504	-0.944392	-0.966273	-0.267774	-0.254448	-0.410201	-0.525036	-0.571518
ARHGEF33	-0.19984	-0.223281	-0.117434	0.0944662	-0.306379	-0.128089	-0.0874301	-0.568849	-0.344024		-0.48125	-0.392072	0.204307	-0.412048	-0.397008	-0.406578	-0.366863	-0.492983	-0.617829	-0.828213		-0.233922	-0.565668	-0.739029	-0.755448	-0.605078	-0.0290614	-0.355528	-0.278482	-0.185432	-0.47487	-0.210347	-0.277573	-0.165562	-0.396534	-0.478692	-0.47755	-0.0698756	-0.492234	-0.0642301	-0.295729	-0.465528	-0.702961	0.102998	-0.369696	-0.133146	-0.277573	-0.0933008	-0.255338
ARHGEF35										-2.71786	-1.80467										-1.8695	-1.09506				-2.79206							-0.472099		-0.555292	-0.603627	-0.330074	-0.954495	-0.898276	-1.14645	-1.95512		-0.716017					-1.37642	-1.87168
ARHGEF37			-0.235049					-0.154825	-0.045144	-0.295563	-0.0621566				-0.249368	-0.368961		-1.075	0.076079	-0.329828	-0.595405	-0.440459	-0.524206	-1.12565	-1.28714	-0.0042998	-0.121354	0.0157797	0.194856	-0.0165325		-0.0394187	-0.249766		0.00282449	-0.0953945	0.155093	-0.182401	0.0836702	-0.736181	-0.342867		-0.307999				-0.228984	-0.0743428	-0.162037
ARHGEF38			-0.0880314					-0.25173	-0.482304	-0.428526	-0.27441				-0.212558	-0.408033		-0.457812	-0.238763	-0.144537	-0.333044	-0.438919	-0.0717222	-0.22695	-0.235967	-0.223753	-0.230416	-0.177633	-0.145644	-0.218001		0.00560534	-0.293218		-0.115888	-0.112103	-0.557968	-0.474311	-0.177586	-0.419412	-0.221262		-0.102978				-0.353836	-0.0456278	-0.430453
ARHGEF39	-0.333672	-0.213727	-2.78253	-0.184705	-0.229557	-0.303344	-0.29966	-0.583048		0.0681761	-0.326993	-0.309187	0.0601163	-0.564081	0.357595	0.315108	0.215051	-0.404721	-0.329333	-0.445063	-0.124076	-0.225133	-0.0161569	0.157807	0.188721	-0.163792	0.461632	-0.187054	-0.410008	-0.186837	-0.13068		-0.490995	-0.384392	-0.0130451	-0.352568	-0.126131	-0.21632	-0.203862	-0.257395	-0.386396	-0.129899	-0.468352	-0.0472772	-0.36461	-0.476533		-0.66224	-0.431905
ARHGEF4	-0.19467	-0.50258	-0.455132	-0.298805	-0.492914	-0.510196	-0.586975	-0.221055	-0.698222	-0.0712914	-0.738154	-0.535993	-0.581627	-0.254843	-0.201093	-0.514842	-0.578563	-0.0990506	-0.544403	-0.324371	-0.00481209	-0.406722	-0.181975	0.0365311	0.0373162	-0.387558	-0.554128	-0.545592	-0.868705	-0.757122	-0.473908	-0.37085	-0.397831	-0.591087	-0.195541	0.00556086	-0.073612	-0.164797	-0.188976	-0.383874	-1.43505	-0.240685	-0.46961	-0.167158	-0.344805	-0.438019	-0.197197	-0.0374757	-0.43507
ARHGEF40	0.106593	-0.19725	0.0731563	-0.189489	-0.421742	-0.206408	-0.425497	0.0257274	-0.265254	-0.611747	-0.233032	-0.121768	-0.392935	-0.301247	-0.877372	-0.421844	-0.355933	-0.304661	-0.114924	0.0115572	-0.574834	-0.0597275	-1.04433	-1.29437	-1.31904	-0.353783	0.453205	0.0427875	0.00879368	0.0120173	-0.120701	-0.0931367	-0.371479	-0.154812	-0.365578	-0.402197	-0.394181	-0.461143	-0.373164	-0.470739	-0.415896	-0.314636	-0.275059	0.0512256	-0.467666	-0.171073	-0.523039	-0.265537	-0.231752
ARHGEF5	0.000762005	-0.380637	-0.521331	-0.205568	-0.206996	-0.299402	-0.327798	-0.350077	-0.441781	-0.304813	-0.310256	0.132644	0.0685238	0.0479391	-0.466949	-0.0966799	-0.383228	-0.554799	-0.521088	-0.610764	-0.280277	0.377144	-0.322048	-0.293419	-0.298514	-0.297844	-0.125574	-0.207411	-0.110458	-0.391305	0.0136526	-0.0509735	-0.101498	-0.488767	-0.536689	-0.563806	-0.394442	-0.525381	-0.443439	-0.688681	-0.579593	-0.431985	-0.599428	-0.388069	-0.455849	-0.291215	0.0172875	0.226839	-0.412535
ARHGEF6	0.0479063	-0.0324896	-0.162927	-0.250325	-0.322503	-0.142617	-0.26866	0.116069		0.0800804	-0.00506002	0.178247	-0.354894	0.0385109	-0.207609	-0.314326	-0.130779	-0.192186	0.00328916	0.316176	0.189105	-0.34783	-0.250156	-0.321732	-0.326739	-0.126006	-0.394578	-0.484881	-0.610542	-0.362508	-0.0697608		-0.508776	-0.0411596	-0.579095	-0.436957	-0.477824	0.030651	-0.190685	0.0133851	-0.418248	-0.109426	-0.431513	-0.166572	-0.136788	-0.141203		0.378444	0.0776834
ARHGEF7			-0.837056					0.326334		-0.708876	-0.23573				-0.213643	-0.334554		-0.404302	-0.537197	-0.18604	-0.431733	-0.176733	-0.768187	-0.435956	-0.429289	-0.463326	-0.495282	-0.199782	-0.722094	-0.395699			-2.4981		-0.596662	-0.751081	-0.755712	-0.981351	-1.04905	-0.780945	-0.184358		-0.0282379					-0.317921	-0.291361
ARHGEF9	-0.106422	-0.193089	-0.127392	-0.28009	0.0128876	-0.0253673	-0.131562	-0.0856816		0.118947	-0.731104	-0.453944	-0.318231	-0.15515	0.535491	0.346314	-0.0788897	-0.168905	-0.00373964	-0.327328	0.0452168	0.0950331	0.381304	0.329846	0.33215	-0.0889597	0.0845335	0.0458775	-0.296532	-0.12227	0.0898429		-0.207958	-0.178307	-1.17725	-0.630935	-0.242705	-0.650857	-0.621479	-0.308773	-0.175481	0.0146131	-0.129244	-0.0611225	0.0048834	-0.00512258		0.133506	0.0491053
ARID1A	-1.2294	-0.823076	-0.0614871	-1.18159	-0.321358	-0.00110535	-1.69864	-1.57287	-1.37452	-0.971047	-1.62249	-0.981424	-0.957311	-0.468984	-0.497219	-0.554367	-2.16257	-0.839734	-1.04271	-0.784294	-0.967687	-1.14741	-0.584938	-0.861346	-0.830675	-1.05812	-0.73107	-0.689046	-0.537494	-0.39288	-1.35564	-1.20558	-0.850572	-0.6936	0.891088	0.968586	0.829809	0.968586	0.968586	-1.93787	-0.400265	-0.71825	-1.06339	-1.44646	0.150509	-0.884652	-0.357383	-0.852931	-0.8276
ARID1B	-0.15316	-0.340995	0.088624	-0.259111	0.0132821	-0.617579	-0.885079	-0.341154	-0.332586		-1.02356	-0.225213	-0.56457	-0.154519	-0.403761	-0.232314	-0.4852	0.0148448	-0.326733	-0.366883		-0.57516	-0.455829	-0.43245	-0.445681	-0.563303	-0.646425	-0.617108	-0.711187	-0.32591	-0.630117	-0.89469	-0.549337	-0.663542	0.266832	0.181884	0.236611	0.257725	0.385241	-0.938399	-0.0344531	-0.704673	-0.523219	0.00684844	0.0648965	-0.106337	-0.42754	0.0895418	-0.275747
ARID2	-0.196638	-0.576344	-0.468748	-0.728159	-0.307333	-0.905875	-0.744685	-1.47484	-0.711892	0.0269503	-0.410628	-0.886917	-0.781244	-0.271234	-0.0197331	0.0941935	-0.807991	-1.14877	-0.467409	-0.826647	0.113462	-0.722271	-0.519918	0.0546878	0.0562877	-0.844399	-1.23115	-1.02437	-0.988306	-0.963321	-0.956028	-0.523515	0.344133	-0.381375	-0.851573	-0.842272	-0.721832	-0.671786	-0.726927	-0.755753	-0.379459	-0.490004	-0.671901	-1.69287	0.0611488	-0.399794	-1.15358	-0.711892	-0.84336
ARID3A	-0.564857	-0.349986	-0.140576	-0.555738	-0.334481	-0.547742	-0.733075	-0.659805	-0.632108	-0.537538	-0.671741	-0.403578	-0.676313	-0.421248	-0.906942	-0.871132	-0.304252	-0.642999	-0.544087	-0.889791	-0.190475	-0.233807	-0.382273	-0.349564	-0.352264	-0.747085	-0.681947	-0.535281	-0.41294	-0.45955	-0.782046	-0.488384	-0.330074	-0.438882	-0.507699	-0.502657	-0.31396	-0.62099	-0.421721	-0.552644	-0.271071	-0.812987	-0.288571	-0.508271	-0.45813	-0.710677	-0.591078	-0.910423	-1.04415
ARID3B	-0.430296	-0.357197		-0.419501	-0.210087	-0.435391	-0.538856		-0.319799	-0.405904	-0.141469	-0.456679	-0.322091	-0.746825			-0.444647				-0.0238575	-0.614726				-0.439494					-0.328994	-0.454339	-0.439269	-0.470211	0.0942266	-0.0654235	-0.515827	-0.318096	-0.356005	-0.551053	-0.438321	-0.350561	-0.335267	-0.291897	-0.404739	-0.576088	-0.392257	-0.660227	-0.186387
ARID3C			-0.545129					-0.107574	-0.137137	-1.0585	-0.622907				-0.357716	-0.198231		-0.83061	-0.773829	-0.599552	-0.165448	-0.49597	-0.81857	-0.758658	-0.783305	-0.488933	-0.9198	-0.631866	-0.730151	-0.764975		-0.803503	-0.435906		-0.308442	-0.28455	-0.197231	-0.150369	-0.194955	-0.403864	-0.998176		-0.167618				-0.124996	-0.727292	-0.656826
ARID4A	-0.324831	-0.981073	0.303878	-0.13163	-0.567354	-0.5601	-0.211272	-0.0335108	0.283295	-1.48253	-1.23941	-0.798327	-0.581308	-0.20231	-0.398507	-0.431522	-2.09533	-0.114929	-0.275146	-0.708134	-1.70857	-0.308756	-0.706124	-0.495569	-0.466919	-0.651639	-0.146214	-0.0916391	-0.0778658	-0.0271669	-0.397889	-0.166602	-0.329963	-0.612502	-0.0408977	-0.182542	-0.0657832	0.036269	0.125384	-0.45517	-0.611189	-0.729528	-0.14	-0.350423	1.00506	-0.688146	-0.345761	-0.248541	-0.408752
ARID4B	-0.663787	-0.255429	-0.418847	-0.120506	-1.15168	-0.847344	-0.272027	0.556992	0.396076	-0.258546	-0.518978	-0.283231	-0.785462	-0.781398	-0.100571	-0.293846	-0.828259	-0.528649	-0.113271	-0.302441	-1.04069	-2.0832	-0.192009	-0.505308	-0.468447	0.211295	-0.229633	-0.153793	-0.374034	-0.221682	-1.46891	-0.935347	-0.535401	0.174391	0.523564	0.308165	0.327512	0.5395	0.853228	-1.20586	-0.505322	-0.683008	-0.558146	-0.446259	0.195603	-0.640347	-0.222353	-0.800063	-0.563888
ARID5A	-0.155268	-0.626828	-0.475728	-0.487151	-0.817633	-0.338643	-0.589753	-0.05722	-1.13604	-0.633322	-0.353855	-1.18787	-0.921055	-1.30615	-0.159282	-0.29438	-1.65848	-0.406485	-0.177805	-0.47313	-0.688225	-0.313771	-0.859496	-0.598135	-0.608852	-0.141652	-0.752277	-1.13476	-0.762083	-0.940654	-0.932362	-0.167061	0.0316932	-0.85448	-1.0947	-0.491796	-0.659052	-0.835142	-0.650404	-0.792169	-0.936595	-0.64112	-0.334177	-0.155268	0.0182617	-0.35705	-1.24441	0.363934	-0.692632
ARID5B	-0.183651	-0.630438	-0.400218	-0.585169	-1.00265	-0.640539	-0.465134	-0.638854	-0.702915	-0.885646	-0.602129	-0.997724	-0.638687	0.106682	-0.210364	-0.37432	-0.381	0.172083	-0.276817	-0.494845	-0.784301	-0.447725	-0.879339	-0.922016	-0.882542	-0.557651	-0.888832	-0.974982	-1.04048	-0.753753	-0.464989	-0.613862	-0.537019	-1.09874	-1.11833	-1.37583	-1.56572	-1.42641	-1.50723	-0.622853	-0.771583	-0.541742	-0.532471	-1.17593	-0.522031	-0.558578	-0.928517	-0.501209	-0.471544
ARIH1	-2.53479	-2.48144	-2.66535	-1.72314	-2.61711	-2.36931	-2.17914	-2.88158			-3.0106	-2.53074	-2.50262	-2.10153	-2.54582	-2.86776	-3.00993	-1.35082	-2.22441	-2.54663		-2.12315	-2.24889	-2.6319	-2.618	-1.82794	-2.76878	-2.47926	-2.57683	-2.34394	-2.76802		-2.93792	-2.25436	-2.80377	-3.27542	-3.80766	-3.46821	-3.64395	-2.96907	-2.35547	-2.15037	-2.87628	-1.71708	-0.280009	-2.31243		-3.221	-2.63641
ARIH2	-0.0735207	-0.0286291		-0.32279	-0.446783	-0.224161	0.238504			-0.172101	-0.542938	-0.236357	0.0236486	-0.264714			-0.183991				0.55907	-0.121395				-0.300573					0.182804		-0.463451	-0.123143	-0.293392	-0.131874	0.113165	0.349976	0.498222	0.410519	-0.0539498	-0.475544	-0.358887	-0.292465	-0.285057	0.0494894		-0.717923	-0.16965
ARIH2OS	-0.186406	-0.0805155	-0.091706	-0.256101	-0.829841	-0.2761	0.125631	-1.06755		0.0136289	-0.757399	-0.140454	-0.182748	-0.103165	-0.29055	-1.05734	-0.096542	-0.497659	-0.260792	-0.532651	-0.313767	-0.444258	-1.07032	-0.202376	-0.224236		-0.31268	-0.192069	-0.0578406	-0.016759	-0.189032			-0.294765						-0.27764	-0.441993	-0.215687	-0.699103	-0.353609	-0.329046	0.0544093			-0.0328884
ARL1	-0.725943	-0.594706	0.776032	-0.538638	-2.17488	-0.613595	-1.80264	-1.02074		-0.397473	-0.657238	-0.752194	-0.183773	-0.344171	-0.81921	-0.683441	-0.619844	-0.754107	-1.62572	-1.85147	-0.954366	-0.78911	-2.08228	-2.23367	-2.26839	-1.0173	-0.690143	-0.784751	-0.754171	-0.631553	-1.00396		-1.10203	-2.7444	-2.40667	-2.7152	-3.16913	-3.18128	-3.54464	-0.469221	-2.52337	-1.18001	-0.375308	-0.935225	-1.27887	-0.482911		-0.523079	-0.749311
ARL10	-1.1686	-0.482772	-0.775256	-0.685148	-0.192013	-0.833609	-0.811849	-0.843774		-0.831167	-0.378322	-0.571199	-0.614424	-0.561202	-0.809691	-0.62425	-0.802882	0.0724439	-0.0503691	-0.288706	-0.714517	-0.543887	-0.476163	-0.594563	-0.593482	-0.752099	-1.43254	-1.537	-1.31247	-1.10867	-0.718512		-0.732936	-0.715604	-0.719309	-0.529273	-0.438465	-0.690998	-0.631883	-0.814283	-0.723682	-0.855959	0.13312	-1.20267	-0.372474	-0.410899		-0.745178	-0.689854
ARL11			-0.658418					-0.287177		-0.60426	-0.367759				-0.103651	-0.313419		-0.443909	-0.494926	-0.484676	-0.316193	-0.39863	0.119508	-0.34896	-0.375347	-0.411841	-0.301246	-0.429149	-0.465206	-0.486177			0.0399562		-0.895995	-0.753751	-0.705206	-0.681747	-0.580663	-0.253849	-0.354668		-0.475981					-0.412118	-0.390887
ARL13A	-0.185393	-0.191039	-0.0155899	-0.0472907	-0.429852	0.133912	0.0907216	0.00166248		-0.429187	-0.0555559	-0.21541	-0.225428	-0.0195298	0.175899	0.425342	-0.092841	0.109842	0.280425	0.282656	-0.41179	0.129164	-0.153935	-0.157573	-0.150431	0.0504606	-0.128297	0.0755181	-0.0825575	0.0218481	-0.0777516		-0.55913	-0.364553	-0.0117089	-0.359447	-0.425033	-0.294304	-0.152199	-0.221444	-0.119973	-0.339534	0.257037	-0.0305437	-0.235465	0.0412127		-0.245619	-0.198066
ARL13B	-0.642761	-0.201867	-0.25153	0.0135906	0.0214645	-0.025143	-0.0908908	-0.17123		-0.150375	0.083291	-0.114226	-0.0715344	-0.111019	0.293306	0.307479	-0.349817	-0.475001	-0.357081	-0.588401	-0.294413	-0.0300544	-0.332527	-0.161581	-0.178084	-0.283102	0.0590182	0.0938353	0.194839	0.277319	-0.113094		-0.253567	-0.0721936	0.150835	0.348639	0.0985919	0.12064	-0.198088	-0.104279	0.138185	-0.154614	-0.275166	-0.210625	-0.179285	-0.0433		0.364568	-0.224548
ARL14	-0.173357	-0.491994		-0.546496	-0.350992	-0.270205	-0.329179			-0.357483	-0.393658	-0.332794	-0.897069	-0.361424			-0.109863				-0.671524	-0.228684				-0.174877					-0.633298		-0.188022	-0.35274	-0.908045	-0.638451	-0.782756	-0.615954	-0.250786	-0.350172	-0.366762	-0.121104	-0.226717	-0.209197	-0.221336	-0.179155		-0.160501	-0.175162
ARL14EP	-0.190884	-0.401051	-0.734012	-0.558405	-0.518627	-0.495053	-1.19285	-0.887183		-0.438031	-0.46046	-0.397839	-0.263955	-0.288253	-0.49513	-0.500224	-0.389767	-0.547033	-0.950952	-0.510423	-0.387019	0.243685	-0.851093	-0.111981	-0.111659	-0.740329	-0.0909751	-0.225787	-0.151404	-0.235804	-0.30053		-0.792897	-0.289628	-0.437617	-0.26825	0.296608	-0.222056	-0.291604	0.0219778	-0.0161541	-0.2494	-0.274467	-0.36778	-0.600121	-0.0977894		-0.724758	-0.649627
ARL14EPL			0.645607					-0.149361		-0.155285	-0.168356				-0.43811	0.398931		-0.123483	-0.00232108	-0.412879	-0.40431	-0.221948	0.777729	0.21466	0.281067	-0.0494753	-0.412303	-0.469105	-0.554165	-0.430681			-0.281711		-0.378013	-0.541097	-0.694158	-0.599149	-0.386993	-0.252003	-0.3022		-0.248223					-0.230964	-0.236587
ARL15	-0.230423	-0.513185	-0.0160878	-0.25343	-0.45048	-0.529071	-0.435462	-0.25032		-0.453613	-0.103317	-0.300374	-0.137903	-0.123716	-0.265961	-0.138687	-0.367633	-0.45417	-0.11689	-0.341531	-0.257207	0.115436	-0.447242	-0.0547913	-0.0607071	0.24406	0.233828	-0.0204717	0.175531	0.219945	0.228046		-0.470635	-0.423219	-0.564031	-0.468422	-0.537337	-0.163943	-0.429247	-0.628376	-0.262675	-0.345715	-0.367218	-0.244296	-0.323064	-0.245274		-0.367472	-0.29071
ARL16																										-0.717085							-0.426143		-0.253371	-0.618407	-0.442233	-0.613917	-0.385534	-0.540602	-0.228876		-0.385567					-0.721263
ARL17A	-0.755037	-0.324373		-0.595967	-1.03206	-0.829841	-0.653549			-0.910638	-0.708713	-0.844458	-0.957665	-0.773081			-1.18914				-1.46015	-1.32403									-1.17405			-1.0138						-0.732406	-0.737775	-0.912861	-1.12985	-0.885961	-0.699677	-0.504793			-0.703466
ARL2BP	-0.536281	-0.141922		-0.297983	-1.14483	-0.0451721	-0.439351					-0.297721	-0.102261	-0.743868			-0.347173														-0.0541807			-0.0273005						-0.20598	-0.472872	-0.44803	-0.604549	-0.64673	-0.402203	-0.48659
ARL3	-0.181834	-0.396129	0.28688	-0.0916248	-0.494177	-0.0724904	0.129317	-0.0260601		-0.188148	0.180467	-0.637965	0.0133445	-0.219312	-0.28349	-0.595964	-0.377312	0.0224214	-0.277547	-0.438517	-0.796326	-0.358704	-0.743313	-0.0894317	-0.104109	0.0540701	-0.505696	0.066809	-0.0625904	-0.146303	-0.144187		-0.430332	0.133279	-0.330146	-0.307286	-0.0602569	-0.281561	-0.209397	-0.238151	-0.288912	-0.0367323	-0.412689	-0.510531	-0.526791	0.0254644		0.431262	-0.019396
ARL4A										-0.266206	-0.718517										-0.748995	-0.966438				-1.01757														-0.0941041	-0.776641		-0.764774					-0.996689	-0.735983
ARL4C	-0.20139	-0.674033	-0.153574	-0.173267	-0.854406	-0.407167	-0.260429	-0.389448		-0.890803	-0.359325	-0.0977405	-0.676196	-0.436866	-0.0560575	0.0155754	-0.511563	-0.325668	-0.1408	-0.184124	-0.794322	-0.041302	-0.102598	-0.0820823	-0.0734457	-0.461596	-0.29767	-0.295024	-0.322411	-0.197314	-0.238813		0.285454	-0.498356	-0.368186	-0.130443	-0.216674	-0.228648	-0.301914	-0.332168	0.0391181	-0.361016	-0.0856496	-0.389041	-0.807798	-0.80224		-0.149049	-0.184306
ARL4D	-0.674738	-0.363151	0.171163	-0.480132	-0.455859	-0.279612	-0.558904	-0.748096		-0.875353	-0.429243	-0.719208	-0.516584	-0.183859	-0.614753	-0.269502	-0.756608	-0.34366	-0.574429	-0.558323	-1.02204	-0.501488	-0.443128	-0.204212	-0.213012	-0.204583	-0.435433	-0.840219	-1.2094	-0.7039	-0.344008		-0.241868	-0.682171	-0.630561	-0.621855	-0.671286	-0.949972	-0.804818	-0.297702	-0.413062	-0.76815	-0.0216358	-0.52588	-0.830196	-0.565449		-0.223559	-0.156503
ARL5A	-0.1307	-0.317375		-0.237951	-0.0453889	-0.459124	-0.318355			-0.104238	0.0228946	-0.324579	-0.321992	-0.363151			-0.660088				-0.479034	0.0700378				0.287143					-0.11025		-0.806282	-0.0719575	-0.49741	-1.18448	-0.437878	-0.862046	-0.603819	-0.351537	-0.138721	-0.401958	-0.177056	-0.254639	-0.448844	-0.223914		-0.237951	0.364763
ARL5B	-0.322207	-0.798967		-0.412696	-0.563934	-0.898498	-0.655641			-0.57082	-0.570788	-0.695334	-0.558118	-0.161215			-0.734478				-0.965395	-0.569165				-0.552475					-0.0233721		-0.0992447	-0.491199	-0.642322	-0.890955	-0.722342	-1.0466	-1.01816	-0.380162	-0.635868	-0.425554	-0.382078	-0.764277	-0.779737	-0.148646		-0.478211	-0.423958
ARL5C	-0.519833	-0.206284	-0.0067968	-0.285653	-0.559201	-0.147514	-0.4735	-0.027045		-0.181478	-0.439405	-0.139994	-0.206443	-0.473331	-0.214239	-0.448291	-0.843913	-0.039152	-0.392226	-0.300588	-0.018799	-0.14079	-0.402022	-0.360511	-0.371071	-0.622088	-0.931649	-0.894047	-0.844881	-0.53741	-0.725702		-0.458782	-0.332048	-0.804988	-0.451971	-0.599549	-0.644767	-0.617965	-0.029004	-0.251018	-0.295834	-0.452443	-0.588556	-0.497439	-0.220499		-0.353658	-0.125921
ARL6	-0.0885599	-0.170002	-0.702567	0.0785483	-0.0971276	-0.482607	-0.488506	-0.288683		-0.0798371	-0.470166	-0.251047	-0.157239	-0.147992	0.470232	0.152598	-0.457778	-0.436795	-1.19543	-0.547979	-0.0176895	-0.0434182	-0.016482	-0.251232	-0.282738	0.0876486	0.221429	0.0743241	0.0885769	0.171607	-0.197391		-0.705874	-0.026118	-0.14416	-0.696656	-0.224277	-0.811875	-0.317323	-0.600555	-0.156898	-0.0287724	-0.16762	-0.184325	-0.578563	-0.210572		0.321921	-0.150177
ARL6IP1	-0.583643	-0.0921208	-0.50016	-0.158716	-0.405565	-0.25801	-0.505138	-0.606784		-0.502911	-0.575881	0.0629039	-0.32284	-0.573804	0.194833	0.49304	-0.311497	0.134458	-0.19441	-0.163073	-0.507862	-0.598515	0.105502	-0.0115005	-0.0653559	-0.58712	-0.418267	-0.562132	-0.628288	-0.843845	-0.450983		-0.456822	-0.143256	-0.356946	-0.443508	-0.224961	0.0188096	-0.117568	-0.353184	-0.0844796	0.059361	-0.344002	-0.494045	-0.144607	0.156786		-0.540447	-0.10094
ARL6IP4			-0.25276					-0.78087		-0.459096	-0.700081				-0.88009	-0.883166		-0.176323	-0.690703	-1.12731	-0.555438	-0.61836	0.0778641	-0.419268	-0.372889	-0.408408	-0.915928	-1.05797	-0.920255	-0.914932			-0.729819		-0.103905	-0.351176	-0.41561	-0.297159	-0.253891	-0.983649	-0.753898		-0.726697					-0.799722	-0.67563
ARL6IP5			-0.286781					-0.0722956		-0.0957584	-0.208311				-0.430438	-0.473603		-2.6035	-1.19289	-0.725901	-0.489151	-0.447359	-0.943288	-0.840278	-0.864448	-0.773013	-0.439916	-0.280104	-0.108915	-0.289795			-0.109796		-0.353399	-0.302748	-0.188285	0.0292476	-0.062101	-0.433076	-0.219223		-0.398336					-0.806292	-0.281377
ARL6IP6	-0.458531	-0.934328	-0.820507	-0.571498	-0.586542	-1.12199	-0.812386	-0.482419		-0.614851	-0.579982	-0.640883	-0.83131	-0.792684	-0.588055	-0.222501	-0.783729	-0.860898	-0.145199	-0.763079	-0.734414	-0.504221	-1.14035	-0.778035	-0.840678	-0.349106	-0.743079	-0.781744	-0.742095	-0.589847	-0.617154		-0.711405	-0.800102	-0.759748	-0.409847	-0.323106	-0.417666	-0.4706	-0.218154	-0.744228	-0.697873	-0.725642	-0.43997	-0.91309	-0.604374		-0.697029	-0.500121
ARL8A	-0.862122	-0.413789	-0.326331	-0.613805	-0.730797	-0.341891	-0.421229	-0.672972		-0.426384	-0.409691	-0.106697	-0.296863	-0.286278	-0.718806	-0.205285	-0.440787	-0.352503	-0.421929	-0.561772	-0.604434	-0.202107	-0.594881	-0.764506	-0.746926	-0.825319	-0.42344	-0.211633	-0.313839	-0.349253	-0.594689		-0.462462	-0.318823	-0.113829	-0.113975	-0.334359	-0.0876741	-0.0242524	-0.349938	-0.40085	-0.537457	-0.0964271	-0.879855	-0.484138	-0.771336		-0.320806	-0.0869132
ARL8B	-0.87253	-0.304381		0.123153	-0.48502	-0.462242	0.0313908				0.348619	-0.202866	-0.169401	-0.0166519			-0.30954					-0.756211									-0.153324			-0.428208						-0.0691198	-1.16491	-0.232774	-0.511734	-0.417951	-0.107171	-0.200402			-0.0655085
ARL9										-0.30211	0.104138										-0.101038	-0.00972942				0.0624269							-0.227957		-0.139869	-0.777547	-0.64913	-0.0968437	-0.213552	-0.0343681	0.425685		0.0530783					-0.78071	-0.142419
ARMC1	-0.75614	-0.284376	0.199835	-1.3938	-0.494594	-0.16393	-0.396503	-0.324473		-0.634329	-0.706321	-0.142171	-0.580875	-0.896257	-0.955373	-0.581153	-0.553005	-0.317908	-0.761416	-0.331569	-0.12708	-0.547528	-0.551793	-0.766643	-0.77169	-0.334511	-0.396052	-0.783434	-0.599948	-0.736797	-0.896026		-0.88478	-0.331898	-1.24896	-1.00843	-0.818581	-0.847273	-0.916341	-0.394124	-0.508029	-0.611206	-0.999132	-0.563374	-0.115839	-0.371492		-1.67301	-1.04614
ARMC10										-0.196616	-0.0202064										-0.110815	-0.117191				-0.259619							-0.196616		-0.387701	-0.164476	-0.314816	-0.276613	-0.312142	0.00523373	-0.228629		-0.00166832					0.0773643	-0.177753
ARMC12	-0.0833076	-0.329692	-0.276684	-0.491214	-1.14258	-0.395204	-0.313623	-0.474824		-0.643073	-0.314068	-0.488694	-0.370575	-0.406793	-1.49932	-0.728682	-0.798378	0.0100452	-0.7452	0.193879	-0.778004	-0.437626	-0.446682	-0.589685	-0.616466	-0.22155	-0.74632	-0.471902	-0.536943	-0.169478	-0.870325		-0.491583	-0.233211	-0.0534513	-0.0428144	-0.12753	-0.119873	0.204888	-0.212295	-0.550102	-0.604699	-0.409725	-0.361016	-0.228967	-0.170018		-0.507769	-0.736221
ARMC2			-0.596945					-0.163383		-0.0751572	-0.46293				-0.361726	-0.210028		-1.48293	-0.635613	-1.05103	-0.225534	-0.0450163	-1.28159	-0.749727	-0.740356	-0.216179	-0.406883	-0.135534	0.0314769	-0.20003			0.109475		-1.03307	-1.01445	-0.521542	-0.0143116	-0.296467	-0.0950131	-0.297585		-0.297822					0.0369861	-0.273342
ARMC3			-0.555713					0.112151		-1.20431	-0.219528				-0.204475	-0.121074		-0.825351	-0.434361	-0.242798	-0.646125	-0.399139	0.022821	-0.0139619	-0.0238753	-0.482679	-0.211425	-0.0369492	0.152135	-0.154648			0.0194335		-0.421721	-0.361323	-0.0956993	-0.173988	-0.0683234	-0.0278161	-0.536806		-0.44761					-0.387615	-0.60969
ARMC4	0.206157	-0.124623	-0.0442642	-0.132651	0.0053694	-0.297338	0.0169731	-0.306798		-0.059784	0.0159773	-0.0620233	-0.0937586	0.41103	-0.0343011	-0.111243	-0.0703378	-0.103863	-0.0981174	0.016377	-0.0940403	-0.161565	-0.337845	-0.395527	-0.410055	-0.589235	-0.066297	0.0774629	-0.11744	-0.0067034	-0.184113		-0.0516477	0.0625763	0.600451	0.247618	0.438244	0.24184	0.363532	-0.0949425	-0.0516477	-0.375403	-0.00581037	0.138904	0.013153	-0.19795		0.00395433	0.0604273
ARMC5	-0.315861	-0.63218	-0.227571	-0.261992	-0.92054	-0.326408	-0.0210432	-0.829741		-0.320723	-0.923573	0.0803789	-0.621796	-1.39125	-0.680577	-0.962464	-0.489911	0.221127	-0.356546	-0.600045	-1.24263	-1.09127	-0.523947	-0.287823	-0.303768	-0.320218	-1.74042	-2.00506	-1.77021	-1.89294	-0.340778		-0.781041	-0.601063	-0.583058	-0.515193	-0.55812	-0.729335	-0.700815	-0.523172	-0.109471	-0.281736	-0.477418	-0.458294	-0.266161	-0.578252		0.200069	-0.647731
ARMC6	-0.723704	-0.579978	-0.443443	-0.331355	-0.419765	-0.301226	-0.89936	-1.17145		-0.59862	-0.62887	-0.42762	-0.393985	-0.810783	-0.248481	-0.0728895	-0.605742	-0.235428	-0.429661	-0.612162	-0.542062	-0.325092	-0.690163	-0.347841	-0.348368	-0.656653	-0.691135	-1.3386	-0.96126	-1.397	-0.782434		-0.989607	-0.710961	-0.551633	-0.228032	-0.602183	-0.414103	-0.341833	-0.54461	-0.314212	-0.383584	-0.0925316	-0.497705	-0.624707	-0.316944		-0.543336	-0.418216
ARMC7	-1.89876	-3.26204	-2.11166	-2.53698	-2.13529	-3.01098	-1.40333	-2.03182		-2.49302	-2.60778	-2.73589	-2.5228	-3.16494	-1.67345	-1.2969	-2.06381	-1.67457	-1.22296	-1.96661	-2.63132	-2.18804	-1.80316	-1.50838	-1.54882	-2.10045	-1.58334	-1.51468	-1.5578	-1.6869	-1.70503		-3.12849	-2.00905	-1.73775	-2.133	-1.84913	-1.96148	-1.91076	-1.98705	-1.78739	-2.27193	-2.44746	-2.73589	-3.04328	-2.03068		-2.13835	-2.70236
ARMC8			-0.63963					-0.631335		-0.0693902	-0.0490712				-0.689705	-0.338546		-0.150334	-0.186101	-0.750641	-0.404436	-0.253706	-0.256653	-0.24801	-0.260847	-0.104703	-0.0363013	-0.107265	-0.141909	0.013737			-0.419161		-0.613269	-0.0974052	-0.559286	-0.57587	-0.458439	-0.134897	-0.0590625		-0.0717731					-0.549266	-0.383354
ARMC9	-0.0332318	-0.0505348	0.0291884	-0.0355396	-0.0505348	-0.163927	0.0907616	-0.119815		-0.0237626	0.106068	0.0192344	-0.209439	-0.144037	-0.115065	0.0585644	-0.345126	0.205797	0.106622	0.107019	-0.560164	-0.00147051	-0.174092	0.00256232	0.0301063	-0.199049	0.304434	0.191773	0.236232	0.152657	0.0566626		-0.2462	0.157567	-0.0334352	-0.0209053	-0.151224	-0.352467	-0.104924	-0.15996	-0.265295	0.111294	-0.39088	0.103627	-0.255287	0.0969007		0.0073291	-0.400011
ARMCX1	-0.0762825	-0.229421	-0.574925	-0.243333	-0.605605	-0.393249	-0.144271	-0.474585		-0.0748883	-0.325266	-0.428155	-0.294611	-0.234151	-0.243724	0.00413614	0.0911079	-0.003499	0.0166272	0.0618717	-0.164585	-0.012465	-0.347403	-0.298737	-0.302023	-0.589732	0.175799	-0.279787	-0.127368	-0.133972	-0.232084		-0.113703	-0.281618	0.0701928	0.0313715	-0.232349	-0.0212597	-0.102711	-0.366708	-0.213259	-0.334164	0.0334356	-0.041758	-0.312189	-0.782303		0.151336	-0.295533
ARMCX2	-0.0509138	-0.103442	0.330816	-0.625782	0.100676	-0.0891748	0.088847	-0.467656		0.11801	0.0476075	-0.000870523	-0.469743	-0.112108	-0.0329504	-0.0508002	-0.303463	-0.409437	-0.679498	0.0244996	-0.00958984	-0.0792176	-0.384591	-0.377598	-0.38797	0.128733	-0.301821	-0.176667	-0.220197	-0.237173	-0.0524202		-0.554809	-0.151129	-0.100723	-0.205309	-0.302629	-0.222352	-0.322505	-0.240802	-0.215107	-0.20325	-0.0321517	-0.0432007	-0.298268	0.141693		-0.157773	-0.0580995
ARMCX3	-0.153237	-0.443058	-0.829227	-0.0916112	-0.506793	-0.382859	-0.214484	0.040669		-0.206626	-0.0328638	-0.253834	-0.199909	-0.114088	-0.005088	-0.082291	-0.233328	0.0250863	-0.604854	-0.390581	-0.0607663	-0.328845	0.0633232	0.141994	0.141802	-0.536641	-0.575179	-0.675223	-0.0598131	-0.357319	-0.579907		-0.249023	-0.251047	-0.260752	-0.458308	-0.219321	-0.1556	-0.113168	-0.17365	-0.201755	-0.300102	-0.269859	-0.153776	-0.497272	-0.155899		-0.160864	-0.288647
ARMCX4	0.0233404	-0.116817	0.123026	-0.133958	-0.180962	-0.328266	-0.034178	0.0690259		-0.0845797	-0.178234	-0.336763	-0.147052	0.0216071	-0.344017	-1.46973	-0.355427	-0.103462	-0.205973	-0.142896	0.0929512	-0.0741519	-0.528596	-0.354508	-0.362632	-0.241285	-0.351279	-0.379613	-0.595712	-0.495516	0.023561		-0.203344	-0.228959	-0.211629	-0.00674862	-0.157107	-0.15547	-0.139215	-0.236364	-0.324088	-0.364492	-0.264758	0.0780351	-0.45137	-0.223566		-0.163073	-0.215774
ARMCX6	-0.355812	-0.47973		-1.62606	0.248813	-0.52364	-0.292115			-1.3876	-0.512639	-0.490234	-0.493493	-0.668534			-0.461684				-0.993122	-0.622779				-1.16658					-0.958489		-0.427515	-0.628581	-1.20818	-1.0188	-1.0704	-1.0485	-0.864576	-0.747017	-0.652163	-1.49104	-0.897912	-0.247443	-1.33661	-0.490004		0.02527	-0.396232
ARMS2	-0.243076	-0.1896		-0.337019	-0.123971	-0.438963	-0.173986			-0.267589	-0.316694	0.115393	-0.176868	-0.113601			-0.445523				-0.585865	0.0306024				-0.103988					-0.283608		-0.283608	0.0599675	-0.360082	-0.645731	-0.247735	-0.311208	-0.211404	-0.092315	-0.310903	-0.390178	-0.0774836	0.0606936	-0.151616	-0.367062		-0.219502	-0.447748
ARNT	-0.91141	-0.0260092	-1.02775	-0.345793	0.120345	-0.350712	-0.649452	-0.069044	-0.894189	-0.330755	0.146359	-0.0815963	-0.149208	-0.0630758	-0.638087	-0.254317	-0.160782	-0.895975	-1.33204	-0.254029	-0.397301	-0.442567	-0.00114849	-0.353154	-0.364034	-0.636376	-0.502744	0.0374461	0.192935	0.204937	-0.432149	-0.337602	0.470922	-0.51245	-1.16687	-1.18799	-1.16315	-0.997898	-1.22332	-0.453538	-0.342238	-0.338633	-0.420805	-0.543799	-0.263613	-0.400066	-0.831884	-0.820194	-0.505211
ARNT2			0.0756181					-0.312201		-0.216316	-0.0851549				-0.164671	-0.0972389		-0.507244	0.17442	-0.0852592	-0.168469	0.0846865	-0.794765	-0.448709	-0.443312	-0.2767	-0.341538	-0.423599	-0.514645	-0.547307			0.11194		-0.630935	-0.289433	-0.275601	-0.358903	-0.326721	0.134036	-0.0781578		-0.382521					-0.444977	-0.0549095
ARNTL	-0.178827	-0.130779	0.701473	-0.044026	-0.26448	-0.228311	-0.192013	-0.182676	0.115653	-0.26669	-0.268244	-0.320782	-0.144956	-0.0389979	0.407888	0.409269	-0.278853	-0.190774	-0.0851225	-0.17415	-0.152743	-0.245985	0.027726	0.246892	0.244431	-0.248788	-0.531852	-0.214532	-0.242737	-0.174906	-0.417479	-0.413966	0.414726	0.04283	-0.254839	-0.393831	-0.459629	-0.31995	-0.36744	-0.360565	-0.195542	-0.435943	-0.108008	-0.178384	-0.445916	-0.0399589	-0.271274	-0.369181	-0.199963
ARNTL2	-0.312739	-0.400208	-0.479253	-0.435424	-0.319346	-0.397597	-0.68757	-0.343018	-0.435894	-0.491473	-0.457432	-0.347564	-0.494371	-0.214908	-1.18797	-0.432609	-0.348397	0.030586	-0.733867	-0.073878	-0.5818	-0.818675	-0.0304278	-0.120793	-0.116296	0.0473156	-0.640073	-0.717782	-0.551281	-0.343149	-0.847843	-0.549719	-0.105248	-0.555943	-0.772557	-0.415673	-0.7232	-0.348104	-0.475252	-0.143105	-0.291384	-0.291837	-0.675013	-0.506147	-0.64436	-0.514023	-0.549719	-0.442212	0.0879572
ARPC1A	-0.295695	-0.609796		-0.329884	-0.3939	-0.245035	-0.345991		-0.344527	-0.46079	-0.397286	-0.356747	-0.294986	-0.281307			-0.119085				-0.47717	-0.335761				-0.337808					-0.605263	-0.660905	-0.153628	-0.235682	-0.401113	-1.00946	-0.216702	-0.382972	-0.478495	-0.087571	-0.319975	0.0389011	-0.224107	-0.183652	-0.726191	-0.216618	-0.144384	-0.344527	-0.175256
ARPC1B	-0.890145	-0.124215	-3.82257	-0.587963	-0.0135385	-0.0364791	-0.354695	-0.23718	-0.436848		-0.569825	-0.161001	-0.465172	-0.753602	-0.804455	-0.474036	-0.573499	-0.194783	0.300867	0.676444		-0.510441	0.317483	0.576476	0.573674	-1.11625	-1.4235	-1.136	-0.780616	-0.840974	-0.342582	-0.769952	-0.525582	-0.56991	-0.116823	-0.274962	-0.0244952	-0.595849	-0.264539	-0.326917	-0.394918	-1.14806	-0.462094	-0.837767	-0.337778	-0.490317	-0.879582	-0.698288	-0.580681
ARPC2	-1.03427	-1.70819	-0.515691	-0.633907	-0.779572	-1.16063	-1.09678	-1.10661		-1.1709	-1.02212	-1.10767	-0.930307	-0.668133	-0.641569	-0.760765	-1.43671	-0.922593	-0.800075	-2.262	-1.50521	-0.940949	-0.854435	-0.797353	-0.778651	-1.479	-1.44704	-1.12327	-1.56287	-1.58307	-1.26905		-1.61416	-1.09774	-1.45119	-1.61589	-1.16443	-1.44533	-1.40885	-0.46642	-0.59442	-0.615527	-0.913027	-0.704974	-1.2048	-0.820722		-2.27397	-1.13311
ARPC3	-1.15011	-1.94344		-0.592844	-1.65732	-1.54991	-1.28539				-1.51428	-1.07302	-1.03616	-1.01981			-2.05348				-1.18622	-1.27882				-2.62947					-1.81398		-1.44982	-1.29236	-1.72743	-1.62387	-1.71443	-1.51242	-1.53934	-1.34687	-1.10328	-0.945867	-1.21162	-1.01486	-1.80648	-0.875897		-0.982262	-1.57003
ARPC4-TTLL3	-1.56932	-1.94819		-0.858313	-1.33876	-1.27765	-1.71508					-1.52865	-1.09179	-0.92502			-1.69079														-1.41701			-1.70201						-1.11409	-1.10187	-1.08324	-1.63683	-1.39215	-1.31962	-1.44573
ARPC5	-1.03288	-0.967727	-0.182269	-0.601495	-0.473429	-0.207904	-0.476888	-0.287115		-0.252855	-0.406605	-0.382869	-0.788276	-0.807265	-0.661297	-0.405428	-0.491335	-0.247815	-0.0803611	-0.105226	-0.534707	-0.305056	-0.371927	-0.290351	-0.318686	-0.460052	-0.625506	-0.354814	-0.389562	-0.512289	-1.27636		-0.662563	-0.300005	-0.645975	-0.555614	-0.501344	-0.356996	-0.596216	-0.251555	-0.38668	-0.514444	-0.697079	-1.05139	-0.710072	-0.56		-0.717578	-0.421023
ARPC5L	-0.857662	-0.224744	-0.116395	-0.625061	-0.580655	-0.239424	-0.137008	-0.997375		-0.882671	-0.743257	-0.710536	-0.328435	-0.534345	-0.932745	-0.463066	-0.146657	-0.713191	-0.76554	-0.696267	-1.02599	-0.689537	-0.484961	-0.524367	-0.493528	-0.82575	-0.934181	-0.926433	-0.761163	-0.674868	-0.487776		-1.12258	-0.200978	-0.714893	-0.780814	-0.674895	-0.727927	-0.536763	-0.72781	-0.380256	-0.685017	-0.482872	-0.669701	-0.519659	-0.377691		-1.2028	-0.569285
ARPP19	-0.764913	0.0027071		-0.710405	-0.79286	-0.450388	-0.159457			-0.358031	-0.459523	-0.747261	-0.499696	-0.824088			-0.963644				-0.653835	-0.540009				0.0103015					-0.313074		-0.974524	0.0608342	-0.486364	-0.0224512	-0.359843	-0.583128	-0.55996	-0.300053	-0.09265	-0.0703112	-0.125725	-0.377762	-0.309809	-0.21029		-0.350051	-0.305815
ARPP21	-0.22663	-0.487692	-0.34875	-0.398138	-0.364598	-1.13513	-0.063918	-0.188633		-0.586458	-0.206083	-0.818011	-0.218753	0.110193	-0.393022	-0.487545	-0.282783	-0.150172	-0.215787	-0.453386	-0.415555	-0.46124	-0.503063	-0.222948	-0.20719	-0.201151	-0.239789	-0.320864	-0.266915	-0.257992	-0.0136466		-0.17288	-0.414814	-0.172755	0.193722	-0.0749483	-0.205494	-0.106913	-0.579802	-0.159648	0.450918	-0.442896	-0.268873	-0.506683	-0.0222607		-0.296867	-0.241202
ARR3			-0.259011					-0.481535		-0.123727	-0.142446				-0.207291	-0.216461		-0.0975414	-0.35877	-0.583775	0.00178006	-0.0869889	-0.356449	-0.190875	-0.194585	-0.0518188	0.262165	-0.126645	-0.0569448	-0.0303124			0.0399176		-0.194788	-0.483839	-0.510181	-0.612936	-0.622023	-0.550143	-0.133273		-0.211778					-0.120487	0.00257015
ARRB1	-0.313287	-0.0682799	-0.228622	-0.521884	0.0271072	-0.15398	-0.528086	0.0607156		-0.462105	-0.506295	-0.330909	-0.23674	-0.540921	-0.239897	-0.0704524	-0.10387	-0.0240508	-0.262289	-0.175185	-0.496612	-0.37713	-0.404444	-0.42562	-0.416972	-0.625042	-0.123219	-0.043278	-0.20709	-0.279196	-0.469994		-0.577374	-0.32155	-0.237199	-0.171305	-0.290579	-0.341614	-0.295871	-0.36109	-0.628356	-0.630013	-0.364964	-0.379683	-0.889663	-0.560486		-0.0352301	-0.274032
ARRB2	-0.0319411	-0.140615	-0.302043	-0.380287	-0.062708	-0.436107	-0.407784	-0.40972		-0.373929	-0.382901	-0.527159	-0.24026	-0.664352	-0.000625043	-0.247459	-0.686509	-0.370364	0.158761	-0.798667	-0.334511	0.100059	-0.462878	-0.0138572	-0.0209593	0.109234	-0.621008	-0.778294	-0.418309	-0.577707	-0.45377		-0.0687266	-0.349122	-0.266701	-0.357974	-0.046972	-0.361548	-0.391186	0.0547504	-0.434303	-0.111606	-0.248733	-0.675119	-0.173456	-0.331036		-0.216916	-0.181312
ARRDC1	-0.756908	-0.348346	-0.39231	-0.552906	-0.321214	-0.535359	-0.628458	-0.489959		-0.357671	-0.751722	-0.564125	-0.668133	-0.477975	-0.368486	-0.157529	-0.444533	-0.0384722	-0.287392	-0.379928	-0.413666	-0.553133	-0.439527	-0.505844	-0.513066	-1.02055	-0.829817	-0.860954	-0.475919	-0.62858	-0.456114		-0.324295	-0.419378	-0.216439	-0.0834263	-0.160305	-0.0830657	-0.162564	-0.621286	-0.136876	-0.389393	-0.108749	-1.16163	-0.764582	-0.362715		-0.532645	-0.383296
ARRDC2	-0.763589	-0.37651	-1.81222	-0.119641	-0.205707	0.0131481	-0.78154	-0.967158		-0.196563	-0.291222	-0.474073	-0.245035	-0.630584	-0.301793	-0.748518	-0.19984	-1.1606	0.266636	-0.0408204	-0.627887	-0.331281	-1.44012	-0.754121	-0.739336		-0.53218	-0.669268	-0.621879	-0.764222	-0.313804			-0.559785						-0.459269	-0.516039	-0.452005	-0.232969	-0.408451	-0.2411	-0.365792			-0.416565
ARRDC3	-0.174424	0.11878	-0.0496602	0.123996	-0.549051	-0.118637	-0.270163	-0.199149		-0.759371	0.434835	-0.21729	0.142512	-0.316007	-0.209662	-0.212731	-0.590781	-0.0529077	0.0461007	-0.125082	-0.94319	-0.173671	-0.0616312	-0.144949	-0.144324	-0.682889	-0.269911	0.158333	0.163298	0.185785	0.143199		-0.0496602	-0.0197492	-0.317223	-0.387964	-0.171011	0.0993216	-0.0974598	-0.69986	-0.32801	-0.274861	0.236011	-0.625904	-0.022556	0.152284		0.0217154	0.25727
ARRDC4	0.0899871	0.00682245	-0.59422	0.232498	0.0121712	-0.0203525	0.151616	0.110348		0.501029	0.0323743	-0.235182	0.107018	-0.142433	-0.37809	-0.0275245	0.18372	0.155546	-0.00674107	-0.163662	0.165991	-0.236508	-0.614177	-0.0791784	-0.0711324	-0.5648	-0.229433	-0.180676	-0.0464258	-0.036009	-0.0891696		0.0694373	-0.00529097	0.0881023	0.010874	0.0126309	0.204276	0.242509	-0.0330577	0.486086	-0.221789	0.367602	0.378836	0.142798	0.410157		0.328588	0.169775
ARRDC5			-0.162777					-0.787837		-0.265176	-0.733276				-0.620639	-0.561268		-0.481672	-0.408637	-0.314496	-0.388595	-0.422354	-0.299503	-0.653327	-0.617872	-0.390932	-0.164717	-0.0654068	-0.187084	-0.00745135			0.0810905		0.26474	-0.177735	0.0925254	-0.0453042	-0.0860237	-0.415044	-0.829784		-0.450438					-0.536309	-0.82481
ARSA	-0.216751	-0.814509	-0.580114	-0.483206	-0.561886	-0.289151	-0.501407	-0.835709		-0.604895	-0.750561	-0.845048	-0.659724	-0.788571	-0.570261	-0.981557	-0.630803	-0.274269	-1.0015	-0.364077	-0.660763	-0.607141	-0.64683	-0.618328	-0.61101	-1.2409	0.0829733	0.31671	0.287508	0.0470385	-0.628581		-0.503263	-0.548209	-0.605403	-0.542318	-0.70329	-0.839288	-0.926892	-0.571611	-0.664541	-0.530958	-0.648869	-0.920787	-0.516584	-0.31645		-0.530187	-0.700999
ARSB	-0.20855	-0.724733	0.093557	0.0946282	-0.557707	-0.992606	-0.0672176	0.151871		-0.245215	-0.0867634	0.0479063	-0.0160913	-0.0868119	-0.327579	-0.126155	-0.242595	-0.364985	-0.680721	-0.38899	-0.470255	-0.287446	-0.746372	-0.642471	-0.664141	0.150456	-0.0467339	-0.539246	-0.67351	-0.862017	-0.189282		-0.294465	-0.574822	-0.562604	-0.666666	-0.565034	-0.587827	-0.445185	-0.5975	-0.548261	-0.332449	-0.494009	-0.109579	-0.304728	-0.165337		-0.971382	-0.398519
ARSD			0.00306985					-0.453962		-0.439581	-0.0207241				-0.228438	-0.281364		-0.337436	-0.374206	-0.369369	-0.370614	-0.240166	-0.171742	-0.228736	-0.235455	-0.271731	-0.602416	-0.713352	-0.644939	-0.448786			0.0765975		0.145314	-0.0576484	-0.338109	-0.189303	-0.0472357	-0.371758	-0.286662		-0.0597382					-0.325305	-0.369049
ARSE	-0.306946	-0.430716	0.492589	-0.878187	-0.2164	-0.412696	-0.204136	0.13567		0.0637586	-0.16749	-0.26225	-0.574516	-0.15468	-0.792167	-0.549961	-0.307022	-0.840319	-0.640272	-0.881784	0.034834	-0.182029	-0.230161	-0.220156	-0.186654	-0.577422	0.166868	-0.151621	-0.071348	-0.276931	-0.17075		-0.0672849	-0.203933	-0.313594	-0.276606	-0.349925	-0.330368	-0.336348	-0.583268	-0.355201	-0.538727	-0.36577	-0.177097	-0.334129	-0.0875174		-0.329844	-0.419349
ARSF			0.242298					0.00520857		-0.301583	-0.163793				-0.391143	-0.206606		-0.372711	-0.056818	-0.715267	0.0221707	0.143405	0.168741	0.159325	0.162079	-0.0498728	0.255413	0.202074	0.136642	0.070819			0.0250628		0.126696	-0.0556265	0.19267	0.190012	0.238384	-0.0844594	-0.163124		-0.175978					0.253679	0.0693414
ARSG			-0.632389					-0.163094		-0.456196	-0.783582				-0.815789	-0.485433		-0.159746	-0.366548	-0.781268	-0.694449	-0.905976	-0.352665	-0.526241	-0.54968	-0.343046	-0.427712	-0.39001	-0.359786	-0.516774			-0.0329342		-0.578845	-0.357727	-0.400276	-0.341839	-0.598803	-0.324801	-0.531323		-0.399021					-0.123591	-0.733337
ARSH	-0.349068	-0.292533	-0.235408	-1.43379	-0.39894	-0.486561	-0.242599	-0.152895		-0.147246	-0.193752	-0.367457	-0.816894	0.0344842	0.119636	-0.0970034	-0.3071	0.55698	0.340401	-0.0662647	-0.252492	-0.528147	-0.300297	-0.287024	-0.301552	-0.56736	0.140301	-0.169289	-0.284531	-0.22716	-0.395017		-0.400717	0.116777	-0.610066	-0.385966	-0.348383	-0.435021	-0.433036	-0.299835	0.00478336	-0.403076	-0.301361	-0.155971	-0.00641107	-0.128182		-0.0943539	-0.357166
ARSI			-0.330804					-0.42257		-0.413489	-0.317684				-0.435644	-0.823906		0.112751	-0.129494	-0.0961507	-0.0124415	-0.141044	-0.707552	-0.713923	-0.725977	-0.525245	-0.371799	-0.324443	-0.380244	-0.371741			0.210661		0.043902	-0.0818839	0.0592121	-0.0187833	0.0105469	0.0354973	-0.410586		-0.0872893					-0.134914	0.108407
ARSJ	-0.295043	0.0103606	0.0646466	-0.824912	-0.261377	-0.50063	-0.574706	-0.0855682		-1.04346	-0.29607	-0.311926	-0.388437	-0.601904	-0.277772	-0.213045	-0.0972347	-0.443363	-0.549665	-0.597969	-0.959869	-0.297511	-0.226041	-0.252357	-0.270786	-0.477544	0.0797237	0.228122	0.229619	0.210832	-0.932387		-0.00201818	-0.636102	-0.503934	-0.607088	-0.565901	-0.225812	-0.297828	-0.368302	-0.0894607	0.23559	-0.186852	-0.310746	-0.204197	-0.762305		-0.31156	-0.401995
ARSK	-0.720545	-0.736031	-0.603418	-0.791105	-0.447386	-0.356059	-0.590099	0.128232		-0.926769	-0.493671	-0.868445	-0.287816	-0.720545	-0.355411	-0.501442	-0.433086	-1.26331	-0.378111	-0.220246	-0.667877	-0.462427	-0.428659	-0.340948	-0.329975	0.139679	-0.302086	-0.392091	-0.348501	-0.436782	-0.833586		-0.787822	-0.446272	-0.965434	-1.05019	-1.24935	-0.88991	-0.779274	-0.272848	-0.36296	-0.162266	-0.614484	-0.769551	-0.327019	-0.54579		-1.14763	-0.360505
[truncated: 16,228 more rows]
[truncated: 36 more columns]
