# Supplementary material for: Toward an integrated map of genetic interactions in cancer cells
Source: Mol Syst Biol. 2018 Feb 21;14(2):e7656. doi: 10.15252/msb.20177656 (PMC5820685; doi:10.15252/msb.20177656)
Supplement: Supplementary file 3 — Dataset EV2 [file MSB-14-e7656-s003.xlsx]

## Sheet: Dataset EV2
Dataset EV 2. Cell line variants
Alterations in cancer cell lines used for the determination of query genes
Gene Symbol:	HUGO gene symbol
Cell line:	The cancer cell line harboring the variant
Variant type:	Can be a somatic mutation, overxpression, or a copy number alteration
Chromosome:	The chromsome on which the variant is located
Start:	Start position of the variant
End:	End position of the variant
Variant description:	Can be an amino acid change, an expression value, a raw copy number or a copy number change (GISTIC score)
Source:	Source of the variant
Gene symbol	Cell line	Variant type	Chromosome	Start	End	Variant description	Source
AFF4	HCT116	Deletion - Frameshift	5	132888122	132888122	K924fs*2	COSMIC
AFF4	RKO	Insertion - Frameshift	5	132892329	132892330	T826fs*11	COSMIC
AFF4	MEWO	Insertion - Frameshift	5	132897110	132897111	R507fs*8	COSMIC
ALK	A673	Overexpression				5.9842272813477	CCLE/COSMIC
ALK	EW8	Overexpression				6.19733575096722	CCLE/COSMIC
ALK	EWS502	Overexpression				5.62519490180731	CCLE/COSMIC
ALK	MHHES1	Overexpression				6.37447560817476	CCLE/COSMIC
ALK	TC32	Overexpression				5.95477188664788	CCLE/COSMIC
ALK	TC71	Overexpression				5.86719592127423	CCLE/COSMIC
AMER1	LNCAPCLONEFGC	Insertion - Frameshift	23	64192767	64192768	S174fs*1	COSMIC
AMER1	PATU8988T	Deletion - Frameshift	23	64191920	64191920	P456fs*85	COSMIC
AMER1	DLD1	Substitution - Nonsense	23	64191543	64191543	E582*	COSMIC
AR	LNCAPCLONEFGC	Overexpression				9.55429822067696	CCLE/COSMIC
AR	MHHES1	Overexpression				6.84221232538057	CCLE/COSMIC
AR	NCIH1373	Overexpression				6.95367589194271	CCLE/COSMIC
AR	RDES	Overexpression				6.91421617903054	CCLE/COSMIC
AR	SKM1	Overexpression				6.67028723887436	CCLE/COSMIC
AR	THP1	Overexpression				6.73356460327944	CCLE/COSMIC
ARID1A	T47D	Substitution - Nonsense	1	26766318	26766318	Q944*	COSMIC
ARID1A	RKO	Deletion - Frameshift	1	26771260	26771260	P1115fs*46	COSMIC
ARID1A	P31FUJ	Deletion - Frameshift	1	26774768	26774768	T1514fs*13	COSMIC
ARNT	MONOMAC1	Overexpression				7.5945752287659	CCLE/COSMIC
ARNT	OCIAML2	Overexpression				7.12164441885236	CCLE/COSMIC
ARNT	OCIAML3	Overexpression				7.52674296348934	CCLE/COSMIC
ARNT	OCIAML5	Overexpression				7.37862545765523	CCLE/COSMIC
ARNT	PL21	Overexpression				7.38010060739817	CCLE/COSMIC
ARNT	SKM1	Overexpression				7.02068853577544	CCLE/COSMIC
ARNT	THP1	Overexpression				7.35449572821213	CCLE/COSMIC
ASXL1	OCIAML5	Substitution - Nonsense	20	32434485	32434485	Y591*	COSMIC
ASXL1	K562	Substitution - Nonsense	20	32434485	32434485	Y591*	COSMIC
ASXL1	SKM1	Substitution - Nonsense	20	32434485	32434485	Y591*	COSMIC
ASXL1	PL21	Deletion - Frameshift	20	32434499	32434499	I597fs*106	COSMIC
ASXL1	PL21	Deletion - Frameshift	20	32434499	32434499	I592fs*106	COSMIC
ASXL1	K562	Substitution - Nonsense	20	32434485	32434485	Y586*	COSMIC
ASXL1	SKM1	Substitution - Nonsense	20	32434485	32434485	Y586*	COSMIC
ASXL1	OCIAML5	Substitution - Nonsense	20	32434485	32434485	Y586*	COSMIC
ASXL1	OCIAML5	Substitution - Nonsense	20	31022288	31022288	Y591*	KLIJN
ASXL1	SKM1	Substitution - Nonsense	20	31022288	31022288	Y591*	KLIJN
ASXL1	K562	Substitution - Nonsense	20	31022288	31022288	Y591*	KLIJN
ATP1A1	A673	Overexpression				12.1344671560047	CCLE/COSMIC
ATP1A1	EWS502	Overexpression				12.096667156929	CCLE/COSMIC
ATP1A1	MHHES1	Overexpression				12.539996777554	CCLE/COSMIC
ATP1A1	RDES	Overexpression				12.2655868234232	CCLE/COSMIC
ATP1A1	TC71	Overexpression				12.0363351303422	CCLE/COSMIC
B2M	NCIH2009	Substitution - Missense	15	44711547	44711547	M1V	COSMIC
B2M	RKO	Substitution - Nonsense	15	44716331	44716331	R117*	COSMIC
B2M	NCIH2009	Substitution - Nonsense	15	44715437	44715437	Q28*	COSMIC
B2M	DLD1	Substitution - Nonsense	15	44715445	44715445	Y30*	COSMIC
B2M	DLD1	Substitution - Nonsense	15	45007643	45007643	Y30*	KLIJN
B2M	RKO	Substitution - Nonsense	15	45008529	45008529	R117*	KLIJN
B2M	NCIH2009	Substitution - Nonsense	15	45007635	45007635	Q28*	KLIJN
B2M	NCIH2009	Substitution - Missense	15	45003745	45003745	M1V	KLIJN
BAT2D1	RKO	Deletion - Frameshift	1	171540373	171540373	K971fs*42	COSMIC
BAT2D1	ASPC1	Substitution - Nonsense	1	171557970	171557970	S1953*	COSMIC
BAT2D1	HCT116	Deletion - Frameshift	1	171591761	171591761	P2872fs*5	COSMIC
BCL11B	A673	Overexpression				10.6082587374998	CCLE/COSMIC
BCL11B	CADOES1	Overexpression				10.6092722236898	CCLE/COSMIC
BCL11B	EW8	Overexpression				10.4546359294929	CCLE/COSMIC
BCL11B	EWS502	Overexpression				10.9176252592626	CCLE/COSMIC
BCL11B	MHHES1	Overexpression				10.6362482228731	CCLE/COSMIC
BCL11B	RDES	Overexpression				10.384073942485	CCLE/COSMIC
BCL11B	SKES1	Overexpression				11.9822808755304	CCLE/COSMIC
BCL11B	TC32	Overexpression				10.3743396904845	CCLE/COSMIC
BCL11B	TC71	Overexpression				10.2291105370223	CCLE/COSMIC
BCL2	MOLM13	Overexpression				8.46109155239603	CCLE/COSMIC
BCL2	MONOMAC1	Overexpression				8.86200557358209	CCLE/COSMIC
BCL2	MV411	Overexpression				8.71451375588778	CCLE/COSMIC
BCL2	OCIAML2	Overexpression				8.55399799358242	CCLE/COSMIC
BCL2	SKM1	Overexpression				8.71988164866625	CCLE/COSMIC
BCL2	THP1	Overexpression				8.29727654619905	CCLE/COSMIC
BCORL1	RKO	Deletion - Frameshift	23	130056036	130056036	P1681fs*20	COSMIC
BCORL1	HCT116	Deletion - Frameshift	23	130056036	130056036	P1681fs*20	COSMIC
BCORL1	OCIAML5	Deletion - Frameshift	23	130016024	130016024	K1085fs*7	COSMIC
BCORL1	RKO	Insertion - Frameshift	23	130012992	130012993	A74fs*20	COSMIC
BCORL1	P31FUJ	Insertion - Frameshift	23	130056042	130056043	G1682fs*4	COSMIC
BCORL1	RKO	Deletion - Frameshift	23	130056036	130056036	P1755fs*20	COSMIC
BCORL1	HCT116	Deletion - Frameshift	23	130056036	130056036	P1755fs*20	COSMIC
BCORL1	P31FUJ	Insertion - Frameshift	23	130056042	130056043	G1756fs*4	COSMIC
BRAF	A375	Substitution - Missense	7	140753336	140753336	V600E	COSMIC
BRAF	HT29	Substitution - Missense	7	140753336	140753336	V600E	COSMIC
BRAF	A673	Substitution - Missense	7	140753336	140753336	V600E	COSMIC
BRAF	COLO741	Substitution - Missense	7	140753336	140753336	V600E	COSMIC
BRAF	RKO	Substitution - Missense	7	140753336	140753336	V600E	COSMIC
BRAF	HS294T	Substitution - Missense	7	140753336	140753336	V600E	COSMIC
BRAF	HT29	Substitution - Missense	7	140453136	140453136	V600E	KLIJN
BRAF	RKO	Substitution - Missense	7	140453136	140453136	V600E	KLIJN
BRAF	A375	Substitution - Missense	7	140453136	140453136	V600E	KLIJN
BRAF	HS294T	Substitution - Missense	7	140453136	140453136	V600E	KLIJN
BRAF	A673	Substitution - Missense	7	140453136	140453136	V600E	KLIJN
BRCA2	RKO	Deletion - Frameshift	13	32339700	32339700	N1784fs*7	COSMIC
BRCA2	LNCAPCLONEFGC	Deletion - Frameshift	13	32337185	32337185	D946fs*14	COSMIC
BRCA2	HCT116	Insertion - Frameshift	13	32363217	32363218	I2675fs*6	COSMIC
BTK	EOL1	Overexpression				9.09607766612536	CCLE/COSMIC
BTK	HEL	Overexpression				10.7166711613667	CCLE/COSMIC
BTK	HL60	Overexpression				9.25059890749126	CCLE/COSMIC
BTK	MOLM13	Overexpression				9.20575971539168	CCLE/COSMIC
BTK	MV411	Overexpression				9.43416953360585	CCLE/COSMIC
BTK	NB4	Overexpression				8.67340960365962	CCLE/COSMIC
BTK	OCIAML2	Overexpression				9.28568230959555	CCLE/COSMIC
BTK	OCIAML3	Overexpression				9.00343760924226	CCLE/COSMIC
BTK	PL21	Overexpression				8.6488424407069	CCLE/COSMIC
BTK	SKM1	Overexpression				9.62990531301632	CCLE/COSMIC
BTK	THP1	Overexpression				8.86521894985854	CCLE/COSMIC
C20orf133	LNCAPCLONEFGC	Substitution - Nonsense	20	15986732	15986732	E331*	COSMIC
C20orf133	HT29	Copy number loss	20	14902704	14943614	0
C20orf133	HT29	Copy number loss	20	15071801	15103257	0
C20orf133	RKO	Copy number loss	20	15301855	15416968	0
C20orf133	RKO	Copy number loss	20	15085970	15126332	0
C20orf133	MKN45	Copy number loss	20	14616133	14694942	0
C20orf133	MKN45	Copy number loss	20	14756190	14887707	0
C20orf133	MKN45	Copy number loss	20	15035621	15145326	0
C20orf133	PATU8902	Copy number loss	20	15126393	15324612	1
C20orf133	PATU8902	Copy number loss	20	14993195	15126332	0
C9orf53	CADOES1	Copy number loss	9	21732468	22427037	0
C9orf53	EOL1	Copy number loss	9	21246385	22161353	0
C9orf53	NB4	Copy number loss	9	21468104	22696308	0
C9orf53	MOLM13	Copy number loss	9	21932527	22019733	0
CACNA1D	HCT116	Deletion - Frameshift	3	53726938	53726938	P741fs*6	COSMIC
CACNA1D	HCT116	Deletion - Frameshift	3	53726938	53726938	P721fs*6	COSMIC
CACNA1D	OCIAML2	Substitution - Nonsense	3	53772896	53772896	Q1390*	COSMIC
CACNA1D	OCIAML2	Substitution - Nonsense	3	53772896	53772896	Q1370*	COSMIC
CACNA1D	MEWO	Substitution - Nonsense	3	53811179	53811179	E2107*	COSMIC
CACNA1D	MEWO	Substitution - Nonsense	3	53811179	53811179	E2087*	COSMIC
CALN1	NCIH2009	Substitution - Nonsense	7	72106289	72106289	R42*	COSMIC
CALN1	NCIH2009	Substitution - Nonsense	7	72106289	72106289	R84*	COSMIC
CALN1	LNCAPCLONEFGC	Substitution - Nonsense	7	71810348	71810348	E216*	COSMIC
CALN1	LNCAPCLONEFGC	Substitution - Nonsense	7	71810348	71810348	E174*	COSMIC
CALN1	MEWO	Substitution - Nonsense	7	71810435	71810435	R187*	COSMIC
CALN1	MEWO	Substitution - Nonsense	7	71810435	71810435	R145*	COSMIC
CBFA2T3	HEL	Overexpression				9.72577919749541	CCLE/COSMIC
CBFA2T3	HL60	Overexpression				6.77160777671483	CCLE/COSMIC
CBFA2T3	K562	Overexpression				7.63103194333791	CCLE/COSMIC
CBFA2T3	MV411	Overexpression				7.18636352973778	CCLE/COSMIC
CBFA2T3	NB4	Overexpression				7.66064846362583	CCLE/COSMIC
CBFA2T3	SKM1	Overexpression				7.78404884989101	CCLE/COSMIC
CBFA2T3	T47D	Overexpression				7.22347170688108	CCLE/COSMIC
CBL	NB4	Overexpression				8.38776490184133	CCLE/COSMIC
CBL	OCIAML2	Overexpression				8.32650291691064	CCLE/COSMIC
CBL	OCIAML5	Overexpression				8.6847654302964	CCLE/COSMIC
CBL	SF268	Overexpression				9.74191249648814	CCLE/COSMIC
CBL	THP1	Overexpression				8.39860032912555	CCLE/COSMIC
CCDC73	HCT116	Deletion - Frameshift	11	32614079	32614079	T747fs*6	COSMIC
CCDC73	RKO	Deletion - Frameshift	11	32615974	32615974	E448fs*5	COSMIC
CCDC73	HCT116	Deletion - Frameshift	11	32654961	32654961	A220fs*5	COSMIC
CCDC73	RKO	Deletion - Frameshift	11	32613635	32613635	T895fs*8	COSMIC
CCDC73	A673	Deletion - Frameshift	11	32699320	32699320	K107fs*8	COSMIC
CD274	CAL120	Overexpression				8.6220933883418	CCLE/COSMIC
CD274	HCC44	Overexpression				7.63579893326617	CCLE/COSMIC
CD274	NCIH1373	Overexpression				7.87616410872842	CCLE/COSMIC
CD274	PANC0813	Overexpression				9.44212564038128	CCLE/COSMIC
CD274	RKO	Overexpression				12.4028154191426	CCLE/COSMIC
CDH11	A673	Overexpression				11.3393390868574	CCLE/COSMIC
CDH11	EW8	Overexpression				8.86868138120667	CCLE/COSMIC
CDH11	EWS502	Overexpression				8.72115136761276	CCLE/COSMIC
CDH11	MHHES1	Overexpression				8.98280517333162	CCLE/COSMIC
CDH11	TC32	Overexpression				9.28584292069028	CCLE/COSMIC
CDH11	TC71	Overexpression				10.4104007244042	CCLE/COSMIC
CDKN2A	HL60	Substitution - Nonsense	9	21971121	21971121	R80*	COSMIC
CDKN2A	MEWO	Substitution - Nonsense	9	21971121	21971121	R80*	COSMIC
CDKN2A	HL60	Substitution - Missense	9	21971121	21971121	P135L	COSMIC
CDKN2A	TC32	Copy number loss	9	21968229	21974827	0?	COSMIC
CDKN2A	NCIH1373	Substitution - Nonsense	9	21971143	21971143	C72*	COSMIC
CDKN2A	HL60	Substitution - Nonsense	9	21967753	21995301	R80*	CCLE
CDKN2A	NCIH1373	Substitution - Nonsense	9	21971142	21971142	C72*	KLIJN
CDKN2A	MEWO	Substitution - Nonsense	9	21971120	21971120	R80*	KLIJN
CDKN2A	A375	Substitution - Nonsense	9	21971153	21971153	E69*	KLIJN
CDKN2A	HL60	Substitution - Nonsense	9	21971120	21971120	R80*	KLIJN
CDKN2A	A673	Copy number loss	9	21918582	22388823	0
CDKN2A	CADOES1	Copy number loss	9	21732468	22427037	0
CDKN2A	K562	Copy number loss	9	20756548	26590986	0
CDKN2A	SF268	Copy number loss	9	21797136	22266092	0
CDKN2A	COLO741	Copy number loss	9	21945606	22004564	1
CDKN2A	EOL1	Copy number loss	9	21246385	22161353	0
CDKN2A	HEL	Copy number loss	9	20988427	24755139	0
CDKN2A	HT1080	Copy number loss	9	21828111	22053896	0
CDKN2A	THP1	Copy number loss	9	21280419	22241939	0
CDKN2A	MKN45	Copy number loss	9	21025827	22231936	0
CDKN2A	PANC0327	Copy number loss	9	21899357	22104392	0
CDKN2A	PANC0813	Copy number loss	9	21947958	22361812	0
CDKN2A	SU8686	Copy number loss	9	20771427	22072731	0
CDKN2A	TC71	Copy number loss	9	21900126	21980472	0
CDKN2A	NB4	Copy number loss	9	21468104	22696308	0
CDKN2A	MOLM13	Copy number loss	9	21932527	22019733	0
CDKN2A	OCIAML5	Copy number loss	9	21899357	22033183	0
CDKN2A	HS294T	Copy number loss	9	21967753	21995301	-1
CDKN2A	SF268	Copy number loss	9	21967753	21995301	-1
CDKN2A	HT1080	Copy number loss	9	21967753	21995301	-1
CDKN2A	A673	Copy number loss	9	21967753	21995301	-1
CDKN2A	THP1	Copy number loss	9	21967753	21995301	-1
CDKN2A	TC71	Copy number loss	9	21967753	21995301	-0.906361048305593
CDKN2A	K562	Copy number loss	9	21967753	21995301	-1
CDKN2A	HEL	Copy number loss	9	21967753	21995301	-1
CDKN2A	OCIAML5	Copy number loss	9	21967753	21995301	-0.756388620721482
CDKN2A	COLO741	Copy number loss	9	21967753	21995301	-1
CDKN2A	MKN45	Copy number loss	9	21967753	21995301	-1
CDKN2A	PANC0327	Copy number loss	9	21967753	21995301	-1
CDKN2A	PANC0813	Copy number loss	9	21967753	21995301	-1
CDKN2A	PANC1	Copy number loss	9	21967753	21995301	-1
CDKN2A	SU8686	Copy number loss	9	21967753	21995301	-1
CDKN2B	A673	Copy number loss	9	21918582	22388823	0
CDKN2B	CADOES1	Copy number loss	9	21732468	22427037	0
CDKN2B	K562	Copy number loss	9	20756548	26590986	0
CDKN2B	SF268	Copy number loss	9	21797136	22266092	0
CDKN2B	A375	Copy number loss	9	21976872	22107006	0
CDKN2B	COLO741	Copy number loss	9	22004698	22088261	0
CDKN2B	EOL1	Copy number loss	9	21246385	22161353	0
CDKN2B	HEL	Copy number loss	9	20988427	24755139	0
CDKN2B	HT1080	Copy number loss	9	21828111	22053896	0
CDKN2B	THP1	Copy number loss	9	21280419	22241939	0
CDKN2B	MKN45	Copy number loss	9	21025827	22231936	0
CDKN2B	PANC0327	Copy number loss	9	21899357	22104392	0
CDKN2B	PANC0813	Copy number loss	9	21947958	22361812	0
CDKN2B	SU8686	Copy number loss	9	20771427	22072731	0
CDKN2B	NB4	Copy number loss	9	21468104	22696308	0
CDKN2B	MOLM13	Copy number loss	9	21932527	22019733	0
CDKN2B	OCIAML5	Copy number loss	9	21899357	22033183	0
CDKN2B	HS294T	Copy number loss	9	22002903	22009363	-1
CDKN2B	SF268	Copy number loss	9	22002903	22009363	-1
CDKN2B	A375	Copy number loss	9	22002903	22009363	-1
CDKN2B	HT1080	Copy number loss	9	22002903	22009363	-1
CDKN2B	A673	Copy number loss	9	22002903	22009363	-1
CDKN2B	THP1	Copy number loss	9	22002903	22009363	-1
CDKN2B	K562	Copy number loss	9	22002903	22009363	-1
CDKN2B	HEL	Copy number loss	9	22002903	22009363	-1
CDKN2B	OCIAML5	Copy number loss	9	22002903	22009363	-0.756388620721482
CDKN2B	COLO741	Copy number loss	9	22002903	22009363	-1
CDKN2B	MKN45	Copy number loss	9	22002903	22009363	-1
CDKN2B	PANC0327	Copy number loss	9	22002903	22009363	-1
CDKN2B	PANC0813	Copy number loss	9	22002903	22009363	-1
CDKN2B	PANC1	Copy number loss	9	22002903	22009363	-1
CDKN2B	SU8686	Copy number loss	9	22002903	22009363	-1
CELSR3	RKO	Deletion - Frameshift	3	48660790	48660791	E615fs*31	COSMIC
CELSR3	HCT116	Deletion - Frameshift	3	48651632	48651632	H2004fs*114	COSMIC
CELSR3	LNCAPCLONEFGC	Substitution - Nonsense	3	48659757	48659757	Q960*	COSMIC
CFHR1	MV411	Copy number gain	1	196819757	196832189	6
CFHR1	RDES	Copy number gain	1	196819757	196832189	5
CFHR1	TC32	Copy number gain	1	196819757	196832189	6
CFHR3	G402	Copy number loss	1	196758721	196780088	0
CFHR3	MV411	Copy number gain	1	196774795	196795406	6
CFHR3	RDES	Copy number gain	1	196774795	196795406	5
CFHR3	TC32	Copy number gain	1	196774795	196795406	6
CHD9	NCIH2009	Substitution - Missense	16	53238389	53238389	Q894E	COSMIC
CHD9	LNCAPCLONEFGC	Deletion - Frameshift	16	53314439	53314439	R2432fs*8	COSMIC
CHD9	HT29	Substitution - Nonsense	16	53156951	53156951	Q288*	COSMIC
CHD9	NCIH2009	Substitution - Missense	16	53272301	53272301	Q894E	KLIJN
CHGB	MHHES1	Deletion - Frameshift	20	5922403	5922404	D88fs*3	COSMIC
CHGB	NB4	Substitution - Nonsense	20	5922838	5922838	R232*	COSMIC
CHGB	KBM7	Substitution - Missense				S93T	BK
CLASRP	PANC0813	Substitution - Nonsense	19	45053115	45053115	S106*	COSMIC
CLASRP	HCT116	Deletion - Frameshift	19	45052871	45052871	P95fs*81	COSMIC
CLASRP	RKO	Substitution - Nonsense	19	45070557	45070557	R660*	COSMIC
CLASRP	RKO	Substitution - Nonsense	19	45573815	45573815	R660*	KLIJN
CLC	SU8686	Copy number gain	19	39325212	40015465	9
CLC	EW8	Copy number gain	19	39731250	39738028	5
CLC	PANC1	Copy number gain	19	39731250	39738028	1.20911754060535
CLC	SU8686	Copy number gain	19	39731250	39738028	1.30953197426923
CLTCL1	EOL1	Overexpression				6.44828080986071	CCLE/COSMIC
CLTCL1	HL60	Overexpression				7.48505877776484	CCLE/COSMIC
CLTCL1	HS294T	Overexpression				6.85028610185946	CCLE/COSMIC
CLTCL1	MOLM13	Overexpression				6.51350828450791	CCLE/COSMIC
CLTCL1	MONOMAC1	Overexpression				7.23251980549678	CCLE/COSMIC
CLTCL1	MV411	Overexpression				7.90124077334209	CCLE/COSMIC
CLTCL1	NB4	Overexpression				6.36125729067423	CCLE/COSMIC
CLTCL1	OCIAML2	Overexpression				7.86259459378032	CCLE/COSMIC
CLTCL1	OCIAML3	Overexpression				7.23900845295608	CCLE/COSMIC
CLTCL1	OCIAML5	Overexpression				7.08945737128725	CCLE/COSMIC
CLTCL1	P31FUJ	Overexpression				6.32922124794265	CCLE/COSMIC
CLTCL1	PL21	Overexpression				7.83732516829339	CCLE/COSMIC
CLTCL1	SKM1	Overexpression				6.65645450492233	CCLE/COSMIC
CLTCL1	THP1	Overexpression				7.42004033202661	CCLE/COSMIC
CNTRL	HL60	Overexpression				9.77720861035026	CCLE/COSMIC
CNTRL	MOLM13	Overexpression				9.53847040223014	CCLE/COSMIC
CNTRL	MV411	Overexpression				10.04639365298	CCLE/COSMIC
CNTRL	OCIAML5	Overexpression				9.7385606029133	CCLE/COSMIC
CNTRL	SKM1	Overexpression				9.841999533992	CCLE/COSMIC
CNTRL	THP1	Overexpression				9.63667089615299	CCLE/COSMIC
COL6A6	MEWO	Substitution - Nonsense	3	130661879	130661879	Q2025*	COSMIC
COL6A6	HT29	Insertion - Frameshift	3	130665038	130665039	I2180fs*7	COSMIC
COL6A6	DLD1	Substitution - Nonsense	3	130643011	130643011	R1739*	COSMIC
CSF3R	HL60	Overexpression				7.49801937358143	CCLE/COSMIC
CSF3R	MOLM13	Overexpression				8.68971576750556	CCLE/COSMIC
CSF3R	MONOMAC1	Overexpression				7.86761221212193	CCLE/COSMIC
CSF3R	MV411	Overexpression				6.24819007876617	CCLE/COSMIC
CSF3R	OCIAML2	Overexpression				6.88467878621409	CCLE/COSMIC
CSF3R	OCIAML3	Overexpression				7.17679976314509	CCLE/COSMIC
CSF3R	OCIAML5	Overexpression				7.69068214782848	CCLE/COSMIC
CSF3R	P31FUJ	Overexpression				7.47121775835877	CCLE/COSMIC
CSF3R	PL21	Overexpression				7.46062188405943	CCLE/COSMIC
CSF3R	SKM1	Overexpression				7.37747221661699	CCLE/COSMIC
CSF3R	THP1	Overexpression				6.95455140019818	CCLE/COSMIC
DLL3	SU8686	Copy number gain	19	39325212	40015465	9
DLL3	EW8	Copy number gain	19	39498895	39508481	5
DLL3	PANC1	Copy number gain	19	39498895	39508481	1.20911754060535
DLL3	SU8686	Copy number gain	19	39498895	39508481	1.30953197426923
DMRTA1	K562	Copy number loss	9	20756548	26590986	0
DMRTA1	HEL	Copy number loss	9	20988427	24755139	0
DMRTA1	NB4	Copy number loss	9	21468104	22696308	0
DMRTA1	K562	Copy number loss	9	22446841	22455740	-1
DMRTA1	HEL	Copy number loss	9	22446841	22455740	-1
DNAH10	MV411	Substitution - Missense	12	123808930	123808930	R741W	COSMIC
DNAH10	MV411	Substitution - Missense	12	123808930	123808930	R923W	COSMIC
DNAH10	LNCAPCLONEFGC	Insertion - Frameshift	12	123830579	123830580	E1360fs*1	COSMIC
DNAH10	TC32	Substitution - Nonsense	12	123861166	123861166	R2184*	COSMIC
DNAH7	RKO	Deletion - Frameshift	2	196001811	196001811	K346fs*23	COSMIC
DNAH7	HCT116	Deletion - Frameshift	2	196001811	196001811	K346fs*23	COSMIC
DNAH7	HCT116	Deletion - Frameshift	2	195969991	195969991	K721fs*5	COSMIC
DNAH7	TC32	Deletion - Frameshift	2	195740820	195740820	I3939fs*18	COSMIC
DNAH7	DLD1	Substitution - Nonsense	2	195960492	195960492	R887*	COSMIC
DNAH9	MEWO	Substitution - Nonsense	17	11886828	11886828	Q3659*	COSMIC
DNAH9	NCIH2009	Deletion - Frameshift	17	11869151	11869151	A3318fs*23	COSMIC
DNAH9	PATU8988T	Copy number loss	17	11326331	12128753	0
DNAH9	PATU8988S	Copy number loss	17	11598431	11969748	-1
DNAH9	PATU8988T	Copy number loss	17	11598431	11969748	-1
DOCK3	LNCAPCLONEFGC	Deletion - Frameshift	3	51380173	51380173	P1852fs*45	COSMIC
DOCK3	RKO	Deletion - Frameshift	3	51380173	51380173	P1852fs*45	COSMIC
DOCK3	HCT116	Deletion - Frameshift	3	51380173	51380173	P1852fs*45	COSMIC
DOCK3	NCIH2009	Substitution - Nonsense	3	51260190	51260190	S740*	COSMIC
DOCK3	LNCAPCLONEFGC	Deletion - Frameshift	3	51380172	51380172	T1850fs*47	COSMIC
DOCK3	HCT116	Deletion - Frameshift	3	51380172	51380172	T1850fs*47	COSMIC
DOCK3	DLD1	Substitution - Nonsense	3	51339028	51339028	E1256*	COSMIC
DOCK3	NCIH2009	Substitution - Nonsense	3	51297621	51297621	S740*	KLIJN
DSP	RKO	Insertion - Frameshift	6	7582926	7582927	K1892fs*38	COSMIC
DSP	SU8686	Insertion - Frameshift	6	7583535	7583536	A2092fs*6	COSMIC
DSP	DLD1	Substitution - Nonsense	6	7576366	7576366	W901*	COSMIC
DST	HCT116	Deletion - Frameshift	6	56620222	56620222	N1271fs*3	COSMIC
DST	MEWO	Deletion - Frameshift	6	56633000	56633001	L683fs*2	COSMIC
DST	MEWO	Deletion - Frameshift	6	56633000	56633001	L1009fs*2	COSMIC
DST	CADOES1	Deletion - Frameshift	6	56561447	56561448	S2101fs*36	COSMIC
DST	CADOES1	Deletion - Frameshift	6	56561447	56561448	S4515fs*36	COSMIC
DST	LNCAPCLONEFGC	Substitution - Nonsense	6	56605027	56605027	E2990*	COSMIC
DST	DLD1	Substitution - Nonsense	6	56629315	56629315	W933*	COSMIC
DST	DLD1	Substitution - Nonsense	6	56629315	56629315	W1259*	COSMIC
DYRK1B	SU8686	Copy number gain	19	39325212	40015465	9
DYRK1B	EW8	Copy number gain	19	39825350	39834201	5
DYRK1B	PANC1	Copy number gain	19	39825350	39834201	1.94549005414046
DYRK1B	SU8686	Copy number gain	19	39825350	39834201	1.30953197426923
EID2	SU8686	Copy number gain	19	39325212	40015465	9
EID2	EW8	Copy number gain	19	39538705	39540333	5
EID2	PANC1	Copy number gain	19	39538705	39540333	1.20911754060535
EID2	SU8686	Copy number gain	19	39538705	39540333	1.30953197426923
EID2B	SU8686	Copy number gain	19	39325212	40015465	9
EID2B	EW8	Copy number gain	19	39530990	39532854	5
EID2B	PANC1	Copy number gain	19	39530990	39532854	1.20911754060535
EID2B	SU8686	Copy number gain	19	39530990	39532854	1.30953197426923
ENSG00000196115	G402	Copy number loss	8	39378085	39529447	0
ENSG00000196115	LNCAPCLONEFGC	Copy number loss	8	39389593	39529447	0
ENSG00000196115	OCIAML2	Copy number loss	8	39389157	39529447	0
ENSG00000197475	G402	Copy number loss	8	39378085	39529447	0
ENSG00000197475	LNCAPCLONEFGC	Copy number loss	8	39389593	39529447	0
ENSG00000197475	OCIAML2	Copy number loss	8	39389157	39529447	0
EP300	HCT116	Deletion - Frameshift	22	41176806	41176806	N1700fs*9	COSMIC
EP300	RKO	Deletion - Frameshift	22	41126005	41126005	K292fs*25	COSMIC
EP300	HCT116	Deletion - Frameshift	22	41170521	41170521	M1470fs*26	COSMIC
EP300	RKO	Deletion - Frameshift	22	41170521	41170521	M1470fs*26	COSMIC
EP300	P31FUJ	Insertion - Frameshift	22	41178674	41178675	H2324fs*55	COSMIC
EP300	DLD1	Substitution - Nonsense				E1014*	COSMIC
EP300	DLD1	Substitution - Nonsense	22	41152248	41152248	E1014*	COSMIC
ERBB4	LNCAPCLONEFGC	Substitution - Nonsense	2	211386958	211386958	Q1116*	COSMIC
ERBB4	LNCAPCLONEFGC	Substitution - Nonsense	2	211386958	211386958	Q1126*	COSMIC
ERBB4	OCIAML3	Copy number loss	2	212321825	212327102	0
ERBB4	DLD1	Copy number loss	2	211375717	212538841	0
ERBB4	A673	Overexpression				5.73326747240342	CCLE/COSMIC
ERBB4	EW8	Overexpression				6.31093055045678	CCLE/COSMIC
ERBB4	EWS502	Overexpression				5.90192259482077	CCLE/COSMIC
ERBB4	MHHES1	Overexpression				6.81539730685897	CCLE/COSMIC
ERBB4	OCIAML5	Overexpression				5.56519938718087	CCLE/COSMIC
ERBB4	T47D	Overexpression				5.85244361242864	CCLE/COSMIC
ERI2	RKO	Substitution - Nonsense	16	20798773	20798773	Q343*	COSMIC
ERI2	K562	Deletion - Frameshift	16	20798800	20798831	N323fs*27	COSMIC
ERI2	HCT116	Insertion - Frameshift	16	20798855	20798856	N315fs*18	COSMIC
ERI2	RKO	Substitution - Nonsense	16	20810095	20810095	Q343*	KLIJN
ESRP1	RKO	Deletion - Frameshift	8	94674383	94674383	N512fs*2	COSMIC
ESRP1	LNCAPCLONEFGC	Deletion - Frameshift	8	94664943	94664946	C258fs*1	COSMIC
ESRP1	DLD1	Deletion - Frameshift	8	94674383	94674383	N512fs*2	COSMIC
ETV6	NB4	Overexpression				8.81797165334681	CCLE/COSMIC
ETV6	OCIAML3	Overexpression				9.05199282805159	CCLE/COSMIC
ETV6	OCIAML5	Overexpression				8.77547692315456	CCLE/COSMIC
ETV6	PL21	Overexpression				9.00947285456928	CCLE/COSMIC
ETV6	SU8686	Overexpression				8.65754594666177	CCLE/COSMIC
EZH2	OCIAML5	Substitution - Missense	7	148809351	148809351	R690H	COSMIC
EZH2	PL21	Insertion - Frameshift	7	148809078	148809079	D730fs*1	COSMIC
EZH2	SKM1	Substitution - Missense	7	148811635	148811635	Y646C	COSMIC
EZH2	P31FUJ	Insertion - Frameshift	7	148807698	148807699	A736fs*2	COSMIC
EZH2	PL21	Insertion - Frameshift	7	148809078	148809079	D686fs*1	COSMIC
EZH2	OCIAML5	Substitution - Missense	7	148506443	148506443	R690H	KLIJN
EZH2	SKM1	Substitution - Missense	7	148508727	148508727	Y646C	KLIJN
FAM123B	LNCAPCLONEFGC	Insertion - Frameshift	23	64192767	64192768	S174fs*1	COSMIC
FAM123B	PATU8988T	Deletion - Frameshift	23	64191920	64191920	P456fs*85	COSMIC
FAM123B	DLD1	Substitution - Nonsense	23	64191543	64191543	E582*	COSMIC
FAM193A	ASPC1	Deletion - Frameshift	4	2646748	2646755	Q119fs*43	COSMIC
FAM193A	HCT116	Insertion - Frameshift	4	2659865	2659866	V231fs*3	COSMIC
FAM193A	DLD1	Substitution - Nonsense	4	2672223	2672223	Q437*	COSMIC
FAM193A	DLD1	Substitution - Nonsense	4	2673950	2673950	Q437*	KLIJN
FANCA	HCT116	Deletion - Frameshift	16	89775798	89775798	P615fs*25	COSMIC
FANCA	RKO	Deletion - Frameshift	16	89792519	89792520	E345fs*63	COSMIC
FANCA	DLD1	Substitution - Nonsense	16	89745053	89745053	E1178*	COSMIC
FAT2	HCT116	Substitution - Missense	5	151566284	151566284	R883H	COSMIC
FAT2	NCIH2009	Deletion - Frameshift	5	151521310	151521310	R3762fs*39	COSMIC
FAT2	DLD1	Substitution - Nonsense	5	151568565	151568565	E123*	COSMIC
FAT3	HPAFII	Substitution - Missense	11	92790171	92790171	E1522K	COSMIC
FAT3	NB4	Substitution - Nonsense	11	92354237	92354237	E709*	COSMIC
FAT3	DLD1	Substitution - Missense	11	92835041	92835041	A3348V	COSMIC
FAT4	A673	Overexpression				7.27001043564284	CCLE/COSMIC
FAT4	CADOES1	Overexpression				7.12504397326094	CCLE/COSMIC
FAT4	EW8	Overexpression				7.58679041097007	CCLE/COSMIC
FAT4	EWS502	Overexpression				7.49407853612554	CCLE/COSMIC
FAT4	MHHES1	Overexpression				8.2501227324055	CCLE/COSMIC
FAT4	RDES	Overexpression				6.78889425555386	CCLE/COSMIC
FAT4	SKES1	Overexpression				9.42213218494341	CCLE/COSMIC
FAT4	TC32	Overexpression				8.4429246099124	CCLE/COSMIC
FES	EOL1	Overexpression				8.49132835049724	CCLE/COSMIC
FES	HEL	Overexpression				7.64170000083989	CCLE/COSMIC
FES	HL60	Overexpression				8.14139772277539	CCLE/COSMIC
FES	MOLM13	Overexpression				8.1400890636066	CCLE/COSMIC
FES	MONOMAC1	Overexpression				7.15502119382154	CCLE/COSMIC
FES	MV411	Overexpression				8.53776951152294	CCLE/COSMIC
FES	NB4	Overexpression				7.25288279824394	CCLE/COSMIC
FES	OCIAML3	Overexpression				8.31074362223046	CCLE/COSMIC
FES	OCIAML5	Overexpression				7.95646846870318	CCLE/COSMIC
FES	P31FUJ	Overexpression				7.42197534348863	CCLE/COSMIC
FES	PL21	Overexpression				7.29161735221276	CCLE/COSMIC
FES	SKM1	Overexpression				7.48231609816557	CCLE/COSMIC
FES	THP1	Overexpression				8.36173131733168	CCLE/COSMIC
FFAR3	MHHES1	Copy number loss	19	35358592	35370947	0
FFAR3	TF1	Copy number gain	19	35358460	35360485	6
FFAR3	EW8	Copy number gain	19	35358460	35360485	5
FH	CADOES1	Overexpression				11.0658092228001	CCLE/COSMIC
FH	EW8	Overexpression				11.237252137421	CCLE/COSMIC
FH	SKES1	Overexpression				11.2448671398134	CCLE/COSMIC
FH	TC32	Overexpression				12.4081356398222	CCLE/COSMIC
FH	TC71	Overexpression				10.9927520734472	CCLE/COSMIC
FHIT	HCT116	Copy number loss	3	60335540	60355241	0
FHIT	MKN45	Copy number loss	3	60428674	60546703	0
FHIT	MKN45	Copy number loss	3	60290993	60402589	0
FHIT	DLD1	Copy number loss	3	59749310	61251459	0
FHIT	TF1	Copy number loss	3	59749310	61251459	0
FLT3	OCIAML2	Substitution - Missense	13	28028192	28028192	A680V	COSMIC
FLT3	OCIAML2	Substitution - Missense	13	28602329	28602329	A680V	KLIJN
FLT3	EOL1	Overexpression				10.6520477216372	CCLE/COSMIC
FLT3	HL60	Overexpression				7.70134528094716	CCLE/COSMIC
FLT3	MOLM13	Overexpression				11.2516876775546	CCLE/COSMIC
FLT3	MONOMAC1	Overexpression				11.802589260817	CCLE/COSMIC
FLT3	MV411	Overexpression				11.0695614380368	CCLE/COSMIC
FLT3	OCIAML2	Overexpression				9.61358805370204	CCLE/COSMIC
FLT3	OCIAML3	Overexpression				9.35538534951026	CCLE/COSMIC
FLT3	OCIAML5	Overexpression				10.1195619984436	CCLE/COSMIC
FLT3	P31FUJ	Overexpression				8.4578950282611	CCLE/COSMIC
FLT3	PL21	Overexpression				9.6694762626765	CCLE/COSMIC
FLT3	SKM1	Overexpression				9.84700875281753	CCLE/COSMIC
FLT3	THP1	Overexpression				8.91976652226558	CCLE/COSMIC
FOXL2	HEL	Overexpression				7.34413454320782	CCLE/COSMIC
FOXL2	K562	Overexpression				7.31931305234405	CCLE/COSMIC
FOXL2	PANC1	Overexpression				7.33596816508465	CCLE/COSMIC
FOXL2	PATU8988S	Overexpression				6.89919184526855	CCLE/COSMIC
FOXL2	PATU8988T	Overexpression				7.60311294542409	CCLE/COSMIC
GALNTL6	MV411	Copy number loss	4	171812254	173041559	0
GALNTL6	MONOMAC1	Copy number loss	4	171812254	173041559	0
GALNTL6	EWS502	Copy number loss	4	171812254	173041559	0
GATA2	HEL	Overexpression				10.2961313228414	CCLE/COSMIC
GATA2	K562	Overexpression				8.49452981246118	CCLE/COSMIC
GATA2	LNCAPCLONEFGC	Overexpression				8.86504125726222	CCLE/COSMIC
GATA2	MOLM13	Overexpression				8.47519920484992	CCLE/COSMIC
GATA2	OCIAML5	Overexpression				8.56483829685232	CCLE/COSMIC
GON4L	MEWO	Substitution - Nonsense	1	155766436	155766436	Q1013*	COSMIC
GON4L	RKO	Deletion - Frameshift	1	155853312	155853312	S157fs*17	COSMIC
GON4L	DLD1	Substitution - Nonsense	1	155815849	155815849	E373*	COSMIC
GON4L	DLD1	Substitution - Nonsense	1	155785640	155785640	E373*	KLIJN
GON4L	MEWO	Substitution - Nonsense	1	155736227	155736227	Q1013*	KLIJN
GPR18	LNCAPCLONEFGC	Insertion - Frameshift	13	99255293	99255294	I198fs*16	COSMIC
GPR18	SKM1	Insertion - Frameshift	13	99255343	99255344	D177fs*37	COSMIC
GPR18	HCT116	Substitution - Nonsense	13	99255071	99255071	G268*	COSMIC
GPR98	HCT116	Deletion - Frameshift	5	90756587	90756587	N3906fs*29	COSMIC
GPR98	LNCAPCLONEFGC	Substitution - Nonsense	5	90658261	90658261	G1579*	COSMIC
GPR98	MEWO	Substitution - Nonsense	5	90676104	90676104	Q1780*	COSMIC
GPR98	DLD1	Substitution - Nonsense	5	90628800	90628800	R493*	COSMIC
GRM1	LNCAPCLONEFGC	Deletion - Frameshift	6	146029536	146029536	F9fs*119	COSMIC
GRM1	RKO	Deletion - Frameshift	6	146029536	146029536	F9fs*119	COSMIC
GRM1	HCT116	Insertion - Frameshift	6	146434209	146434210	L1002fs*103	COSMIC
GSTM1	OCIAML3	Copy number loss	1	109690353	109697557	0
GSTM1	DLD1	Copy number loss	1	109687814	109709039	0
GSTM1	NCIH1373	Copy number loss	1	109687814	109709039	0
HNF1A	ASPC1	Overexpression				5.02703627743038	CCLE/COSMIC
HNF1A	EW8	Overexpression				4.81315607019579	CCLE/COSMIC
HNF1A	HPAFII	Overexpression				5.24543092762946	CCLE/COSMIC
HNF1A	HT29	Overexpression				4.73496245807785	CCLE/COSMIC
HNF1A	MKN45	Overexpression				5.14696587885655	CCLE/COSMIC
HNF1A	PATU8988S	Overexpression				4.7779063997314	CCLE/COSMIC
HNF1A	TC32	Overexpression				5.00242961994637	CCLE/COSMIC
HOXA11	DLD1	Overexpression				8.74144674568259	CCLE/COSMIC
HOXA11	HT29	Overexpression				8.94399809696401	CCLE/COSMIC
HOXA11	MOLM13	Overexpression				8.09577583988021	CCLE/COSMIC
HOXA11	OCIAML3	Overexpression				9.27077560411443	CCLE/COSMIC
HOXA11	RKO	Overexpression				7.52399956632691	CCLE/COSMIC
HOXA11	THP1	Overexpression				8.13073398313246	CCLE/COSMIC
HOXA13	ASPC1	Overexpression				9.07223359764338	CCLE/COSMIC
HOXA13	DLD1	Overexpression				9.01830986720561	CCLE/COSMIC
HOXA13	HT29	Overexpression				8.56784598211235	CCLE/COSMIC
HOXA13	MKN45	Overexpression				8.23937405295006	CCLE/COSMIC
HOXA13	OCIAML3	Overexpression				8.92967937434641	CCLE/COSMIC
HOXA13	PATU8988S	Overexpression				7.97077998590654	CCLE/COSMIC
HOXA13	THP1	Overexpression				8.40605617817172	CCLE/COSMIC
HOXC11	CADOES1	Overexpression				6.04973898099687	CCLE/COSMIC
HOXC11	MHHES1	Overexpression				6.21271551337511	CCLE/COSMIC
HOXC11	MKN45	Overexpression				5.57999468650381	CCLE/COSMIC
HOXC11	RDES	Overexpression				5.8178627220959	CCLE/COSMIC
HOXC11	SKES1	Overexpression				6.09561777864197	CCLE/COSMIC
HOXC11	TC32	Overexpression				6.22489386010454	CCLE/COSMIC
HOXC11	TC71	Overexpression				6.01681869086231	CCLE/COSMIC
HOXC13	A375	Overexpression				7.57608017764774	CCLE/COSMIC
HOXC13	HS294T	Overexpression				7.9082545504528	CCLE/COSMIC
HOXC13	MHHES1	Overexpression				7.73810196914919	CCLE/COSMIC
HOXC13	PANC1	Overexpression				8.79321889445265	CCLE/COSMIC
HOXC13	SKES1	Overexpression				7.86522516645154	CCLE/COSMIC
HOXC13	T47D	Overexpression				7.86586114347868	CCLE/COSMIC
HOXD13	A673	Overexpression				8.03158009202937	CCLE/COSMIC
HOXD13	EW8	Overexpression				8.62577475095789	CCLE/COSMIC
HOXD13	EWS502	Overexpression				9.08317980969859	CCLE/COSMIC
HOXD13	HEL	Overexpression				6.98958323024865	CCLE/COSMIC
HOXD13	MHHES1	Overexpression				10.9600669376948	CCLE/COSMIC
HOXD13	NB4	Overexpression				8.17175015981547	CCLE/COSMIC
HOXD13	RDES	Overexpression				8.46184391520582	CCLE/COSMIC
HOXD13	SKES1	Overexpression				9.06450840172397	CCLE/COSMIC
HOXD13	TC71	Overexpression				9.10560707303484	CCLE/COSMIC
HYDIN	RKO	Substitution - Nonsense	16	70952594	70952594	R2119*	COSMIC
HYDIN	HCC44	Deletion - Frameshift	16	70907401	70907401	P2829fs*23	COSMIC
HYDIN	RKO	Deletion - Frameshift	16	71018411	71018411	N1121fs*3	COSMIC
HYDIN	RKO	Substitution - Nonsense	16	70860789	70860789	Q3963*	COSMIC
HYDIN	HCT116	Insertion - Frameshift	16	71069286	71069287	Q652fs*66	COSMIC
HYDIN	HCT116	Insertion - Frameshift	16	71069286	71069287	Q679fs*66	COSMIC
HYDIN	HCT116	Insertion - Frameshift	16	71069286	71069287	Q667fs*48	COSMIC
HYDIN	HCT116	Insertion - Frameshift	16	71069286	71069287	Q669fs*51	COSMIC
HYDIN	MEWO	Substitution - Nonsense	16	71178987	71178987	Q108*	COSMIC
HYDIN	MEWO	Substitution - Nonsense	16	71178987	71178987	Q135*	COSMIC
HYDIN	MEWO	Substitution - Nonsense	16	71178987	71178987	Q125*	COSMIC
IDH1	HT1080	Substitution - Missense	2	208248389	208248389	R132C	COSMIC
IDH1	CORL105	Substitution - Missense	2	208248389	208248389	R132C	COSMIC
IDH1	DLD1	Substitution - Missense				G97D	COSMIC
IDH1	DLD1	Substitution - Missense	2	208248493	208248493	G97D	COSMIC
IDH1	HT1080	Substitution - Missense	2	208236227	208266074	R132C	CCLE
IDH1	DLD1	Substitution - Missense	2	209113217	209113217	G97D	KLIJN
IDH1	HT1080	Substitution - Missense	2	209113113	209113113	R132C	KLIJN
IFNA1	K562	Copy number loss	9	20756548	26590986	0
IFNA1	EOL1	Copy number loss	9	21246385	22161353	0
IFNA1	HEL	Copy number loss	9	20988427	24755139	0
IFNA1	THP1	Copy number loss	9	21280419	22241939	0
IFNA1	MKN45	Copy number loss	9	21025827	22231936	0
IFNA1	SU8686	Copy number loss	9	20771427	22072731	0
IFNA1	THP1	Copy number loss	9	21440454	21441316	-1
IFNA1	K562	Copy number loss	9	21440454	21441316	-1
IFNA1	HEL	Copy number loss	9	21440454	21441316	-1
IFNA1	MKN45	Copy number loss	9	21440454	21441316	-1
IFNA1	SU8686	Copy number loss	9	21440454	21441316	-1
IFNA10	K562	Copy number loss	9	20756548	26590986	0
IFNA10	HEL	Copy number loss	9	20988427	24755139	0
IFNA10	MKN45	Copy number loss	9	21025827	22231936	0
IFNA10	SU8686	Copy number loss	9	20771427	22072731	0
IFNA10	K562	Copy number loss	9	21206181	21207143	-1
IFNA10	HEL	Copy number loss	9	21206181	21207143	-1
IFNA10	MKN45	Copy number loss	9	21206181	21207143	-1
IFNA10	SU8686	Copy number loss	9	21206181	21207143	-1
IFNA13	K562	Copy number loss	9	20756548	26590986	0
IFNA13	EOL1	Copy number loss	9	21246385	22161353	0
IFNA13	HEL	Copy number loss	9	20988427	24755139	0
IFNA13	THP1	Copy number loss	9	21280419	22241939	0
IFNA13	MKN45	Copy number loss	9	21025827	22231936	0
IFNA13	SU8686	Copy number loss	9	20771427	22072731	0
IFNA13	THP1	Copy number loss	9	21367424	21368962	-1
IFNA13	K562	Copy number loss	9	21367424	21368962	-1
IFNA13	HEL	Copy number loss	9	21367424	21368962	-1
IFNA13	MKN45	Copy number loss	9	21367424	21368962	-1
IFNA13	SU8686	Copy number loss	9	21367424	21368962	-1
IFNA14	K562	Copy number loss	9	20756548	26590986	0
IFNA14	HEL	Copy number loss	9	20988427	24755139	0
IFNA14	MKN45	Copy number loss	9	21025827	22231936	0
IFNA14	SU8686	Copy number loss	9	20771427	22072731	0
IFNA14	K562	Copy number loss	9	21239002	21239991	-1
IFNA14	HEL	Copy number loss	9	21239002	21239991	-1
IFNA14	MKN45	Copy number loss	9	21239002	21239991	-1
IFNA14	SU8686	Copy number loss	9	21239002	21239991	-1
IFNA16	K562	Copy number loss	9	20756548	26590986	0
IFNA16	HEL	Copy number loss	9	20988427	24755139	0
IFNA16	MKN45	Copy number loss	9	21025827	22231936	0
IFNA16	SU8686	Copy number loss	9	20771427	22072731	0
IFNA16	K562	Copy number loss	9	21216373	21217311	-1
IFNA16	HEL	Copy number loss	9	21216373	21217311	-1
IFNA16	MKN45	Copy number loss	9	21216373	21217311	-1
IFNA16	SU8686	Copy number loss	9	21216373	21217311	-1
IFNA17	K562	Copy number loss	9	20756548	26590986	0
IFNA17	HEL	Copy number loss	9	20988427	24755139	0
IFNA17	MKN45	Copy number loss	9	21025827	22231936	0
IFNA17	SU8686	Copy number loss	9	20771427	22072731	0
IFNA17	K562	Copy number loss	9	21227243	21228222	-1
IFNA17	HEL	Copy number loss	9	21227243	21228222	-1
IFNA17	MKN45	Copy number loss	9	21227243	21228222	-1
IFNA17	SU8686	Copy number loss	9	21227243	21228222	-1
IFNA2	K562	Copy number loss	9	20756548	26590986	0
IFNA2	EOL1	Copy number loss	9	21246385	22161353	0
IFNA2	HEL	Copy number loss	9	20988427	24755139	0
IFNA2	THP1	Copy number loss	9	21280419	22241939	0
IFNA2	MKN45	Copy number loss	9	21025827	22231936	0
IFNA2	SU8686	Copy number loss	9	20771427	22072731	0
IFNA2	THP1	Copy number loss	9	21384254	21385388	-1
IFNA2	K562	Copy number loss	9	21384254	21385388	-1
IFNA2	HEL	Copy number loss	9	21384254	21385388	-1
IFNA2	MKN45	Copy number loss	9	21384254	21385388	-1
IFNA2	SU8686	Copy number loss	9	21384254	21385388	-1
IFNA21	K562	Copy number loss	9	20756548	26590986	0
IFNA21	HEL	Copy number loss	9	20988427	24755139	0
IFNA21	MKN45	Copy number loss	9	21025827	22231936	0
IFNA21	SU8686	Copy number loss	9	20771427	22072731	0
IFNA21	K562	Copy number loss	9	21165637	21166660	-1
IFNA21	HEL	Copy number loss	9	21165637	21166660	-1
IFNA21	MKN45	Copy number loss	9	21165637	21166660	-1
IFNA21	SU8686	Copy number loss	9	21165637	21166660	-1
IFNA4	K562	Copy number loss	9	20756548	26590986	0
IFNA4	HEL	Copy number loss	9	20988427	24755139	0
IFNA4	MKN45	Copy number loss	9	21025827	22231936	0
IFNA4	SU8686	Copy number loss	9	20771427	22072731	0
IFNA4	K562	Copy number loss	9	21186694	21187671	-1
IFNA4	HEL	Copy number loss	9	21186694	21187671	-1
IFNA4	MKN45	Copy number loss	9	21186694	21187671	-1
IFNA4	SU8686	Copy number loss	9	21186694	21187671	-1
IFNA5	K562	Copy number loss	9	20756548	26590986	0
IFNA5	EOL1	Copy number loss	9	21246385	22161353	0
IFNA5	HEL	Copy number loss	9	20988427	24755139	0
IFNA5	THP1	Copy number loss	9	21280419	22241939	0
IFNA5	MKN45	Copy number loss	9	21025827	22231936	0
IFNA5	SU8686	Copy number loss	9	20771427	22072731	0
IFNA5	THP1	Copy number loss	9	21304326	21305312	-1
IFNA5	K562	Copy number loss	9	21304326	21305312	-1
IFNA5	HEL	Copy number loss	9	21304326	21305312	-1
IFNA5	MKN45	Copy number loss	9	21304326	21305312	-1
IFNA5	SU8686	Copy number loss	9	21304326	21305312	-1
IFNA6	K562	Copy number loss	9	20756548	26590986	0
IFNA6	EOL1	Copy number loss	9	21246385	22161353	0
IFNA6	HEL	Copy number loss	9	20988427	24755139	0
IFNA6	THP1	Copy number loss	9	21280419	22241939	0
IFNA6	MKN45	Copy number loss	9	21025827	22231936	0
IFNA6	SU8686	Copy number loss	9	20771427	22072731	0
IFNA6	THP1	Copy number loss	9	21349835	21351378	-1
IFNA6	K562	Copy number loss	9	21349835	21351378	-1
IFNA6	HEL	Copy number loss	9	21349835	21351378	-1
IFNA6	MKN45	Copy number loss	9	21349835	21351378	-1
IFNA6	SU8686	Copy number loss	9	21349835	21351378	-1
IFNA7	K562	Copy number loss	9	20756548	26590986	0
IFNA7	HEL	Copy number loss	9	20988427	24755139	0
IFNA7	MKN45	Copy number loss	9	21025827	22231936	0
IFNA7	SU8686	Copy number loss	9	20771427	22072731	0
IFNA7	K562	Copy number loss	9	21201469	21202205	-1
IFNA7	HEL	Copy number loss	9	21201469	21202205	-1
IFNA7	MKN45	Copy number loss	9	21201469	21202205	-1
IFNA7	SU8686	Copy number loss	9	21201469	21202205	-1
IFNA8	K562	Copy number loss	9	20756548	26590986	0
IFNA8	EOL1	Copy number loss	9	21246385	22161353	0
IFNA8	HEL	Copy number loss	9	20988427	24755139	0
IFNA8	THP1	Copy number loss	9	21280419	22241939	0
IFNA8	MKN45	Copy number loss	9	21025827	22231936	0
IFNA8	SU8686	Copy number loss	9	20771427	22072731	0
IFNA8	THP1	Copy number loss	9	21409147	21410185	-1
IFNA8	K562	Copy number loss	9	21409147	21410185	-1
IFNA8	HEL	Copy number loss	9	21409147	21410185	-1
IFNA8	MKN45	Copy number loss	9	21409147	21410185	-1
IFNA8	SU8686	Copy number loss	9	21409147	21410185	-1
IFNB1	K562	Copy number loss	9	20756548	26590986	0
IFNB1	HEL	Copy number loss	9	20988427	24755139	0
IFNB1	MKN45	Copy number loss	9	21025827	22231936	0
IFNB1	SU8686	Copy number loss	9	20771427	22072731	0
IFNB1	K562	Copy number loss	9	21077105	21077963	-1
IFNB1	HEL	Copy number loss	9	21077105	21077963	-1
IFNB1	MKN45	Copy number loss	9	21077105	21077963	-1
IFNB1	SU8686	Copy number loss	9	21077105	21077963	-1
IFNE	K562	Copy number loss	9	20756548	26590986	0
IFNE	EOL1	Copy number loss	9	21246385	22161353	0
IFNE	HEL	Copy number loss	9	20988427	24755139	0
IFNE	THP1	Copy number loss	9	21280419	22241939	0
IFNE	MKN45	Copy number loss	9	21025827	22231936	0
IFNE	SU8686	Copy number loss	9	20771427	22072731	0
IFNE	NB4	Copy number loss	9	21468104	22696308	0
IFNE	THP1	Copy number loss	9	21480839	21482313	-1
IFNE	K562	Copy number loss	9	21480839	21482313	-1
IFNE	HEL	Copy number loss	9	21480839	21482313	-1
IFNE	MKN45	Copy number loss	9	21480839	21482313	-1
IFNE	SU8686	Copy number loss	9	21480839	21482313	-1
IFNW1	K562	Copy number loss	9	20756548	26590986	0
IFNW1	HEL	Copy number loss	9	20988427	24755139	0
IFNW1	MKN45	Copy number loss	9	21025827	22231936	0
IFNW1	SU8686	Copy number loss	9	20771427	22072731	0
IFNW1	K562	Copy number loss	9	21140214	21142145	-1
IFNW1	HEL	Copy number loss	9	21140214	21142145	-1
IFNW1	MKN45	Copy number loss	9	21140214	21142145	-1
IFNW1	SU8686	Copy number loss	9	21140214	21142145	-1
IKBKB	CAL120	Overexpression				8.7007332752411	CCLE/COSMIC
IKBKB	EOL1	Overexpression				8.77042233588628	CCLE/COSMIC
IKBKB	MOLM13	Overexpression				8.54105560034999	CCLE/COSMIC
IKBKB	MONOMAC1	Overexpression				8.29904659183657	CCLE/COSMIC
IKBKB	MV411	Overexpression				8.32676462806383	CCLE/COSMIC
IKBKB	OCIAML2	Overexpression				8.1917952009811	CCLE/COSMIC
IKBKB	OCIAML5	Overexpression				8.13470344207672	CCLE/COSMIC
IKBKB	PL21	Overexpression				8.34628422555822	CCLE/COSMIC
IKBKB	THP1	Overexpression				8.30392863361418	CCLE/COSMIC
IKZF1	EOL1	Overexpression				8.60227116142714	CCLE/COSMIC
IKZF1	HL60	Overexpression				9.09766933267301	CCLE/COSMIC
IKZF1	MOLM13	Overexpression				9.00849815303129	CCLE/COSMIC
IKZF1	MV411	Overexpression				9.33183354947713	CCLE/COSMIC
IKZF1	NB4	Overexpression				8.93676187112237	CCLE/COSMIC
IKZF1	OCIAML2	Overexpression				8.80398137789193	CCLE/COSMIC
IKZF1	OCIAML5	Overexpression				8.92922178313704	CCLE/COSMIC
IKZF1	PL21	Overexpression				8.85172559479454	CCLE/COSMIC
IKZF1	SKM1	Overexpression				8.59720599562484	CCLE/COSMIC
IMMP2L	HPAFII	Copy number loss	7	111054551	111113345	0
IMMP2L	HPAFII	Copy number loss	7	111156934	111201307	0
IMMP2L	OCIAML2	Copy number loss	7	110926913	110968066	0
IMMP2L	OCIAML3	Copy number loss	7	110997514	111002298	0
ITGA6	HCT116	Substitution - Nonsense	2	172469179	172469179	R148*	COSMIC
ITGA6	MEWO	Substitution - Nonsense	2	172489539	172489539	Q854*	COSMIC
ITGA6	MKN45	Insertion - Frameshift	2	172504210	172504211	Q1079fs*10	COSMIC
ITGA6	MEWO	Substitution - Nonsense	2	172489539	172489539	Q893*	COSMIC
ITGA6	MKN45	Insertion - Frameshift	2	172504210	172504211	Q1118fs*10	COSMIC
ITGB7	LNCAPCLONEFGC	Substitution - Nonsense	12	53192732	53192732	C635*	COSMIC
ITGB7	MEWO	Substitution - Nonsense	12	53200256	53200256	W63*	COSMIC
ITGB7	DLD1	Substitution - Nonsense	12	53193859	53193859	E451*	COSMIC
JAK1	A673	Overexpression				12.2033980269758	CCLE/COSMIC
JAK1	CADOES1	Overexpression				12.4766831397901	CCLE/COSMIC
JAK1	MHHES1	Overexpression				12.3593827412719	CCLE/COSMIC
JAK1	RDES	Overexpression				11.9123121460293	CCLE/COSMIC
JAK1	TC71	Overexpression				12.1172474654639	CCLE/COSMIC
JAKMIP1	CADOES1	Substitution - Missense	4	6081626	6081626	R362W	COSMIC
JAKMIP1	RKO	Deletion - Frameshift	4	6050669	6050670	R606fs*6	COSMIC
JAKMIP1	HCT116	Deletion - Frameshift	4	6081619	6081619	N364fs*4	COSMIC
KANK1	HCT116	Substitution - Nonsense	9	711024	711024	W86*	COSMIC
KANK1	P31FUJ	Deletion - Frameshift	9	731165	731165	N969fs*6	COSMIC
KANK1	P31FUJ	Deletion - Frameshift	9	731165	731165	N811fs*6	COSMIC
KANK1	HCT116	Substitution - Nonsense	9	711024	711024	W86*	KLIJN
KANK1	HEL	Copy number loss	9	638038	1247407	0
KANK1	HEL	Copy number loss	9	470291	746106	-0.82928831551614
KDSR	A673	Overexpression				11.2128231811961	CCLE/COSMIC
KDSR	CADOES1	Overexpression				10.7488784149393	CCLE/COSMIC
KDSR	EW8	Overexpression				10.5632548255706	CCLE/COSMIC
KDSR	EWS502	Overexpression				11.1400458986866	CCLE/COSMIC
KDSR	MHHES1	Overexpression				11.1953072557274	CCLE/COSMIC
KDSR	RDES	Overexpression				10.1116005174537	CCLE/COSMIC
KDSR	SKES1	Overexpression				10.2958909392806	CCLE/COSMIC
KDSR	TC32	Overexpression				11.0876736108748	CCLE/COSMIC
KDSR	TC71	Overexpression				11.2165954350342	CCLE/COSMIC
KIAA1024	HCT116	Deletion - Frameshift	15	79463195	79463195	L811fs*7	COSMIC
KIAA1024	HCT116	Deletion - Frameshift	15	79458244	79458244	S702fs*11	COSMIC
KIAA1024	NCIH2009	Substitution - Nonsense	15	79457828	79457828	E561*	COSMIC
KIAA1024	DLD1	Deletion - Frameshift	15	79458244	79458244	S702fs*11	COSMIC
KIT	CADOES1	Overexpression				8.02321772622372	CCLE/COSMIC
KIT	DLD1	Overexpression				7.24355253366575	CCLE/COSMIC
KIT	EW8	Overexpression				7.78524662767639	CCLE/COSMIC
KIT	EWS502	Overexpression				8.58581245453427	CCLE/COSMIC
KIT	HEL	Overexpression				8.12354041479952	CCLE/COSMIC
KIT	MHHES1	Overexpression				8.54862509563972	CCLE/COSMIC
KIT	RDES	Overexpression				8.25523879798221	CCLE/COSMIC
KIT	SKM1	Overexpression				9.20752958498122	CCLE/COSMIC
KIT	TC32	Overexpression				9.3824020362965	CCLE/COSMIC
KLHL9	K562	Copy number loss	9	20756548	26590986	0
KLHL9	EOL1	Copy number loss	9	21246385	22161353	0
KLHL9	HEL	Copy number loss	9	20988427	24755139	0
KLHL9	THP1	Copy number loss	9	21280419	22241939	0
KLHL9	MKN45	Copy number loss	9	21025827	22231936	0
KLHL9	SU8686	Copy number loss	9	20771427	22072731	0
KLHL9	THP1	Copy number loss	9	21329671	21335380	-1
KLHL9	K562	Copy number loss	9	21329671	21335380	-1
KLHL9	HEL	Copy number loss	9	21329671	21335380	-1
KLHL9	MKN45	Copy number loss	9	21329671	21335380	-1
KLHL9	SU8686	Copy number loss	9	21329671	21335380	-1
KMT2A	P31FUJ	Insertion - Frameshift	11	118468814	118468815	R158fs*13	COSMIC
KMT2A	RKO	Deletion - Frameshift	11	118473779	118473780	D877fs*8	COSMIC
KMT2A	OCIAML2	Substitution - Nonsense	11	118494360	118494360	K1748*	COSMIC
KMT2C	LNCAPCLONEFGC	Deletion - Frameshift	7	152148439	152148439	F4496fs*21	COSMIC
KMT2C	CORL105	Substitution - Nonsense	7	152163582	152163582	L3332*	COSMIC
KMT2C	HCT116	Deletion - Frameshift	7	152202996	152202996	I1344fs*1	COSMIC
KRAS	SKM1	Substitution - Missense	12	25225713	25225713	K117N	COSMIC
KRAS	HCC44	Substitution - Missense	12	25245351	25245351	G12C	COSMIC
KRAS	PANC0813	Substitution - Missense	12	25245350	25245350	G12D	COSMIC
KRAS	HPAFII	Substitution - Missense	12	25245350	25245350	G12D	COSMIC
KRAS	SU8686	Substitution - Missense	12	25245350	25245350	G12D	COSMIC
KRAS	ASPC1	Substitution - Missense	12	25245350	25245350	G12D	COSMIC
KRAS	NCIH2009	Substitution - Missense	12	25245350	25245350	G12A	COSMIC
KRAS	NB4	Substitution - Missense	12	25245332	25245332	A18D	COSMIC
KRAS	PATU8988T	Substitution - Missense	12	25245350	25245350	G12V	COSMIC
KRAS	PANC0327	Substitution - Missense	12	25245350	25245350	G12V	COSMIC
KRAS	PATU8902	Substitution - Missense	12	25245350	25245350	G12V	COSMIC
KRAS	HCT116	Substitution - Missense	12	25245347	25245347	G13D	COSMIC
KRAS	PL21	Substitution - Missense	12	25225627	25225627	A146V	COSMIC
KRAS	PANC1	Substitution - Missense	12	25245350	25245350	G12D	COSMIC
KRAS	DLD1	Substitution - Missense	12	25245347	25245347	G13D	COSMIC
KRAS	DLD1	Substitution - Missense				G13D	COSMIC
KRAS	PANC1	Substitution - Missense				G12D	COSMIC
KRAS	NCIH1373	Substitution - Missense	12	25245351	25245351	G12C	COSMIC
KRAS	ASPC1	Substitution - Missense	12	25204789	25250936	G12D	CCLE
KRAS	HCC44	Substitution - Missense	12	25204789	25250936	G12C	CCLE
KRAS	HCT116	Substitution - Missense	12	25204789	25250936	G13D	CCLE
KRAS	HPAFII	Substitution - Missense	12	25204789	25250936	G12D	CCLE
KRAS	NCIH1373	Substitution - Missense	12	25204789	25250936	G12C	CCLE
KRAS	PANC0327	Substitution - Missense	12	25204789	25250936	G12V	CCLE
KRAS	PANC0813	Substitution - Missense	12	25204789	25250936	G12D	CCLE
KRAS	PANC1	Substitution - Missense	12	25204789	25250936	G12D	CCLE
KRAS	PATU8902	Substitution - Missense	12	25204789	25250936	G12V	CCLE
KRAS	PATU8988S	Substitution - Missense	12	25204789	25250936	G12V	CCLE
KRAS	PATU8988T	Substitution - Missense	12	25204789	25250936	G12V	CCLE
KRAS	SU8686	Substitution - Missense	12	25204789	25250936	G12D	CCLE
KRAS	SKM1	Substitution - Missense	12	25378647	25378647	K117N	KLIJN
KRAS	DLD1	Substitution - Missense	12	25398281	25398281	G13D	KLIJN
KRAS	HCT116	Substitution - Missense	12	25398281	25398281	G13D	KLIJN
KRAS	NCIH1373	Substitution - Missense	12	25398285	25398285	G12C	KLIJN
KRAS	ASPC1	Substitution - Missense	12	25398284	25398284	G12D	KLIJN
KRAS	HPAFII	Substitution - Missense	12	25398284	25398284	G12D	KLIJN
KRAS	PANC0327	Substitution - Missense	12	25398284	25398284	G12V	KLIJN
KRAS	PANC0813	Substitution - Missense	12	25398284	25398284	G12D	KLIJN
KRAS	PANC1	Substitution - Missense	12	25398284	25398284	G12D	KLIJN
KRAS	PATU8902	Substitution - Missense	12	25398284	25398284	G12V	KLIJN
KRAS	PATU8988T	Substitution - Missense	12	25398284	25398284	G12V	KLIJN
KRAS	SU8686	Substitution - Missense	12	25398284	25398284	G12D	KLIJN
KRAS	PL21	Substitution - Missense	12	25378561	25378561	A146V	KLIJN
KRAS	NCIH2009	Substitution - Missense	12	25398284	25398284	G12A	KLIJN
KRAS	PATU8988S	Substitution - Missense	12	25398284	25398284	G12V	KLIJN
KRAS	HCC44	Substitution - Missense	12	25398285	25398285	G12C	KLIJN
LCE3B	SKES1	Copy number gain	1	152583052	152614119	7
LCE3B	CADOES1	Copy number gain	1	152583052	152614101	5
LCE3B	EOL1	Copy number loss	1	152583231	152614119	0
LCE3B	OCIAML3	Copy number loss	1	152583231	152614065	0
LCE3B	DLD1	Copy number loss	1	152613811	152614098	0
LCE3B	NCIH1373	Copy number loss	1	152613811	152614098	0
LCE3C	SKES1	Copy number gain	1	152583052	152614119	7
LCE3C	CADOES1	Copy number gain	1	152583052	152614101	5
LCE3C	EOL1	Copy number loss	1	152583231	152614119	0
LCE3C	G402	Copy number loss	1	152583231	152613763	0
LCE3C	SKM1	Copy number gain	1	152583231	152613763	14
LCE3C	OCIAML2	Copy number loss	1	152583231	152613803	0
LCE3C	OCIAML3	Copy number loss	1	152583231	152614065	0
LCE3C	DLD1	Copy number loss	1	152600662	152601086	0
LCE3C	NCIH1373	Copy number loss	1	152600662	152601086	0
LEUTX	SU8686	Copy number gain	19	39325212	40015465	9
LEUTX	EW8	Copy number gain	19	39776595	39786167	5
LEUTX	PANC1	Copy number gain	19	39776595	39786167	1.94549005414046
LEUTX	SU8686	Copy number gain	19	39776595	39786167	1.30953197426923
LGALS13	SU8686	Copy number gain	19	39325212	40015465	9
LGALS13	EW8	Copy number gain	19	39602501	39607476	5
LGALS13	PANC1	Copy number gain	19	39602501	39607476	1.20911754060535
LGALS13	SU8686	Copy number gain	19	39602501	39607476	1.30953197426923
LGALS14	SU8686	Copy number gain	19	39325212	40015465	9
LGALS14	EW8	Copy number gain	19	39704306	39709444	5
LGALS14	PANC1	Copy number gain	19	39704306	39709444	1.20911754060535
LGALS14	SU8686	Copy number gain	19	39704306	39709444	1.30953197426923
LGALS16	SU8686	Copy number gain	19	39325212	40015465	9
LGALS16	EW8	Copy number gain	19	39655894	39660647	5
LGALS16	PANC1	Copy number gain	19	39655894	39660647	1.20911754060535
LGALS16	SU8686	Copy number gain	19	39655894	39660647	1.30953197426923
LIMK2	P31FUJ	Insertion - Frameshift	22	31276798	31276799	G574fs*12	COSMIC
LIMK2	A673	Insertion - Frameshift	22	31277075	31277076	G669fs*14	COSMIC
LIMK2	DLD1	Substitution - Nonsense	22	31258327	31258327	Y51*	COSMIC
LIMK2	DLD1	Substitution - Nonsense	22	31258327	31258327	Y30*	COSMIC
LIMK2	DLD1	Substitution - Nonsense	22	31654313	31654313	Y30*	KLIJN
LIMK2	DLD1	Substitution - Nonsense	22	31654313	31654313	Y51*	KLIJN
LMO2	A673	Overexpression				10.0563819480352	CCLE/COSMIC
LMO2	EOL1	Overexpression				10.2065350810518	CCLE/COSMIC
LMO2	HEL	Overexpression				10.4832252073379	CCLE/COSMIC
LMO2	HL60	Overexpression				9.96528190457433	CCLE/COSMIC
LMO2	MOLM13	Overexpression				10.6572999613754	CCLE/COSMIC
LMO2	MONOMAC1	Overexpression				9.98697334103762	CCLE/COSMIC
LMO2	MV411	Overexpression				11.1868495608916	CCLE/COSMIC
LMO2	OCIAML2	Overexpression				10.6102237498062	CCLE/COSMIC
LMO2	OCIAML3	Overexpression				11.5188452399821	CCLE/COSMIC
LMO2	OCIAML5	Overexpression				10.8303743969818	CCLE/COSMIC
LMO2	P31FUJ	Overexpression				11.0130296948682	CCLE/COSMIC
LMO2	PL21	Overexpression				9.87988365579903	CCLE/COSMIC
LMO2	SKM1	Overexpression				10.3842611257437	CCLE/COSMIC
LMO2	THP1	Overexpression				10.8384665163193	CCLE/COSMIC
LOC652153	RKO	Substitution - Nonsense	16	70952594	70952594	R2071*	COSMIC
LOC652153	HCC44	Deletion - Frameshift	16	70907401	70907401	P2781fs*23	COSMIC
LOC652153	RKO	Deletion - Frameshift	16	71018411	71018411	N1073fs*3	COSMIC
LOC652153	RKO	Substitution - Nonsense	16	70860789	70860789	Q3915*	COSMIC
LOC652153	HCT116	Insertion - Frameshift	16	71069286	71069287	Q652fs*66	COSMIC
LOC652153	MEWO	Substitution - Nonsense	16	71178987	71178987	Q108*	COSMIC
LYL1	EOL1	Overexpression				9.37884321897426	CCLE/COSMIC
LYL1	HEL	Overexpression				10.168038299043	CCLE/COSMIC
LYL1	HL60	Overexpression				9.78463906098792	CCLE/COSMIC
LYL1	K562	Overexpression				9.75531507709336	CCLE/COSMIC
LYL1	MOLM13	Overexpression				8.87172519191571	CCLE/COSMIC
LYL1	MONOMAC1	Overexpression				8.60269917896465	CCLE/COSMIC
LYL1	OCIAML2	Overexpression				9.10024299102448	CCLE/COSMIC
LYL1	OCIAML3	Overexpression				8.80775582078949	CCLE/COSMIC
LYL1	OCIAML5	Overexpression				10.6823108975789	CCLE/COSMIC
LYL1	P31FUJ	Overexpression				9.82926700228133	CCLE/COSMIC
LYL1	PL21	Overexpression				9.71676563602308	CCLE/COSMIC
LYL1	SKM1	Overexpression				8.56747992227251	CCLE/COSMIC
LYL1	THP1	Overexpression				8.62534353565974	CCLE/COSMIC
MACROD2	LNCAPCLONEFGC	Substitution - Nonsense	20	15986732	15986732	E96*	COSMIC
MACROD2	DLD1	Copy number loss	20	13995369	16053197	0
MACROD2	TF1	Copy number loss	20	13995369	16053197	0
MAFB	A673	Overexpression				10.5862933457535	CCLE/COSMIC
MAFB	CADOES1	Overexpression				9.76734560400563	CCLE/COSMIC
MAFB	EWS502	Overexpression				10.0347308842392	CCLE/COSMIC
MAFB	LNCAPCLONEFGC	Overexpression				9.07236990845394	CCLE/COSMIC
MAFB	MHHES1	Overexpression				10.2917710225817	CCLE/COSMIC
MAFB	OCIAML3	Overexpression				9.10716838323491	CCLE/COSMIC
MAFB	RDES	Overexpression				10.0349518752233	CCLE/COSMIC
MAFB	SKES1	Overexpression				10.740262222635	CCLE/COSMIC
MAFB	TC71	Overexpression				10.3306591690984	CCLE/COSMIC
MDN1	HCT116	Substitution - Nonsense	6	89644043	89644043	Q5585*	COSMIC
MDN1	OCIAML3	Deletion - Frameshift	6	89749623	89749623	T1179fs*120	COSMIC
MDN1	DLD1	Substitution - Nonsense	6	89658711	89658711	E4974*	COSMIC
MDN1	DLD1	Substitution - Nonsense	6	90368430	90368430	E4974*	KLIJN
MDN1	HCT116	Substitution - Nonsense	6	90353762	90353762	Q5585*	KLIJN
MKL1	HL60	Overexpression				6.1822451426112	CCLE/COSMIC
MKL1	MOLM13	Overexpression				6.0235799622569	CCLE/COSMIC
MKL1	MONOMAC1	Overexpression				6.1121294629294	CCLE/COSMIC
MKL1	MV411	Overexpression				6.2495622651791	CCLE/COSMIC
MKL1	OCIAML3	Overexpression				6.37347692559502	CCLE/COSMIC
MKL1	OCIAML5	Overexpression				6.07131444948518	CCLE/COSMIC
MKL1	SKM1	Overexpression				5.76512552497141	CCLE/COSMIC
MLL	P31FUJ	Insertion - Frameshift	11	118468814	118468815	R158fs*13	COSMIC
MLL	RKO	Deletion - Frameshift	11	118473779	118473780	D877fs*8	COSMIC
MLL	OCIAML2	Substitution - Nonsense	11	118494360	118494360	K1751*	COSMIC
MLL2	NCIH2009	Substitution - Missense	12	49032571	49032571	Q4045R	COSMIC
MLL2	HCT116	Insertion - Frameshift	12	49040448	49040449	R2443fs*6	COSMIC
MLL2	CORL105	Deletion - Frameshift	12	49041208	49041208	R2188fs*76	COSMIC
MLL2	RKO	Substitution - Nonsense	12	49034629	49034629	G3465*	COSMIC
MLL2	RKO	Substitution - Nonsense	12	49428412	49428412	G3465*	KLIJN
MLL2	NCIH2009	Substitution - Missense	12	49426354	49426354	Q4045R	KLIJN
MLL3	LNCAPCLONEFGC	Deletion - Frameshift	7	152148439	152148439	F4553fs*21	COSMIC
MLL3	CORL105	Substitution - Nonsense	7	152163582	152163582	L3332*	COSMIC
MLL3	HCT116	Deletion - Frameshift	7	152202996	152202996	I1344fs*1	COSMIC
MLL4	HCT116	Deletion - Frameshift	19	35732101	35732101	G1881fs*16	COSMIC
MLL4	MEWO	Substitution - Nonsense	19	35732060	35732060	R1866*	COSMIC
MLL4	RKO	Deletion - Frameshift	19	35731927	35731927	P1823fs*74	COSMIC
MLL4	LNCAPCLONEFGC	Insertion - Frameshift	19	35720280	35720281	V314fs*20	COSMIC
MLLT4	LNCAPCLONEFGC	Deletion - Frameshift	6	167962492	167962492	E1623fs*>29	COSMIC
MLLT4	LNCAPCLONEFGC	Deletion - Frameshift	6	167962492	167962492	E1625fs*120	COSMIC
MLLT4	T47D	Insertion - Frameshift	6	167917103	167917104	T854fs*4	COSMIC
MLLT4	T47D	Insertion - Frameshift	6	167917103	167917104	T838fs*4	COSMIC
MLLT4	HCT116	Deletion - Frameshift	6	167925049	167925049	K1014fs*20	COSMIC
MLLT4	HCT116	Deletion - Frameshift	6	167925049	167925049	K998fs*20	COSMIC
MN1	EWS502	Overexpression				9.55460711830342	CCLE/COSMIC
MN1	MHHES1	Overexpression				8.42471944715241	CCLE/COSMIC
MN1	RDES	Overexpression				8.181444401397	CCLE/COSMIC
MN1	SKES1	Overexpression				9.44635567582485	CCLE/COSMIC
MN1	TC32	Overexpression				9.53163192473041	CCLE/COSMIC
MTAP	CADOES1	Copy number loss	9	21732468	22427037	0
MTAP	K562	Copy number loss	9	20756548	26590986	0
MTAP	SF268	Copy number loss	9	21797136	22266092	0
MTAP	COLO741	Copy number loss	9	21700796	21944289	0
MTAP	EOL1	Copy number loss	9	21246385	22161353	0
MTAP	HEL	Copy number loss	9	20988427	24755139	0
MTAP	HT1080	Copy number loss	9	21828111	22053896	0
MTAP	THP1	Copy number loss	9	21280419	22241939	0
MTAP	MKN45	Copy number loss	9	21025827	22231936	0
MTAP	SU8686	Copy number loss	9	20771427	22072731	0
MTAP	NB4	Copy number loss	9	21468104	22696308	0
MTAP	TC32	Copy number loss	9	21802543	21937651	0
MTAP	HS294T	Copy number loss	9	21802543	21937651	-1
MTAP	SF268	Copy number loss	9	21802543	21937651	-1
MTAP	HT1080	Copy number loss	9	21802543	21937651	-0.884018016734066
MTAP	THP1	Copy number loss	9	21802543	21937651	-1
MTAP	K562	Copy number loss	9	21802543	21937651	-1
MTAP	HEL	Copy number loss	9	21802543	21937651	-1
MTAP	COLO741	Copy number loss	9	21802543	21937651	-1
MTAP	MKN45	Copy number loss	9	21802543	21937651	-1
MTAP	PANC1	Copy number loss	9	21802543	21937651	-0.821485451264214
MTAP	SU8686	Copy number loss	9	21802543	21937651	-1
MTTP	MEWO	Substitution - Nonsense	4	99583461	99583461	K113*	COSMIC
MTTP	HT29	Substitution - Nonsense	4	99622756	99622756	G865*	COSMIC
MTTP	DLD1	Deletion - Frameshift	4	99612971	99612971	E683fs*31	COSMIC
MUC1	HPAFII	Overexpression				10.0247961765398	CCLE/COSMIC
MUC1	MKN45	Overexpression				9.6068977986706	CCLE/COSMIC
MUC1	PATU8902	Overexpression				8.7647945435391	CCLE/COSMIC
MUC1	PATU8988S	Overexpression				9.28404964035499	CCLE/COSMIC
MUC1	T47D	Overexpression				10.1274368603022	CCLE/COSMIC
MYB	EOL1	Overexpression				10.2874506508861	CCLE/COSMIC
MYB	HEL	Overexpression				10.1194694628313	CCLE/COSMIC
MYB	HL60	Overexpression				10.5349811532509	CCLE/COSMIC
MYB	MOLM13	Overexpression				11.1930210233301	CCLE/COSMIC
MYB	MONOMAC1	Overexpression				10.516168812797	CCLE/COSMIC
MYB	MV411	Overexpression				11.2531435779241	CCLE/COSMIC
MYB	NB4	Overexpression				10.6153742176774	CCLE/COSMIC
MYB	OCIAML2	Overexpression				11.2779990721534	CCLE/COSMIC
MYB	OCIAML3	Overexpression				10.4928567967625	CCLE/COSMIC
MYB	OCIAML5	Overexpression				11.5772219911115	CCLE/COSMIC
MYB	P31FUJ	Overexpression				10.2857983042296	CCLE/COSMIC
MYB	PL21	Overexpression				11.1423260981521	CCLE/COSMIC
MYB	SKM1	Overexpression				10.8710698090909	CCLE/COSMIC
MYB	THP1	Overexpression				10.5717096364587	CCLE/COSMIC
MYC	PL21	Substitution - Missense	8	127738438	127738438	P74L	COSMIC
MYC	PL21	Substitution - Missense	8	127738438	127738438	P59L	COSMIC
MYC	RAJI	Substitution - Missense	8	127735434	127741434	E39D	CCLE
MYC	RAJI	Substitution - Missense	8	128750625	128750625	E54D	KLIJN
MYC	PL21	Substitution - Missense	8	128750684	128750684	P74L	KLIJN
MYC	HL60	Copy number gain	8	127677339	127758307	10
MYC	SKM1	Copy number gain	8	127613144	128862207	9
MYC	HCC44	Copy number gain	8	127276377	128677963	13
MYC	NB4	Copy number gain	8	126997406	127837099	9
MYC	HL60	Copy number gain	8	127735434	127741434	2.01282644577105
MYC	HCC44	Copy number gain	8	127735434	127741434	1.72294654580665
MYH8	MEWO	Substitution - Nonsense	17	10412463	10412463	W441*	COSMIC
MYH8	P31FUJ	Deletion - Frameshift	17	10410889	10410889	F492fs*8	COSMIC
MYH8	MOLM13	Deletion - Frameshift	17	10410889	10410889	F492fs*8	COSMIC
MYO7B	ASPC1	Insertion - Frameshift	2	127636575	127636576	L2027fs*60	COSMIC
MYO7B	ASPC1	Insertion - Frameshift	2	127636575	127636576	L2271fs*60	COSMIC
MYO7B	ASPC1	Insertion - Frameshift	2	127636576	127636577	L2027fs*60	COSMIC
MYO7B	ASPC1	Insertion - Frameshift	2	127636576	127636577	L2271fs*60	COSMIC
MYO7B	RAJI	Insertion - Frameshift	2	127628150	127628151	T1661fs*20	COSMIC
MYO7B	EWS502	Deletion - Frameshift	2	127635902	127635902	K2220fs*5	COSMIC
MYO7B	DLD1	Deletion - Frameshift	2	127633265	127633265	R1780fs*84	COSMIC
MYO7B	EWS502	Deletion - Frameshift	2	127635902	127635902	K1976fs*5	COSMIC
MYO7B	DLD1	Deletion - Frameshift	2	127633265	127633265	R2024fs*84	COSMIC
NCOR1	RKO	Insertion - Frameshift	17	16126142	16126143	T525fs*11	COSMIC
NCOR1	HCT116	Deletion - Frameshift	17	16101474	16101475	V822fs*3	COSMIC
NCOR1	RKO	Deletion - Frameshift	17	16061785	16061785	Q1833fs*17	COSMIC
NCOR1	DLD1	Substitution - Nonsense	17	16080471	16080471	R1113*	COSMIC
NCOR1	DLD1	Substitution - Nonsense	17	16080471	16080471	R1129*	COSMIC
NF1	HCT116	Deletion - Frameshift	17	31226460	31226460	P678fs*10	COSMIC
NF1	MEWO	Substitution - Nonsense	17	31249015	31249015	Q1336*	COSMIC
NF1	HCT116	Insertion - Frameshift	17	31226459	31226460	I679fs*21	COSMIC
NF1	RKO	Deletion - Frameshift	17	31340602	31340602	N2341fs*5	COSMIC
NF1	RKO	Deletion - Frameshift	17	31225126	31225126	Y628fs*3	COSMIC
NF1	RKO	Deletion - Frameshift	17	31340602	31340602	N134fs*5	COSMIC
NF1	MEWO	Substitution - Nonsense	17	29576033	29576033	Q1336*	KLIJN
NLRP3	PATU8988T	Substitution - Nonsense	1	247423996	247423996	Q185*	COSMIC
NLRP3	G402	Substitution - Nonsense	1	247419071	247419071	K93*	COSMIC
NLRP3	LNCAPCLONEFGC	Substitution - Nonsense	1	247423322	247423322	R126*	COSMIC
NRAS	HT1080	Substitution - Missense	1	114713909	114713909	Q61K	COSMIC
NRAS	OCIAML3	Substitution - Missense	1	114713908	114713908	Q61L	COSMIC
NRAS	HL60	Substitution - Missense	1	114713908	114713908	Q61L	COSMIC
NRAS	P31FUJ	Substitution - Missense	1	114716127	114716127	G12C	COSMIC
NRAS	THP1	Substitution - Missense	1	114716126	114716126	G12D	COSMIC
NRAS	HL60	Substitution - Missense	1	114704469	114716894	Q61L	CCLE
NRAS	HT1080	Substitution - Missense	1	114704469	114716894	Q61K	CCLE
NRAS	OCIAML3	Substitution - Missense	1	114704469	114716894	Q61L	CCLE
NRAS	P31FUJ	Substitution - Missense	1	114704469	114716894	G12C	CCLE
NRAS	TF1	Substitution - Missense	1	114704469	114716894	Q61P	CCLE
NRAS	THP1	Substitution - Missense	1	114704469	114716894	G12D	CCLE
NRAS	OCIAML3	Substitution - Missense	1	115256529	115256529	Q61L	KLIJN
NRAS	HT1080	Substitution - Missense	1	115256530	115256530	Q61K	KLIJN
NRAS	HL60	Substitution - Missense	1	115256529	115256529	Q61L	KLIJN
NRAS	THP1	Substitution - Missense	1	115258747	115258747	G12D	KLIJN
NUP214	HL60	Overexpression				7.93270069826865	CCLE/COSMIC
NUP214	K562	Overexpression				8.74737053517509	CCLE/COSMIC
NUP214	MONOMAC1	Overexpression				8.19999326611419	CCLE/COSMIC
NUP214	OCIAML2	Overexpression				8.28483477121778	CCLE/COSMIC
NUP214	OCIAML3	Overexpression				8.9489448612311	CCLE/COSMIC
NUP214	THP1	Overexpression				8.09930141698816	CCLE/COSMIC
OLIG2	A375	Overexpression				6.60345831674252	CCLE/COSMIC
OLIG2	COLO741	Overexpression				7.0192843131492	CCLE/COSMIC
OLIG2	EOL1	Overexpression				6.84319205533286	CCLE/COSMIC
OLIG2	HEL	Overexpression				7.1867494490036	CCLE/COSMIC
OLIG2	HL60	Overexpression				6.02765179231345	CCLE/COSMIC
OLIG2	NB4	Overexpression				8.5034714179316	CCLE/COSMIC
OLIG2	THP1	Overexpression				5.61549824866744	CCLE/COSMIC
P2RY8	EOL1	Overexpression				9.97053371679876	CCLE/COSMIC
P2RY8	HL60	Overexpression				9.67554568898397	CCLE/COSMIC
P2RY8	MOLM13	Overexpression				10.0534087637508	CCLE/COSMIC
P2RY8	MONOMAC1	Overexpression				10.1464527914752	CCLE/COSMIC
P2RY8	MV411	Overexpression				9.72989768045744	CCLE/COSMIC
P2RY8	NB4	Overexpression				9.30400026208943	CCLE/COSMIC
P2RY8	OCIAML2	Overexpression				10.0084636410815	CCLE/COSMIC
P2RY8	OCIAML5	Overexpression				10.5673194838763	CCLE/COSMIC
P2RY8	P31FUJ	Overexpression				9.2362896474963	CCLE/COSMIC
P2RY8	PL21	Overexpression				10.4537120684971	CCLE/COSMIC
P2RY8	SKM1	Overexpression				9.11539407749868	CCLE/COSMIC
P2RY8	THP1	Overexpression				10.009824444421	CCLE/COSMIC
PAX3	COLO741	Overexpression				6.20770652102195	CCLE/COSMIC
PAX3	EWS502	Overexpression				7.8538761521209	CCLE/COSMIC
PAX3	MEWO	Overexpression				6.3071369545044	CCLE/COSMIC
PAX3	MHHES1	Overexpression				8.57920769882183	CCLE/COSMIC
PAX3	RDES	Overexpression				7.55515817649924	CCLE/COSMIC
PAX3	TC32	Overexpression				8.2044720508542	CCLE/COSMIC
PAX3	TC71	Overexpression				6.07012928292468	CCLE/COSMIC
PAX7	A673	Overexpression				9.01572691575915	CCLE/COSMIC
PAX7	EW8	Overexpression				6.74940099571165	CCLE/COSMIC
PAX7	EWS502	Overexpression				9.45816448270289	CCLE/COSMIC
PAX7	MHHES1	Overexpression				9.5827454521384	CCLE/COSMIC
PAX7	RDES	Overexpression				10.2337997353711	CCLE/COSMIC
PAX7	SKES1	Overexpression				10.7834357908329	CCLE/COSMIC
PAX7	TC32	Overexpression				9.65681344146633	CCLE/COSMIC
PAX7	TC71	Overexpression				7.79046286870755	CCLE/COSMIC
PCDH15	NB4	Insertion - Frameshift	10	53903297	53903298	I1150fs*19	COSMIC
PCDH15	NB4	Insertion - Frameshift	10	53903297	53903298	I1155fs*19	COSMIC
PCDH15	PATU8902	Deletion - Frameshift	10	54153230	54153230	A552fs*22	COSMIC
PCDH15	PATU8902	Deletion - Frameshift	10	54153230	54153230	A557fs*22	COSMIC
PCDH15	DLD1	Substitution - Missense	10	54022933	54022933	E834K	COSMIC
PCDH15	DLD1	Substitution - Missense	10	54022933	54022933	E829K	COSMIC
PCDH15	G402	Copy number loss	10	54542614	54589491	0
PCDHB11	TOV112D	Substitution - Nonsense	5	141202142	141202142	R790*	COSMIC
PCDHB11	RKO	Substitution - Nonsense	5	141200384	141200384	E204*	COSMIC
PCDHB11	P31FUJ	Deletion - Frameshift	5	141200676	141200680	T302fs*7	COSMIC
PCDHB8	MEWO	Substitution - Missense	5	141178965	141178965	E311K	COSMIC
PCDHB8	NCIH2009	Substitution - Nonsense	5	141179726	141179726	Y564*	COSMIC
PCDHB8	MHHES1	Substitution - Nonsense	5	141180075	141180075	Q681*	COSMIC
PCM1	EOL1	Overexpression				9.35706248675245	CCLE/COSMIC
PCM1	MONOMAC1	Overexpression				9.40622374349921	CCLE/COSMIC
PCM1	NB4	Overexpression				9.41654874312269	CCLE/COSMIC
PCM1	OCIAML3	Overexpression				9.72220456040069	CCLE/COSMIC
PCM1	TOV112D	Overexpression				10.7118840641537	CCLE/COSMIC
PHF3	HEL	Substitution - Missense	6	63680051	63680051	N99S	COSMIC
PHF3	MEWO	Substitution - Nonsense	6	63685058	63685058	Q446*	COSMIC
PHF3	LNCAPCLONEFGC	Insertion - Frameshift	6	63698533	63698534	R971fs*6	COSMIC
PHF3	HEL	Substitution - Missense	6	64389952	64389952	N99S	KLIJN
PIK3CA	HT29	Substitution - Missense	3	179210279	179210279	P449T	COSMIC
PIK3CA	RKO	Substitution - Missense	3	179234297	179234297	H1047R	COSMIC
PIK3CA	HCT116	Substitution - Missense	3	179234297	179234297	H1047R	COSMIC
PIK3CA	T47D	Substitution - Missense	3	179234297	179234297	H1047R	COSMIC
PIK3CA	DLD1	Substitution - Missense	3	179218303	179218303	E545K	COSMIC
PIK3CA	DLD1	Substitution - Missense	3	179218315	179218315	D549N	COSMIC
PIK3CA	HCT116	Substitution - Missense	3	179148114	179240093	H1047R	CCLE
PIK3CA	RKO	Substitution - Missense	3	179148114	179240093	H1047R	CCLE
PIK3CA	T47D	Substitution - Missense	3	179148114	179240093	H1047R	CCLE
PIK3CA	T47D	Substitution - Missense	3	178952085	178952085	H1047R	KLIJN
PIK3CA	DLD1	Substitution - Missense	3	178936103	178936103	D549N	KLIJN
PIK3CA	DLD1	Substitution - Missense	3	178936091	178936091	E545K	KLIJN
PIK3CA	HCT116	Substitution - Missense	3	178952085	178952085	H1047R	KLIJN
PIK3CA	HT29	Substitution - Missense	3	178928067	178928067	P449T	KLIJN
PIK3CA	RKO	Substitution - Missense	3	178952085	178952085	H1047R	KLIJN
PIM1	EOL1	Overexpression				10.4190240187839	CCLE/COSMIC
PIM1	HEL	Overexpression				9.95982759486242	CCLE/COSMIC
PIM1	K562	Overexpression				10.0622177283294	CCLE/COSMIC
PIM1	MOLM13	Overexpression				9.33532023988252	CCLE/COSMIC
PIM1	MV411	Overexpression				8.93813525827895	CCLE/COSMIC
PKHD1	MKN45	Deletion - Frameshift	6	52025455	52025455	L1452fs*8	COSMIC
PKHD1	LNCAPCLONEFGC	Substitution - Nonsense	6	52059988	52059988	W391*	COSMIC
PKHD1	TC32	Substitution - Nonsense	6	52054042	52054042	E654*	COSMIC
PLAG1	CADOES1	Overexpression				6.93671017551019	CCLE/COSMIC
PLAG1	EW8	Overexpression				6.84854462259055	CCLE/COSMIC
PLAG1	OCIAML3	Overexpression				6.71926284221914	CCLE/COSMIC
PLAG1	PL21	Overexpression				6.9779083206557	CCLE/COSMIC
PLAG1	RDES	Overexpression				6.72155361249251	CCLE/COSMIC
PLAG1	SKM1	Overexpression				6.67715017219872	CCLE/COSMIC
PLAG1	TC71	Overexpression				6.97741315702355	CCLE/COSMIC
PLEKHA6	HCT116	Deletion - Frameshift	1	204259283	204259283	V328fs*172	COSMIC
PLEKHA6	RKO	Deletion - Frameshift	1	204259283	204259283	V328fs*172	COSMIC
PLEKHA6	DLD1	Deletion - Frameshift	1	204259283	204259283	V328fs*172	COSMIC
PLOD3	RKO	Deletion - Frameshift	7	101212646	101212646	R297fs*61	COSMIC
PLOD3	P31FUJ	Insertion - Frameshift	7	101212652	101212653	R297fs*44	COSMIC
PLOD3	LNCAPCLONEFGC	Insertion - Frameshift	7	101212652	101212653	R297fs*44	COSMIC
POU5F1B	SKM1	Copy number gain	8	122506954	127613012	10
POU5F1B	HCC44	Copy number gain	8	127276377	128677963	13
POU5F1B	NB4	Copy number gain	8	126997406	127837099	9
POU5F1B	HCC44	Copy number gain	8	127414290	127420069	1.72294654580665
PRDM9	MEWO	Substitution - Nonsense	5	23526799	23526799	Q571*	COSMIC
PRDM9	HELA	Deletion - Frameshift	5	23509945	23509945	F73fs*36	COSMIC
PRDM9	TC32	Deletion - Frameshift	5	23527159	23527159	Y692fs*>203	COSMIC
PRTG	HCT116	Deletion - Frameshift	15	55620694	55620694	F1056fs*30	COSMIC
PRTG	RKO	Deletion - Frameshift	15	55620694	55620694	F1056fs*30	COSMIC
PRTG	LNCAPCLONEFGC	Substitution - Nonsense	15	55679423	55679423	W332*	COSMIC
PSMC4	SU8686	Copy number gain	19	39325212	40015465	9
PSMC4	EW8	Copy number gain	19	39971005	39981441	5
PSMC4	PANC1	Copy number gain	19	39971005	39981441	1.94549005414046
PSMC4	SU8686	Copy number gain	19	39971005	39981441	1.30953197426923
PTEN	LNCAPCLONEFGC	Deletion - Frameshift	10	87864485	87864486	K6fs*4	COSMIC
PTEN	P31FUJ	Substitution - Nonsense	10	87864488	87864488	E7*	COSMIC
PTEN	THP1	Copy number loss	10	87902462	87966988	0
PTEN	THP1	Copy number loss	10	87863113	87971930	-0.830177810625163
PTPN13	MEWO	Substitution - Nonsense	4	86750601	86750601	Q928*	COSMIC
PTPN13	A375	Deletion - Frameshift	4	86771218	86771219	S1623fs*14	COSMIC
PTPN13	DLD1	Substitution - Nonsense	4	86750673	86750673	E952*	COSMIC
PTPRB	NCIH2009	Substitution - Missense	12	70590125	70590125	L412P	COSMIC
PTPRB	NCIH2009	Substitution - Missense	12	70590125	70590125	L630P	COSMIC
PTPRB	LNCAPCLONEFGC	Substitution - Nonsense	12	70635848	70635848	R92*	COSMIC
PTPRB	DLD1	Substitution - Nonsense	12	70538220	70538220	R1743*	COSMIC
PTPRB	DLD1	Substitution - Nonsense	12	70538220	70538220	R1961*	COSMIC
PTPRC	EOL1	Overexpression				9.91079631756105	CCLE/COSMIC
PTPRC	NB4	Overexpression				9.58228701312276	CCLE/COSMIC
PTPRC	OCIAML2	Overexpression				10.7413456378933	CCLE/COSMIC
PTPRC	OCIAML3	Overexpression				10.8948709581705	CCLE/COSMIC
PTPRC	OCIAML5	Overexpression				9.99733972864239	CCLE/COSMIC
PTPRC	PL21	Overexpression				10.2122120437322	CCLE/COSMIC
PTPRC	SKM1	Overexpression				10.1478607351241	CCLE/COSMIC
PTPRC	THP1	Overexpression				9.81315478414279	CCLE/COSMIC
PTPRT	HCT116	Deletion - Frameshift	20	42110363	42110363	P1097fs*6	COSMIC
PTPRT	LNCAPCLONEFGC	Deletion - Frameshift	20	42161450	42161450	R884fs*20	COSMIC
PTPRT	LNCAPCLONEFGC	Deletion - Frameshift	20	42161450	42161450	R852fs*20	COSMIC
PTPRT	HCT116	Deletion - Frameshift	20	42110363	42110363	P1085fs*6	COSMIC
PTPRT	DLD1	Substitution - Nonsense	20	42115303	42115303	R1009*	COSMIC
PTPRT	DLD1	Substitution - Nonsense	20	42115303	42115303	R1021*	COSMIC
Q8NGM0_HUMAN	K562	Substitution - Nonsense	11	55491593	55491593	Y117*	COSMIC
Q8NGM0_HUMAN	MEWO	Deletion - Frameshift	11	55491643	55491643	W134fs*1	COSMIC
Q8NGM0_HUMAN	HT29	Substitution - Nonsense	11	55491672	55491672	Q144*	COSMIC
RAD54L2	RKO	Substitution - Missense	3	51639617	51639617	V687I	COSMIC
RAD54L2	RKO	Insertion - Frameshift	3	51630376	51630377	S196fs*5	COSMIC
RAD54L2	HCT116	Substitution - Nonsense	3	51630902	51630902	Q266*	COSMIC
RAD54L2	A375	Deletion - Frameshift	3	51633678	51633678	T312fs*4	COSMIC
RAE1	HCT116	Deletion - Frameshift	20	57378037	57378037	N351fs*12	COSMIC
RAE1	LNCAPCLONEFGC	Deletion - Frameshift	20	57378037	57378037	N351fs*12	COSMIC
RAE1	RKO	Deletion - Frameshift	20	57378037	57378037	N351fs*12	COSMIC
RASRAF	SKM1	Substitution - Missense	12	25225713	25225713	K117N	COSMIC
RASRAF	A375	Substitution - Missense	7	140753336	140753336	V600E	COSMIC
RASRAF	HT29	Substitution - Missense	7	140753336	140753336	V600E	COSMIC
RASRAF	A673	Substitution - Missense	7	140753336	140753336	V600E	COSMIC
RASRAF	COLO741	Substitution - Missense	7	140753336	140753336	V600E	COSMIC
RASRAF	RKO	Substitution - Missense	7	140753336	140753336	V600E	COSMIC
RASRAF	HCC44	Substitution - Missense	12	25245351	25245351	G12C	COSMIC
RASRAF	PANC0813	Substitution - Missense	12	25245350	25245350	G12D	COSMIC
RASRAF	HPAFII	Substitution - Missense	12	25245350	25245350	G12D	COSMIC
RASRAF	SU8686	Substitution - Missense	12	25245350	25245350	G12D	COSMIC
RASRAF	ASPC1	Substitution - Missense	12	25245350	25245350	G12D	COSMIC
RASRAF	NCIH2009	Substitution - Missense	12	25245350	25245350	G12A	COSMIC
RASRAF	HT1080	Substitution - Missense	1	114713909	114713909	Q61K	COSMIC
RASRAF	OCIAML3	Substitution - Missense	1	114713908	114713908	Q61L	COSMIC
RASRAF	HL60	Substitution - Missense	1	114713908	114713908	Q61L	COSMIC
RASRAF	SF268	Substitution - Missense	7	55154129	55154129	A289V	COSMIC
RASRAF	NB4	Substitution - Missense	12	25245332	25245332	A18D	COSMIC
RASRAF	P31FUJ	Substitution - Missense	1	114716127	114716127	G12C	COSMIC
RASRAF	PATU8988T	Substitution - Missense	12	25245350	25245350	G12V	COSMIC
RASRAF	PANC0327	Substitution - Missense	12	25245350	25245350	G12V	COSMIC
RASRAF	PATU8902	Substitution - Missense	12	25245350	25245350	G12V	COSMIC
RASRAF	HCT116	Substitution - Missense	12	25245347	25245347	G13D	COSMIC
RASRAF	THP1	Substitution - Missense	1	114716126	114716126	G12D	COSMIC
RASRAF	PL21	Substitution - Missense	12	25225627	25225627	A146V	COSMIC
RASRAF	PANC1	Substitution - Missense	12	25245350	25245350	G12D	COSMIC
RASRAF	DLD1	Substitution - Missense	12	25245347	25245347	G13D	COSMIC
RASRAF	HS294T	Substitution - Missense	7	140753336	140753336	V600E	COSMIC
RASRAF	DLD1	Substitution - Missense				G13D	COSMIC
RASRAF	PANC1	Substitution - Missense				G12D	COSMIC
RASRAF	NCIH1373	Substitution - Missense	12	25245351	25245351	G12C	COSMIC
RASRAF	ASPC1	Substitution - Missense	12	25204789	25250936	G12D	CCLE
RASRAF	HCC44	Substitution - Missense	12	25204789	25250936	G12C	CCLE
RASRAF	HCT116	Substitution - Missense	12	25204789	25250936	G13D	CCLE
RASRAF	HL60	Substitution - Missense	1	114704469	114716894	Q61L	CCLE
RASRAF	HPAFII	Substitution - Missense	12	25204789	25250936	G12D	CCLE
RASRAF	HT1080	Substitution - Missense	1	114704469	114716894	Q61K	CCLE
RASRAF	NCIH1373	Substitution - Missense	12	25204789	25250936	G12C	CCLE
RASRAF	OCIAML3	Substitution - Missense	1	114704469	114716894	Q61L	CCLE
RASRAF	P31FUJ	Substitution - Missense	1	114704469	114716894	G12C	CCLE
RASRAF	PANC0327	Substitution - Missense	12	25204789	25250936	G12V	CCLE
RASRAF	PANC0813	Substitution - Missense	12	25204789	25250936	G12D	CCLE
RASRAF	PANC1	Substitution - Missense	12	25204789	25250936	G12D	CCLE
RASRAF	PATU8902	Substitution - Missense	12	25204789	25250936	G12V	CCLE
RASRAF	PATU8988S	Substitution - Missense	12	25204789	25250936	G12V	CCLE
RASRAF	PATU8988T	Substitution - Missense	12	25204789	25250936	G12V	CCLE
RASRAF	SU8686	Substitution - Missense	12	25204789	25250936	G12D	CCLE
RASRAF	TF1	Substitution - Missense	1	114704469	114716894	Q61P	CCLE
RASRAF	THP1	Substitution - Missense	1	114704469	114716894	G12D	CCLE
RASRAF	OCIAML3	Substitution - Missense	1	115256529	115256529	Q61L	KLIJN
RASRAF	SKM1	Substitution - Missense	12	25378647	25378647	K117N	KLIJN
RASRAF	DLD1	Substitution - Missense	12	25398281	25398281	G13D	KLIJN
RASRAF	HCT116	Substitution - Missense	12	25398281	25398281	G13D	KLIJN
RASRAF	HT29	Substitution - Missense	7	140453136	140453136	V600E	KLIJN
RASRAF	RKO	Substitution - Missense	7	140453136	140453136	V600E	KLIJN
RASRAF	NCIH1373	Substitution - Missense	12	25398285	25398285	G12C	KLIJN
RASRAF	ASPC1	Substitution - Missense	12	25398284	25398284	G12D	KLIJN
RASRAF	HPAFII	Substitution - Missense	12	25398284	25398284	G12D	KLIJN
RASRAF	PANC0327	Substitution - Missense	12	25398284	25398284	G12V	KLIJN
RASRAF	PANC0813	Substitution - Missense	12	25398284	25398284	G12D	KLIJN
RASRAF	PANC1	Substitution - Missense	12	25398284	25398284	G12D	KLIJN
RASRAF	PATU8902	Substitution - Missense	12	25398284	25398284	G12V	KLIJN
RASRAF	PATU8988T	Substitution - Missense	12	25398284	25398284	G12V	KLIJN
RASRAF	SU8686	Substitution - Missense	12	25398284	25398284	G12D	KLIJN
RASRAF	A375	Substitution - Missense	7	140453136	140453136	V600E	KLIJN
RASRAF	HS294T	Substitution - Missense	7	140453136	140453136	V600E	KLIJN
RASRAF	PL21	Substitution - Missense	12	25378561	25378561	A146V	KLIJN
RASRAF	NCIH2009	Substitution - Missense	12	25398284	25398284	G12A	KLIJN
RASRAF	PATU8988S	Substitution - Missense	12	25398284	25398284	G12V	KLIJN
RASRAF	TC71	Substitution - Missense	7	55259515	55259515	L858R	KLIJN
RASRAF	SF268	Substitution - Missense	7	55221822	55221822	A289V	KLIJN
RASRAF	A673	Substitution - Missense	7	55259515	55259515	L858R	KLIJN
RASRAF	A673	Substitution - Missense	7	140453136	140453136	V600E	KLIJN
RASRAF	HT1080	Substitution - Missense	1	115256530	115256530	Q61K	KLIJN
RASRAF	HCC44	Substitution - Missense	12	25398285	25398285	G12C	KLIJN
RASRAF	HL60	Substitution - Missense	1	115256529	115256529	Q61L	KLIJN
RASRAF	THP1	Substitution - Missense	7	55259515	55259515	L858R	KLIJN
RASRAF	THP1	Substitution - Missense	7	55242466	55242466	E746K	KLIJN
RASRAF	THP1	Substitution - Missense	1	115258747	115258747	G12D	KLIJN
RBFOX1	HCT116	Copy number loss	16	6171673	6884453	0
RBFOX1	HT29	Copy number loss	16	6634027	6779251	0
RBFOX1	HT29	Copy number loss	16	6380369	6502164	0
RBFOX1	MKN45	Copy number loss	16	6025619	6087410	0
RBFOX1	MKN45	Copy number loss	16	6497043	7104180	0
RBFOX1	MKN45	Copy number loss	16	6103718	6459008	0
RBFOX1	MKN45	Copy number loss	16	7126264	7180345	0
RET	A673	Overexpression				7.0695255688469	CCLE/COSMIC
RET	CADOES1	Overexpression				7.15274718848476	CCLE/COSMIC
RET	MONOMAC1	Overexpression				7.54107228988093	CCLE/COSMIC
RET	NB4	Overexpression				7.93282330286346	CCLE/COSMIC
RET	OCIAML2	Overexpression				7.89960615883152	CCLE/COSMIC
RET	OCIAML3	Overexpression				8.11934860524055	CCLE/COSMIC
RET	RDES	Overexpression				6.96379614445488	CCLE/COSMIC
RET	TC32	Overexpression				7.00571038714671	CCLE/COSMIC
RET	THP1	Overexpression				8.9755788345177	CCLE/COSMIC
RHOH	A673	Overexpression				9.36432377959362	CCLE/COSMIC
RHOH	CADOES1	Overexpression				9.29076918884568	CCLE/COSMIC
RHOH	EW8	Overexpression				9.9833977602227	CCLE/COSMIC
RHOH	EWS502	Overexpression				9.95666108865921	CCLE/COSMIC
RHOH	MHHES1	Overexpression				9.59031773377734	CCLE/COSMIC
RHOH	RDES	Overexpression				9.29575287220469	CCLE/COSMIC
RHOH	SKES1	Overexpression				9.70949279306664	CCLE/COSMIC
RHOH	TC32	Overexpression				10.2921529588064	CCLE/COSMIC
RNF43	RKO	Deletion - Frameshift	17	58357800	58357800	G659fs*41	COSMIC
RNF43	HCT116	Deletion - Frameshift	17	58370937	58370937	R117fs*41	COSMIC
RNF43	RKO	Deletion - Frameshift	17	58357799	58357799	S661fs*39	COSMIC
RNF43	PATU8988T	Substitution - Missense	17	58415372	58415372	F69C	COSMIC
RNF43	HPAFII	Substitution - Nonsense	17	58363337	58363337	E174*	COSMIC
RNF43	ASPC1	Substitution - Nonsense	17	58357617	58357617	S720*	COSMIC
RNF43	DLD1	Deletion - Frameshift	17	58357800	58357800	G659fs*41	COSMIC
RNF43	PATU8988S	Substitution - Missense	17	58415372	58415372	F69C	COSMIC
RNF43	DLD1	Deletion - Frameshift	17	58357799	58357799	S661fs*39	COSMIC
RNF43	ASPC1	Substitution - Nonsense	17	56434978	56434978	S720*	KLIJN
RNF43	HPAFII	Substitution - Nonsense	17	56440698	56440698	E174*	KLIJN
RNF43	PATU8988S	Substitution - Missense	17	56492733	56492733	F69C	KLIJN
ROBO1	RKO	Substitution - Nonsense	3	78634037	78634037	R1082*	COSMIC
ROBO1	RKO	Substitution - Nonsense	3	78634037	78634037	R1127*	COSMIC
ROBO1	LNCAPCLONEFGC	Substitution - Nonsense	3	78688659	78688659	E351*	COSMIC
ROBO1	LNCAPCLONEFGC	Substitution - Nonsense	3	78688659	78688659	E387*	COSMIC
ROBO1	DLD1	Substitution - Nonsense	3	78600199	78600199	Q1574*	COSMIC
ROBO1	DLD1	Substitution - Nonsense	3	78600199	78600199	Q1619*	COSMIC
ROBO1	RKO	Substitution - Nonsense	3	78683187	78683187	R1127*	KLIJN
ROBO1	RKO	Substitution - Nonsense	3	78683187	78683187	R1082*	KLIJN
RPL22	HCT116	Deletion - Frameshift	1	6197725	6197725	K15fs*5	COSMIC
RPL22	RKO	Deletion - Frameshift	1	6197725	6197725	K15fs*5	COSMIC
RPL22	LNCAPCLONEFGC	Deletion - Frameshift	1	6197725	6197725	K15fs*5	COSMIC
RPL22	PL21	Insertion - Frameshift	1	6197724	6197725	K16fs*9	COSMIC
RPL22	DLD1	Deletion - Frameshift	1	6197725	6197725	K15fs*5	COSMIC
RTL1	HCT116	Substitution - Nonsense	14	100882814	100882814	G659*	COSMIC
RTL1	MEWO	Substitution - Nonsense	14	100882941	100882941	W616*	COSMIC
RTL1	DLD1	Substitution - Nonsense	14	100882229	100882229	E854*	COSMIC
SACS	RKO	Deletion - Frameshift	13	23338725	23338725	K1717fs*8	COSMIC
SACS	RKO	Deletion - Frameshift	13	23338725	23338725	K1570fs*8	COSMIC
SACS	P31FUJ	Substitution - Nonsense	13	23333747	23333747	E3377*	COSMIC
SACS	P31FUJ	Substitution - Nonsense	13	23333747	23333747	E3230*	COSMIC
SACS	DLD1	Substitution - Nonsense	13	23336919	23336919	C2172*	COSMIC
SACS	DLD1	Substitution - Nonsense	13	23336919	23336919	C2319*	COSMIC
SACS	DLD1	Substitution - Nonsense	13	23911058	23911058	C2319*	KLIJN
SCAPER	EOL1	Copy number loss	15	76599171	76603435	0
SCAPER	G402	Copy number loss	15	76599171	76603435	0
SCAPER	NB4	Copy number loss	15	76599171	76603435	0
SCAPER	PL21	Copy number loss	15	76599171	76603435	0
SCFD1	A673	Deletion - Frameshift	14	30673979	30673980	K381fs*6	COSMIC
SCFD1	RKO	Deletion - Frameshift	14	30675006	30675006	R397fs*14	COSMIC
SCFD1	DLD1	Substitution - Nonsense	14	30708000	30708000	R522*	COSMIC
SCN7A	RKO	Insertion - Frameshift	2	166477471	166477472	N78fs*8	COSMIC
SCN7A	OCIAML5	Deletion - Frameshift	2	166421219	166421219	R1036fs*9	COSMIC
SCN7A	DLD1	Substitution - Nonsense	2	166465505	166465505	G300*	COSMIC
SHPRH	HCT116	Deletion - Frameshift	6	145955046	145955046	S93fs*5	COSMIC
SHPRH	HCT116	Insertion - Frameshift	6	145954835	145954836	E166fs*7	COSMIC
SHPRH	NCIH2009	Substitution - Nonsense	6	145955202	145955202	E41*	COSMIC
SHPRH	DLD1	Deletion - Frameshift	6	145955046	145955046	S93fs*5	COSMIC
SHPRH	NCIH2009	Substitution - Nonsense	6	146276338	146276338	E41*	KLIJN
SIRPB1	SF268	Copy number loss	20	1599892	1601447	0
SIRPB1	SF268	Copy number loss	20	1580935	1581022	0
SIRPB1	EOL1	Copy number loss	20	1580935	1587099	0
SIRPB1	P31FUJ	Copy number gain	20	1580354	1601562	5
SIRPB1	SKM1	Copy number loss	20	1586809	1609810	2
SIRPB1	SKM1	Copy number loss	20	1580935	1581022	0
SIRPB1	SKM1	Copy number loss	20	1609889	1613248	0
SIRPB1	DLD1	Copy number gain	20	1563521	1620061	14
SIRPB1	NCIH1373	Copy number gain	20	1563521	1620061	6
SIRPB1	EWS502	Copy number gain	20	1563521	1620061	6
SLC45A3	A375	Overexpression				6.04601259923558	CCLE/COSMIC
SLC45A3	HEL	Overexpression				6.95308977514615	CCLE/COSMIC
SLC45A3	LNCAPCLONEFGC	Overexpression				7.19117397862288	CCLE/COSMIC
SLC45A3	MKN45	Overexpression				6.71627057134192	CCLE/COSMIC
SLC45A3	MOLM13	Overexpression				6.43455938921318	CCLE/COSMIC
SLC45A3	PANC0813	Overexpression				6.02306412287025	CCLE/COSMIC
SLC45A3	PATU8902	Overexpression				7.20989948005188	CCLE/COSMIC
SMAD4	HT29	Substitution - Nonsense	18	51059892	51059892	Q311*	COSMIC
SMAD4	ASPC1	Substitution - Missense	18	51048735	51048735	R100T	COSMIC
SMAD4	PANC0813	Insertion - Frameshift	18	51048798	51048799	C123fs*2	COSMIC
SMAD4	HT29	Substitution - Nonsense	18	48586262	48586262	Q311*	KLIJN
SMAD4	ASPC1	Substitution - Missense	18	48575105	48575105	R100T	KLIJN
SMAD4	MKN45	Copy number loss	18	51008992	51171797	0
SMAD4	PATU8988T	Copy number loss	18	51029957	51056477	0
SMAD4	PATU8988S	Copy number loss	18	51028394	51085045	-0.819060365372111
SMAD4	MKN45	Copy number loss	18	51028394	51085045	-1
SMAD4	PATU8988T	Copy number loss	18	51028394	51085045	-0.802418168058
SMARCA4	EOL1	Substitution - Missense	19	11018979	11018979	E821K	COSMIC
SMARCA4	HCT116	Insertion - Frameshift	19	10986192	10986193	S122fs*7	COSMIC
SMARCA4	TOV112D	Deletion - Frameshift	19	11003131	11003131	L639fs*7	COSMIC
SMARCA4	DLD1	Substitution - Missense	19	11021761	11021761	R885C	COSMIC
SMARCA4	DLD1	Substitution - Missense	19	11132437	11132437	R885C	KLIJN
SOX9	NCIH2009	Substitution - Nonsense	17	72121584	72121584	E65*	COSMIC
SOX9	RKO	Insertion - Frameshift	17	72122870	72122871	Q195fs*58	COSMIC
SOX9	DLD1	Insertion - Frameshift	17	72124097	72124098	P415fs*56	COSMIC
SOX9	NCIH2009	Substitution - Nonsense	17	70117725	70117725	E65*	KLIJN
SPAG17	P31FUJ	Substitution - Nonsense	1	118012357	118012357	E1435*	COSMIC
SPAG17	HEL	Deletion - Frameshift	1	118025349	118025350	V1266fs*4	COSMIC
SPAG17	DLD1	Deletion - Frameshift	1	117996699	117996699	K1607fs*6	COSMIC
SPEG	MEWO	Substitution - Nonsense	2	219485471	219485471	E2579*	COSMIC
SPEG	EOL1	Substitution - Nonsense	2	219448176	219448176	Q340*	COSMIC
SPEG	DLD1	Deletion - Frameshift	2	219462043	219462043	T870fs*11	COSMIC
SPEG	DLD1	Deletion - Frameshift	2	219462043	219462043	T21fs*11	COSMIC
SPTAN1	HCT116	Substitution - Nonsense	9	128584285	128584285	R733*	COSMIC
SPTAN1	SKM1	Substitution - Nonsense	9	128588812	128588812	Q959*	COSMIC
SPTAN1	DLD1	Substitution - Nonsense	9	128609126	128609126	R1534*	COSMIC
SSX1	HS294T	Overexpression				8.88663706395616	CCLE/COSMIC
SSX1	HT1080	Overexpression				8.35304454075342	CCLE/COSMIC
SSX1	K562	Overexpression				10.4412743773129	CCLE/COSMIC
SSX1	MHHES1	Overexpression				6.04455699885629	CCLE/COSMIC
SSX1	TC32	Overexpression				7.49167825824418	CCLE/COSMIC
STAG2	LNCAPCLONEFGC	Substitution - Missense	23	124051211	124051211	R370W	COSMIC
STAG2	SKM1	Substitution - Nonsense	23	124047461	124047461	R259*	COSMIC
STAG2	SKES1	Substitution - Nonsense	23	124066374	124066374	Q735*	COSMIC
STAG2	EW8	Deletion - Frameshift	23	124057932	124057932	N457fs*13	COSMIC
STAG2	TC32	Insertion - Frameshift	23	124063930	124063931	Y636fs*6	COSMIC
STAG2	TC32	Insertion - Frameshift	23	124063932	124063933	Y636fs*6	COSMIC
SVIL	LNCAPCLONEFGC	Deletion - Frameshift	10	29471187	29471187	M1863fs*44	COSMIC
SVIL	HCT116	Deletion - Frameshift	10	29471187	29471187	M1863fs*44	COSMIC
SVIL	RKO	Deletion - Frameshift	10	29471187	29471187	M1863fs*44	COSMIC
SYCP1	HCT116	Deletion - Frameshift	1	114984800	114984800	K881fs*21	COSMIC
SYCP1	RKO	Insertion - Frameshift	1	114856642	114856643	E60fs*4	COSMIC
SYCP1	DLD1	Deletion - Frameshift	1	114994980	114994980	K967fs*2	COSMIC
SZT2	HCT116	Insertion - Frameshift	1	43430655	43430656	D651fs*7	COSMIC
SZT2	MEWO	Substitution - Nonsense	1	43403222	43403222	R25*	COSMIC
SZT2	HCT116	Insertion - Frameshift	1	43430655	43430656	D1493fs*7	COSMIC
SZT2	DLD1	Deletion - Frameshift	1	43446362	43446363	Q2108fs*27	COSMIC
SZT2	DLD1	Deletion - Frameshift	1	43446362	43446363	Q2950fs*27	COSMIC
SZT2	MEWO	Substitution - Nonsense	1	43868893	43868893	R25*	KLIJN
TAF1L	HCT116	Deletion - Frameshift	9	32633033	32633033	A852fs*14	COSMIC
TAF1L	MEWO	Substitution - Nonsense	9	32634820	32634820	R254*	COSMIC
TAF1L	COLO741	Substitution - Nonsense	9	32634820	32634820	R254*	COSMIC
TAF1L	MHHES1	Substitution - Nonsense	9	32630174	32630174	Y1802*	COSMIC
TCF7L2	ASPC1	Overexpression				9.08504917317439	CCLE/COSMIC
TCF7L2	G402	Overexpression				10.1100647305134	CCLE/COSMIC
TCF7L2	HCT116	Overexpression				10.7849283068572	CCLE/COSMIC
TCF7L2	HPAFII	Overexpression				9.02842789243207	CCLE/COSMIC
TCF7L2	HT29	Overexpression				9.24907686284599	CCLE/COSMIC
TIMM50	SU8686	Copy number gain	19	39325212	40015465	9
TIMM50	EW8	Copy number gain	19	39480412	39493785	5
TIMM50	PANC1	Copy number gain	19	39480412	39493785	1.20911754060535
TIMM50	SU8686	Copy number gain	19	39480412	39493785	1.12956844380669
TMEM150C	LNCAPCLONEFGC	Substitution - Nonsense	4	82490163	82490163	Q147*	COSMIC
TMEM150C	HCT116	Deletion - Frameshift	4	82496075	82496075	N119fs*17	COSMIC
TMEM150C	DLD1	Substitution - Nonsense	4	82485555	82485555	E236*	COSMIC
TMPRSS2	ASPC1	Overexpression				6.98256603418507	CCLE/COSMIC
TMPRSS2	HPAFII	Overexpression				7.41499285498071	CCLE/COSMIC
TMPRSS2	LNCAPCLONEFGC	Overexpression				11.0421481019801	CCLE/COSMIC
TMPRSS2	PANC0813	Overexpression				7.69605646946477	CCLE/COSMIC
TMPRSS2	PATU8988S	Overexpression				6.89501723167968	CCLE/COSMIC
TMPRSS2	SU8686	Overexpression				8.30221009541616	CCLE/COSMIC
TP53	NB4	Substitution - Missense	17	7674220	7674220	R248Q	COSMIC
TP53	SKM1	Substitution - Missense	17	7674220	7674220	R248Q	COSMIC
TP53	TC71	Substitution - Nonsense	17	7674894	7674894	R81*	COSMIC
TP53	TC71	Substitution - Nonsense	17	7674894	7674894	R120*	COSMIC
TP53	P31FUJ	Substitution - Nonsense	17	7674945	7674945	R196*	COSMIC
TP53	P31FUJ	Substitution - Nonsense	17	7674945	7674945	R64*	COSMIC
TP53	P31FUJ	Substitution - Nonsense	17	7674945	7674945	R103*	COSMIC
TP53	HT29	Substitution - Missense	17	7673802	7673802	R273H	COSMIC
TP53	SF268	Substitution - Missense	17	7673802	7673802	R273H	COSMIC
TP53	PATU8988T	Substitution - Missense	17	7673776	7673776	R282W	COSMIC
TP53	P31FUJ	Substitution - Missense	17	7674256	7674256	Y236C	COSMIC
TP53	RAJI	Substitution - Missense	17	7674893	7674893	R213Q	COSMIC
TP53	RAJI	Substitution - Missense	17	7674263	7674263	Y234H	COSMIC
TP53	SKES1	Substitution - Missense	17	7675085	7675085	C176F	COSMIC
TP53	COLO741	Insertion - Frameshift	17	7673564	7673565	P322fs*24	COSMIC
TP53	ASPC1	Deletion - Frameshift	17	7675209	7675209	C135fs*35	COSMIC
TP53	THP1	Deletion - Frameshift	17	7675067	7675092	R174fs*3	COSMIC
TP53	T47D	Substitution - Missense	17	7674951	7674951	L194F	COSMIC
TP53	MEWO	Substitution - Missense	17	7674191	7674191	E258K	COSMIC
TP53	RAJI	Substitution - Missense	17	7674893	7674893	R120Q	COSMIC
TP53	RAJI	Substitution - Missense	17	7674893	7674893	R81Q	COSMIC
TP53	SU8686	Substitution - Missense	17	7674230	7674230	G245S	COSMIC
TP53	TC71	Substitution - Nonsense	17	7674894	7674894	R213*	COSMIC
TP53	TOV112D	Substitution - Missense	17	7675088	7675088	R175H	COSMIC
TP53	HEL	Substitution - Missense	17	7675214	7675214	M133K	COSMIC
TP53	SKES1	Substitution - Missense	17	7675085	7675085	C44F	COSMIC
TP53	MEWO	Substitution - Nonsense	17	7673579	7673579	Q317*	COSMIC
TP53	NCIH2009	Substitution - Missense	17	7673802	7673802	R273L	COSMIC
TP53	HCC44	Substitution - Missense	17	7675088	7675088	R175L	COSMIC
TP53	HPAFII	Substitution - Missense	17	7675161	7675161	P151S	COSMIC
TP53	K562	Insertion - Frameshift	17	7675207	7675208	Q136fs*13	COSMIC
TP53	NB4	Substitution - Missense	17	7674220	7674220	R155Q	COSMIC
TP53	SKM1	Substitution - Missense	17	7674220	7674220	R155Q	COSMIC
TP53	TOV112D	Substitution - Missense	17	7675088	7675088	R43H	COSMIC
TP53	ASPC1	Deletion - Frameshift	17	7675209	7675209	C42fs*35	COSMIC
TP53	ASPC1	Deletion - Frameshift	17	7675209	7675209	C3fs*35	COSMIC
TP53	SKES1	Substitution - Missense	17	7675085	7675085	C83F	COSMIC
TP53	P31FUJ	Substitution - Missense	17	7674256	7674256	Y143C	COSMIC
TP53	SU8686	Substitution - Missense	17	7674230	7674230	G152S	COSMIC
TP53	PATU8902	Substitution - Missense	17	7675086	7675086	C176S	COSMIC
TP53	TOV112D	Substitution - Missense	17	7675088	7675088	R82H	COSMIC
TP53	HCC44	Substitution - Nonsense	17	7676088	7676088	S94*	COSMIC
TP53	T47D	Substitution - Missense	17	7674951	7674951	L101F	COSMIC
TP53	T47D	Substitution - Missense	17	7674951	7674951	L62F	COSMIC
TP53	RAJI	Substitution - Missense	17	7674263	7674263	Y141H	COSMIC
TP53	HPAFII	Substitution - Missense	17	7675161	7675161	P58S	COSMIC
TP53	HPAFII	Substitution - Missense	17	7675161	7675161	P19S	COSMIC
TP53	K562	Insertion - Frameshift	17	7675207	7675208	Q43fs*13	COSMIC
TP53	K562	Insertion - Frameshift	17	7675207	7675208	Q4fs*13	COSMIC
TP53	PL21	Deletion - Frameshift	17	7676262	7676262	P36fs*8	COSMIC
TP53	A673	Insertion - Frameshift	17	7676017	7676018	A119fs*5	COSMIC
TP53	THP1	Deletion - Frameshift	17	7675067	7675092	R81fs*3	COSMIC
TP53	THP1	Deletion - Frameshift	17	7675067	7675092	R42fs*3	COSMIC
TP53	COLO741	Insertion - Frameshift	17	7673564	7673565	P322fs*22	COSMIC
TP53	COLO741	Insertion - Frameshift	17	7673567	7673568	P322fs*24	COSMIC
TP53	COLO741	Insertion - Frameshift	17	7673567	7673568	P322fs*22	COSMIC
TP53	COLO741	Insertion - Frameshift	17	7673564	7673565	P322fs*>21	COSMIC
TP53	COLO741	Insertion - Frameshift	17	7673567	7673568	P322fs*>21	COSMIC
TP53	PANC1	Substitution - Missense	17	7673805	7673805	V272A	COSMIC
TP53	EW8	Substitution - Missense	17	7674872	7674872	Y220C	COSMIC
TP53	RDES	Substitution - Missense				R273C	COSMIC
TP53	EWS502	Substitution - Missense	17	7675208	7675208	C42F	COSMIC
TP53	EW8	Substitution - Missense	17	7674872	7674872	Y127C	COSMIC
TP53	PANC1	Substitution - Missense	17	7673802	7673802	R273H	COSMIC
TP53	RDES	Substitution - Missense	17	7673803	7673803	R273C	COSMIC
TP53	EW8	Substitution - Missense				Y220C	COSMIC
TP53	EWS502	Substitution - Missense	17	7675208	7675208	C135F	COSMIC
TP53	EWS502	Substitution - Missense	17	7675208	7675208	C3F	COSMIC
TP53	HCC44	Substitution - Missense	17	7661779	7687550	R175L	CCLE
TP53	HL60	Substitution - Missense	17	7661779	7687550	C242F	CCLE
TP53	HPAFII	Substitution - Missense	17	7661779	7687550	P151S	CCLE
TP53	HT29	Substitution - Missense	17	7661779	7687550	R273H	CCLE
TP53	MEWO	Substitution - Missense	17	7661779	7687550	E258K	CCLE
TP53	MONOMAC1	Substitution - Missense	17	7661779	7687550	R273H	CCLE
TP53	NB4	Substitution - Missense	17	7661779	7687550	R248Q	CCLE
TP53	NCIH1373	Substitution - Nonsense	17	7661779	7687550	E339*	CCLE
TP53	PANC1	Substitution - Missense	17	7661779	7687550	R273H	CCLE
TP53	PATU8988S	Substitution - Missense	17	7661779	7687550	R282W	CCLE
TP53	PATU8988T	Substitution - Missense	17	7661779	7687550	R282W	CCLE
TP53	RDES	Substitution - Missense	17	7661779	7687550	R273C	CCLE
TP53	SKM1	Substitution - Missense	17	7661779	7687550	R248Q	CCLE
TP53	SU8686	Substitution - Missense	17	7661779	7687550	G245S	CCLE
TP53	TOV112D	Substitution - Missense	17	7661779	7687550	R175H	CCLE
TP53	KBM7	Substitution - Missense				S215G	BK
TP53	HEL	Substitution - Missense	17	7578532	7578532	M133K	KLIJN
TP53	SKM1	Substitution - Missense	17	7577538	7577538	R248Q	KLIJN
TP53	T47D	Substitution - Missense	17	7578269	7578269	L194F	KLIJN
TP53	T47D	Substitution - Missense	17	7578269	7578269	L62F	KLIJN
TP53	DLD1	Substitution - Missense	17	7577559	7577559	S241F	KLIJN
TP53	HT29	Substitution - Missense	17	7577120	7577120	R273H	KLIJN
TP53	JIYOYE	Substitution - Missense	17	7578536	7578536	K132Q	KLIJN
TP53	RAJI	Substitution - Missense	17	7578211	7578211	R213Q	KLIJN
TP53	RAJI	Substitution - Missense	17	7578211	7578211	R81Q	KLIJN
TP53	RAJI	Substitution - Missense	17	7577581	7577581	Y234H	KLIJN
TP53	TOV112D	Substitution - Missense	17	7578406	7578406	R175H	KLIJN
TP53	TOV112D	Substitution - Missense	17	7578406	7578406	R43H	KLIJN
TP53	HPAFII	Substitution - Missense	17	7578479	7578479	P151S	KLIJN
TP53	HPAFII	Substitution - Missense	17	7578479	7578479	P19S	KLIJN
TP53	PANC1	Substitution - Missense	17	7577120	7577120	R273H	KLIJN
TP53	PATU8902	Substitution - Missense	17	7578404	7578404	C176S	KLIJN
TP53	PATU8988T	Substitution - Missense	17	7577094	7577094	R282W	KLIJN
TP53	SU8686	Substitution - Missense	17	7577548	7577548	G245S	KLIJN
TP53	NCIH2009	Substitution - Missense	17	7577120	7577120	R273L	KLIJN
TP53	PATU8988S	Substitution - Missense	17	7577094	7577094	R282W	KLIJN
TP53	TC71	Substitution - Nonsense	17	7578212	7578212	R213*	KLIJN
TP53	TC71	Substitution - Nonsense	17	7578212	7578212	R81*	KLIJN
TP53	SF268	Substitution - Missense	17	7577120	7577120	R273H	KLIJN
TP53	MEWO	Substitution - Missense	17	7577509	7577509	E258K	KLIJN
TP53	HCC44	Substitution - Nonsense	17	7579406	7579406	S94*	KLIJN
TP53	HCC44	Substitution - Missense	17	7578406	7578406	R175L	KLIJN
TP53	HL60	Copy number loss	17	7596031	7676734	0
TP53	HL60	Copy number loss	17	7661779	7687550	-0.790775941265899
TRANK1	SKES1	Deletion - Frameshift	3	36828299	36828299	K2918fs*>8	COSMIC
TRANK1	SKES1	Deletion - Frameshift	3	36828299	36828299	K2368fs*>8	COSMIC
TRANK1	LNCAPCLONEFGC	Deletion - Frameshift	3	36892958	36892958	D150fs*14	COSMIC
TRANK1	P31FUJ	Substitution - Nonsense	3	36856757	36856757	Q945*	COSMIC
TRANK1	P31FUJ	Substitution - Nonsense	3	36856757	36856757	Q395*	COSMIC
UBR5	NCIH2009	Substitution - Missense	8	102329313	102329313	W395C	COSMIC
UBR5	NCIH2009	Substitution - Missense	8	102311307	102311307	A870S	COSMIC
UBR5	RKO	Deletion - Frameshift	8	102277121	102277121	E2121fs*28	COSMIC
UBR5	DLD1	Deletion - Frameshift	8	102277121	102277121	E2121fs*28	COSMIC
UBR5	NCIH2009	Substitution - Missense	8	103341541	103341541	W395C	KLIJN
UBR5	NCIH2009	Substitution - Missense	8	103323535	103323535	A870S	KLIJN
UGT2B17	CADOES1	Copy number loss	4	68506286	68623618	0
UGT2B17	P31FUJ	Copy number loss	4	68509631	68620262	0
UGT2B17	SKM1	Copy number loss	4	68530749	68623618	1
UGT2B17	MKN45	Copy number loss	4	68524575	68620262	0
UGT2B17	OCIAML3	Copy number loss	4	68509224	68623618	0
UGT2B17	NB4	Copy number loss	4	68509443	68620262	0
UGT2B17	MOLM13	Copy number loss	4	68494771	68623618	0
UGT2B17	PL21	Copy number loss	4	68509224	68623618	0
UGT2B17	RDES	Copy number gain	4	68537184	68568527	5
UGT2B17	MKN45	Copy number loss	4	68537184	68568527	-0.795696832666749
UGT2B28	RKO	Deletion - Frameshift	4	69280956	69280956	P155fs*33	COSMIC
UGT2B28	A673	Copy number loss	4	69283440	69366407	0
UGT2B28	TOV112D	Copy number loss	4	69261927	69366407	0
UGT2B28	A673	Copy number loss	4	69280499	69295050	-0.832578570742813
UGT2B28	TOV112D	Copy number loss	4	69280499	69295050	-1
USH2A	PATU8902	Substitution - Nonsense	1	216046483	216046483	Y2091*	COSMIC
USH2A	HT29	Substitution - Nonsense	1	215813874	215813874	K3201*	COSMIC
USH2A	DLD1	Substitution - Nonsense	1	216084704	216084704	G1721*	COSMIC
WAS	EOL1	Overexpression				7.24494201826441	CCLE/COSMIC
WAS	HL60	Overexpression				6.840982161019	CCLE/COSMIC
WAS	MOLM13	Overexpression				7.66570646671127	CCLE/COSMIC
WAS	MONOMAC1	Overexpression				6.73336213524528	CCLE/COSMIC
WAS	MV411	Overexpression				7.15415017428796	CCLE/COSMIC
WAS	PL21	Overexpression				6.62875266335658	CCLE/COSMIC
WAS	THP1	Overexpression				6.89565048102247	CCLE/COSMIC
WNTMUT	TOV112D	Substitution - Missense	3	41224621	41224621	S37A	COSMIC
WNTMUT	HT29	Insertion - Frameshift	5	112840260	112840261	T1556fs*3	COSMIC
WNTMUT	HT29	Substitution - Nonsense	5	112838151	112838151	E853*	COSMIC
WNTMUT	RKO	Deletion - Frameshift	17	58357800	58357800	G659fs*41	COSMIC
WNTMUT	HCT116	Deletion - Frameshift	17	58370937	58370937	R117fs*41	COSMIC
WNTMUT	RKO	Deletion - Frameshift	17	58357799	58357799	S661fs*39	COSMIC
WNTMUT	PATU8988T	Substitution - Missense	17	58415372	58415372	F69C	COSMIC
WNTMUT	HPAFII	Substitution - Nonsense	17	58363337	58363337	E174*	COSMIC
WNTMUT	ASPC1	Substitution - Nonsense	17	58357617	58357617	S720*	COSMIC
WNTMUT	DLD1	Deletion - Frameshift	17	58357800	58357800	G659fs*41	COSMIC
WNTMUT	PATU8988S	Substitution - Missense	17	58415372	58415372	F69C	COSMIC
WNTMUT	DLD1	Deletion - Frameshift	5	112839842	112839842	I1417fs*2	COSMIC
WNTMUT	DLD1	Substitution - Nonsense	5	112842090	112842090	R2166*	COSMIC
WNTMUT	DLD1	Deletion - Frameshift	17	58357799	58357799	S661fs*39	COSMIC
WNTMUT	TOV112D	Substitution - Missense	3	41266112	41266112	S37A	KLIJN
WNTMUT	ASPC1	Substitution - Nonsense	17	56434978	56434978	S720*	KLIJN
WNTMUT	HPAFII	Substitution - Nonsense	17	56440698	56440698	E174*	KLIJN
WNTMUT	PATU8988S	Substitution - Missense	17	56492733	56492733	F69C	KLIJN
WNTMUT	HT29	Substitution - Nonsense	5	112173848	112173848	E853*	KLIJN
WT1	A673	Overexpression				7.97394144621257	CCLE/COSMIC
WT1	HEL	Overexpression				8.20471711091191	CCLE/COSMIC
WT1	HL60	Overexpression				8.26411334693204	CCLE/COSMIC
WT1	K562	Overexpression				8.43645481780999	CCLE/COSMIC
WT1	MKN45	Overexpression				8.77926212349758	CCLE/COSMIC
WT1	MOLM13	Overexpression				9.50332024275856	CCLE/COSMIC
WT1	NB4	Overexpression				9.66150024528436	CCLE/COSMIC
WT1	OCIAML5	Overexpression				9.06808404804819	CCLE/COSMIC
WT1	P31FUJ	Overexpression				8.47157012534411	CCLE/COSMIC
WT1	SKM1	Overexpression				8.65659885251607	CCLE/COSMIC
WWOX	HPAFII	Copy number loss	16	78668510	78769224	0
WWOX	HPAFII	Copy number loss	16	78813639	78824746	0
WWOX	HPAFII	Copy number loss	16	78540660	78627477	0
WWOX	HCT116	Copy number loss	16	78338544	78347366	0
WWOX	HCT116	Copy number loss	16	78641634	78690808	0
WWOX	HCT116	Copy number loss	16	78551233	78573452	0
WWOX	MHHES1	Copy number loss	16	78338544	78347366	0
WWOX	RKO	Copy number loss	16	78546789	78645266	0
WWOX	RKO	Copy number loss	16	78673849	78734612	0
WWOX	MKN45	Copy number loss	16	78851285	78861249	0
WWOX	MKN45	Copy number loss	16	78584034	78755425	0
WWOX	OCIAML3	Copy number loss	16	78338544	78350842	0
WWOX	NCIH1373	Copy number loss	16	78099413	79212667	0
WWOX	TC32	Copy number loss	16	78099413	79212667	0
WWOX	EW8	Copy number loss	16	78099413	79212667	0
YLPM1	HCT116	Deletion - Frameshift	14	74764244	74764244	P254fs*35	COSMIC
YLPM1	RKO	Deletion - Frameshift	14	74764244	74764244	P254fs*35	COSMIC
YLPM1	DLD1	Deletion - Frameshift	14	74781816	74781816	P593fs*54	COSMIC
ZBTB16	A673	Overexpression				6.90763073859164	CCLE/COSMIC
ZBTB16	CADOES1	Overexpression				7.74961760303792	CCLE/COSMIC
ZBTB16	HEL	Overexpression				8.90288262330588	CCLE/COSMIC
ZBTB16	HL60	Overexpression				8.21836511291558	CCLE/COSMIC
ZBTB16	LNCAPCLONEFGC	Overexpression				8.45115503070475	CCLE/COSMIC
ZBTB16	MHHES1	Overexpression				7.54721028913035	CCLE/COSMIC
ZBTB16	MOLM13	Overexpression				6.37717355194505	CCLE/COSMIC
ZBTB16	NB4	Overexpression				6.94569428382485	CCLE/COSMIC
ZBTB16	OCIAML5	Overexpression				8.66962020329551	CCLE/COSMIC
ZBTB16	P31FUJ	Overexpression				7.04410738491256	CCLE/COSMIC
ZBTB16	PL21	Overexpression				7.07864784556496	CCLE/COSMIC
ZBTB16	RDES	Overexpression				6.35461231182117	CCLE/COSMIC
ZBTB16	SKM1	Overexpression				8.08368621588299	CCLE/COSMIC
ZNF18	DLD1	Substitution - Nonsense	17	11978203	11978203	Y468*	COSMIC
ZNF18	DLD1	Substitution - Nonsense	17	11881520	11881520	Y468*	KLIJN
ZNF18	ASPC1	Copy number loss	17	11936223	12087259	0
ZNF18	PATU8988T	Copy number loss	17	11326331	12128753	0
ZNF18	PATU8988S	Copy number loss	17	11977439	11997510	-1
ZNF18	ASPC1	Copy number loss	17	11977439	11997510	-1
ZNF18	PATU8988T	Copy number loss	17	11977439	11997510	-1
ZNF257	LNCAPCLONEFGC	Substitution - Nonsense	19	22072859	22072859	W18*	COSMIC
ZNF257	MEWO	Substitution - Nonsense	19	22072859	22072859	W18*	COSMIC
ZNF257	A375	Substitution - Nonsense	19	22089305	22089305	E519*	COSMIC
ZNF521	ASPC1	Overexpression				8.34715701750972	CCLE/COSMIC
ZNF521	HEL	Overexpression				8.6190293879318	CCLE/COSMIC
ZNF521	MOLM13	Overexpression				10.5423645391255	CCLE/COSMIC
ZNF521	MONOMAC1	Overexpression				9.76135468692865	CCLE/COSMIC
ZNF521	OCIAML2	Overexpression				10.3092256066274	CCLE/COSMIC
ZNF521	THP1	Overexpression				10.2564666614623	CCLE/COSMIC
ZNF546	SU8686	Copy number gain	19	39325212	40015465	9
ZNF546	EW8	Copy number gain	19	39984134	40021041	5
ZNF546	PANC1	Copy number gain	19	39984134	40021041	1.94549005414046
ZNF546	SU8686	Copy number gain	19	39984134	40021041	1.2765386603511
