# Supplementary material for: Toward an integrated map of genetic interactions in cancer cells
Source: Mol Syst Biol. 2018 Feb 21;14(2):e7656. doi: 10.15252/msb.20177656 (PMC5820685; doi:10.15252/msb.20177656)
Supplement: Supplementary file 4 — Dataset EV3 [file MSB-14-e7656-s004.xlsx]

## Sheet: Dataset EV3
Dataset EV 3. Predicted genetic interactions
Predicted genetic interactions (|π| > 0.2; related to Figure 3)
Target gene:	Gene perturbed in the CRISPR/Cas9 screen
Query gene:	Gene with a genetic alteration
Pi score:	Pi score of the interaction between target and query genes.
P-value:	P-value of the interaction
FDR (IHW):	False discovery rate (determined by IHW)
Target main effect:	Target gene main effect
Query main effect:	Query gene main effect
Measured phenotype:	Phenotype of target gene perturbation in altered cell lines
Target gene	Query gene	Pi score	P-value	FDR (IHW)	Target main effect	Query main effect	Measured phenotype
KRAS	KRAS	-1.89337	0	0	-0.865886	-0.0041358	-4.90691
FLI1	HOXD13	-1.59975	8.65974e-15	9.30985e-10	-0.0269685	-0.0040789	-2.77307
RNF216	BCL11B_KDSR	-1.07771	3.19744e-14	5.99881e-09	-0.20674	-0.00313201	-2.12643
RNF216	PAX7	-1.14167	5.55112e-14	1.46952e-08	-0.20674	-0.0052582	-2.25093
NRAS	NRAS	-2.17327	7.95364e-13	3.42029e-08	-0.222311	0.00247468	-4.20928
FLI1	PAX7	-1.74787	2.16138e-12	1.22049e-07	-0.0269685	-0.0052582	-3.05435
CCDC42	RNF43	-0.32114	7.02616e-12	2.5417e-05	0.100237	-0.00318991	-0.122777
RNF216	HOXC11	-1.24664	4.84595e-11	3.87245e-06	-0.20674	-0.00415792	-2.44663
GAB2	PIM1	-1.3624	1.42415e-10	5.37809e-06	-0.0213727	0.00192084	-2.30404
BRAF	BRAF	-1.05664	1.83869e-10	2.5417e-05	-0.297584	-0.000703282	-2.25332
CDK4	MAFB	-0.979914	2.49612e-10	2.5417e-05	-0.484134	-0.00568446	-2.46961
TRIM3	SMAD4	0.484739	4.70175e-10	0.000117614	-0.0159607	3.13393e-06	1.18262
LRRTM2	HYDIN_LOC652153	-0.651277	5.4954e-10	1.93216e-05	0.0709164	-0.00115489	-0.796175
ZFHX4	MN1	-0.733464	5.85028e-10	0.000600928	-0.028985	-0.00246411	-1.1417
ETV6	ATP1A1	-1.80761	5.88563e-10	1.93216e-05	-0.131396	-0.00565411	-3.36438
ETV6	JAK1	-1.80542	6.21599e-10	1.87485e-05	-0.131396	-0.00627108	-3.36143
FLI1	BCL11B_KDSR	-1.54089	6.68559e-10	1.63782e-05	-0.0269685	-0.00313201	-2.66038
CD8B	PIK3CA	-0.530139	7.17517e-10	0.000647257	0.115256	-0.00258621	-0.487105
CD8B	WNTMUT	-0.527246	7.17517e-10	0.000649006	0.115256	-0.00547878	-0.487105
LRRTM2	KANK1	-0.610324	8.23078e-10	2.49418e-05	0.0709164	0.00277053	-0.711622
ULK4	EP300	-0.50716	8.65778e-10	7.09241e-05	0.0315118	-0.000843609	-0.598307
ANKMY2	SMAD4	-0.47093	1.09819e-09	0.000193745	0.189101	3.13393e-06	-0.231548
CHCHD4	PIK3CA	-0.921935	1.10453e-09	0.000130462	-0.455066	-0.00258621	-2.29977
CHCHD4	WNTMUT	-0.919042	1.10453e-09	0.00024422	-0.455066	-0.00547878	-2.29977
RNF216	FH	-1.30215	1.59331e-09	3.62399e-05	-0.20674	-0.00250618	-2.5481
BEND4	HYDIN_LOC652153	-0.906512	1.88064e-09	2.5417e-05	-0.0140013	-0.00115489	-1.43704
C22orf42	TCF7L2	-0.356295	2.04459e-09	0.000649006	0.137314	-0.00248185	-0.117821
LRRTM2	MLL4	-0.633356	2.4713e-09	5.08567e-05	0.0709164	-0.00132682	-0.762734
ETV6	BCL11B_KDSR	-1.30534	2.53634e-09	2.81929e-05	-0.131396	-0.00313201	-2.41334
LGALS4	FOXL2	-0.557786	2.71087e-09	0.000117614	0.117583	-0.000601977	-0.531072
PPM1D	TP53	0.691828	2.96471e-09	6.95273e-05	-0.616431	-0.0046206	0.432769
RBPJL	C20orf133	0.572555	3.90343e-09	0.000160478	-0.0394764	0.00177524	1.30711
GATA6	SMAD4	-1.19668	4.67367e-09	6.40755e-05	0.133037	3.13393e-06	-1.70451
BEND4	MLL4	-0.889227	4.73994e-09	5.08567e-05	-0.0140013	-0.00132682	-1.40479
RNF216	FAT4_RHOH	-1.00892	4.99646e-09	0.000142993	-0.20674	-0.00405159	-1.99856
KIAA0922	SMAD4	-0.388221	5.74353e-09	0.000359359	0.290832	3.13393e-06	0.115943
LRRTM2	BCORL1	-0.583965	6.40275e-09	7.43973e-05	0.0709164	0.00105468	-0.665192
TTC7B	PAX7	-0.99628	6.78619e-09	7.59867e-05	0.0803676	-0.0052582	-1.4361
CTNNB1	HNF1A	-1.32554	7.04696e-09	6.75526e-05	0.111043	-0.00165739	-1.99187
RAB12	BCORL1	-0.661529	7.58251e-09	0.000125522	0.233216	0.00105468	-0.505548
RNF19A	HOXC11	-0.934388	8.21926e-09	0.000203356	-0.190648	-0.00415792	-1.82802
CUL9	CACNA1D	-0.578832	8.36974e-09	0.000113696	-0.16618	0.000120083	-1.10398
MDM2	TP53	0.693825	9.1662e-09	0.000117614	-1.10231	-0.0046206	-0.478883
ETV6	PAX7	-1.35399	9.46144e-09	7.83746e-05	-0.131396	-0.0052582	-2.50901
FUT4	RNF43	0.36357	1.11274e-08	0.000541063	-0.0412432	-0.00318991	0.900689
ARID3A	CSF3R	-0.217561	1.29482e-08	0.000615264	-0.241007	0.000801528	-0.563028
PLTP	SMAD4	0.536991	1.4329e-08	0.00342679	0.0143547	3.13393e-06	1.33818
TP53	TP53	-0.487236	1.46887e-08	0.000371496	0.505631	-0.0046206	0.325374
ARID3A	FLT3	-0.201664	1.52282e-08	0.000649006	-0.241007	0.000562064	-0.533528
APH1A	C20orf133	-0.672406	1.90908e-08	0.000687325	-0.238822	0.00177524	-1.41402
GLRB	HYDIN_LOC652153	-0.663792	2.09662e-08	0.000160478	0.313622	-0.00115489	-0.362487
ETV6	HOXD13	-1.2667	2.09916e-08	0.000125522	-0.131396	-0.0040789	-2.34233
GATA1	IFNA10_IFNA14_IFNA16_IFNA17_IFNA21_IFNA4_IFNA7_IFNB1_IFNW1	-1.77195	2.14549e-08	0.000138229	0.227837	0.00633924	-2.59781
SMPX	HNF1A	-0.40659	2.15509e-08	0.00483548	0.243977	-0.00165739	-0.0100693
UGT2B7	CHD9	-0.587444	2.17105e-08	0.00139488	0.0352179	0.00243681	-0.736401
TAPBP	CHD9	0.513061	2.38286e-08	0.00146137	0.0884491	0.00243681	1.43728
HIST1H2AG	BTK	-0.423832	2.48059e-08	0.000439301	-0.481681	0.000633607	-1.40541
TTC7B	HOXD13	-0.918028	2.48315e-08	0.000171887	0.0803676	-0.0040789	-1.28645
C20orf194	SMAD4	0.430199	2.50478e-08	0.00175068	0.00670254	3.13393e-06	1.12257
FZD5	TMPRSS2	-2.6106	2.76757e-08	0.000160478	0.183307	-0.00196231	-4.27738
UCN3	FAM193A	-0.401251	2.84008e-08	0.00140012	0.292513	-0.00458883	0.0859105
ARID3A	MKL1	-0.299787	2.98269e-08	0.00154017	-0.241007	0.00116133	-0.717266
ACSL4	ZNF521	-1.46816	3.22416e-08	0.000171887	-0.262308	0.000403358	-2.96009
TERT	MKL1	-0.600422	3.22681e-08	0.000317804	-0.201208	0.00116133	-1.20869
IL12B	KANK1	-0.760595	3.26667e-08	0.000171887	0.160682	0.00277053	-0.825616
GCKR	ZNF18	0.304918	3.37114e-08	0.0250852	0.226042	-0.00282949	1.29444
FAM109B	FAM193A	-0.411542	3.4813e-08	0.000450683	0.208087	-0.00458883	-0.0925405
FZD5	HNF1A	-1.83881	3.4965e-08	0.000171887	0.183307	-0.00165739	-2.82274
MDM4	TP53	0.609765	3.55679e-08	0.00026972	-0.193744	-0.0046206	1.07452
GATA1	DMRTA1	-2.0681	3.86591e-08	0.000171887	0.227837	0.00911601	-3.15053
ULK4	DNAH7	-0.465968	4.09173e-08	0.000687325	0.0315118	-0.000525453	-0.520099
TTC7B	BCL11B_KDSR	-0.910499	4.19918e-08	0.00026972	0.0803676	-0.00313201	-1.27048
CDK4	FAT4_RHOH	-0.987287	4.68244e-08	0.000628337	-0.484134	-0.00405159	-2.48043
ZNF670	TCF7L2	0.456705	4.96886e-08	0.000545132	0.312297	-0.00248185	1.74358
TTC37	ITGB7	-0.738812	5.0613e-08	0.000367995	-0.420266	-0.00203148	-1.88815
CEBPA	FLT3	-2.11194	5.08174e-08	0.000211824	-0.303433	0.000562064	-4.25017
KATNA1	TMPRSS2	-0.894697	5.11517e-08	0.000457246	-0.0468138	-0.00196231	-1.47812
IL12B	BCORL1	-0.750817	5.11532e-08	0.000224463	0.160682	0.00105468	-0.810428
WDR59	PAX7	-0.925651	5.46237e-08	0.000639343	-0.634452	-0.0052582	-2.64978
BTRC	FAT3	0.245674	5.4635e-08	0.00311546	-0.114313	0.00299577	0.552556
RNF216	ALK_CDH11	-1.11542	5.4842e-08	0.000447351	-0.20674	-0.00384923	-2.19883
DPH2	MLLT4	0.898992	6.17512e-08	0.000266958	-0.624712	-0.000278622	0.815651
PIK3CA	PIK3CA	-0.820805	6.51272e-08	0.000426442	-0.332716	-0.00258621	-1.87873
GEM	HOXC11	-0.718625	6.98433e-08	0.000770804	-0.000390433	-0.00415792	-1.06306
IGF2BP1	HOXD13	-0.345927	7.21115e-08	0.00387521	-0.108083	-0.0040789	-0.563634
ACSL4	BCL2	-1.50154	7.37074e-08	0.000293484	-0.262308	0.00256249	-3.01891
DPH2	GPR18	0.906228	7.74761e-08	0.000305034	-0.624712	0.000728076	0.831181
KCNS3	MLL4	-0.729977	7.90046e-08	0.000305034	0.244636	-0.00132682	-0.617478
MYH7B	HOXA13	0.408309	8.02398e-08	0.00272407	-0.0553258	-0.000258138	0.963969
PER1	RPL22	-0.313891	8.15326e-08	0.000827853	0.122511	-0.0025239	-0.0659011
FLI1	MAFB	-1.32421	8.57568e-08	0.000317804	-0.0269685	-0.00568446	-2.25697
OXSM	FAT3	-1.11336	8.67503e-08	0.00040349	-0.394826	0.00299577	-2.53641
WDR59	BCL11B_KDSR	-0.858729	9.29906e-08	0.000832313	-0.634452	-0.00313201	-2.51969
FLI1	FAT4_RHOH	-1.49772	9.37144e-08	0.000317804	-0.0269685	-0.00405159	-2.58079
FAM109B	PTPRT_TMEM150C	-0.403536	9.52142e-08	0.000842648	0.208087	0.000468235	-0.0679294
FAM109B	RTL1_SZT2	-0.401741	9.5764e-08	0.000842648	0.208087	-0.0012734	-0.0678279
ERBB4	PAX7	-0.694397	9.9041e-08	0.000439301	-0.0948557	-0.0052582	-1.19747
HIST1H2AG	CSF3R	-0.415193	1.02567e-07	0.000827853	-0.481681	0.000801528	-1.38881
ULK4	KANK1	-0.48925	1.032e-07	0.00141848	0.0315118	0.00277053	-0.557753
PDPN	ITGA6	-0.663456	1.07837e-07	0.000371496	0.215567	0.00497961	-0.535036
COLEC10	C20orf133	-0.564712	1.07889e-07	0.00136319	0.324829	0.00177524	-0.149181
ZFHX4	FAT4_RHOH	-0.521269	1.11174e-07	0.00190355	-0.028985	-0.00405159	-0.744909
TRIM8	BCL11B_KDSR	-0.723406	1.13646e-07	0.00105889	-0.109198	-0.00313201	-1.27513
KCNS3	HYDIN_LOC652153	-0.722815	1.14146e-07	0.000368361	0.244636	-0.00115489	-0.60366
TTC37	PTPRB	-0.724774	1.17926e-07	0.000475704	-0.420266	0.000823013	-1.85632
DCAF8L2	FAM193A	-0.293326	1.19878e-07	0.00519891	0.241527	-0.00458883	0.193187
ZFHX4	BCL11B_KDSR	-0.490719	1.21289e-07	0.00219918	-0.028985	-0.00313201	-0.68562
SPZ1	WNTMUT	-0.268343	1.22681e-07	0.00635142	0.124388	-0.00547878	0.0178848
WRAP73	DMRTA1	-0.839859	1.22749e-07	0.0015939	-0.0554372	0.00911601	-1.37017
IFNA6	IFNA1_IFNA13_IFNA2_IFNA5_IFNA6_IFNA8_KLHL9	0.488805	1.24056e-07	0.00300069	0.373568	0.00346376	1.93069
CHCHD6	BCORL1	-0.604226	1.24543e-07	0.000540977	0.255127	0.00105468	-0.356306
HIST1H2AG	FLT3	-0.394147	1.24566e-07	0.00109876	-0.481681	0.000562064	-1.34961
MAGEA3	SPTAN1	-0.441578	1.24906e-07	0.00802126	0.373213	-0.000406416	0.169855
COBLL1	COL6A6_MTTP	-0.467542	1.24994e-07	0.00222477	0.0204853	3.21687e-05	-0.542789
DCAF8L2	SPTAN1	-0.296258	1.27542e-07	0.00439463	0.241527	-0.000406416	0.195542
C2orf68	PAX3	-0.513856	1.29e-07	0.00222477	-0.19202	-0.00566153	-1.04114
GATA6	HOXA13	-1.02839	1.29323e-07	0.000507761	0.133037	-0.000258138	-1.38795
FAM222B	COL6A6_MTTP	-0.310367	1.32039e-07	0.00586852	-0.162591	3.21687e-05	-0.591588
FAM109B	EP300	-0.402409	1.36269e-07	0.00109876	0.208087	-0.000843609	-0.0682772
CATSPER2	RTL1_SZT2	-0.371869	1.37585e-07	0.0331738	0.290661	-0.0012734	0.144025
HIST1H2AG	IKZF1	-0.515116	1.39741e-07	0.00121936	-0.481681	0.000667972	-1.57732
GALNT2	HOXC11	-0.581054	1.45287e-07	0.00150393	-0.0502776	-0.00415792	-0.897864
VAMP4	CFHR1	-1.23129	1.46949e-07	0.000450683	0.0879982	-0.000429017	-1.85539
PDPN	AFF4_NF1	-0.660848	1.47176e-07	0.000450683	0.215567	0.008235	-0.523989
GMPPB	BCL11B_KDSR	1.04681	1.49408e-07	0.001283	-2.03668	-0.00313201	-1.57142
CDK4	BCL11B_KDSR	-0.896824	1.51499e-07	0.000789532	-0.484134	-0.00313201	-2.30826
HIST1H2AG	MYB	-0.37713	1.52089e-07	0.001283	-0.481681	0.000907921	-1.3169
COBLL1	Q8NGM0_HUMAN	-0.466385	1.52342e-07	0.00227845	0.0204853	-0.000266669	-0.541171
RAB12	KMT2C_MLL3	-0.625626	1.59315e-07	0.000687325	0.233216	-0.000232284	-0.440332
NKX6-2	RTL1_SZT2	0.263874	1.6463e-07	0.00326987	0.126921	-0.0012734	1.0333
CEBPA	CSF3R	-2.13405	1.65602e-07	0.000475704	-0.303433	0.000801528	-4.29138
CHRNA7	HYDIN_LOC652153	-0.765064	1.77262e-07	0.000502498	-0.218235	-0.00115489	-1.55533
SIPA1L2	PAX3	-0.566766	1.83287e-07	0.00179501	0.000425064	-0.00566153	-0.778252
CAPRIN2	DNAH9	-0.6456	1.83848e-07	0.00146616	-0.153197	-0.00576565	-1.21641
COBLL1	CHD9	-0.496033	1.92398e-07	0.00261447	0.0204853	0.00243681	-0.591937
TIAF1	SMAD4	-0.485424	1.95543e-07	0.00293415	0.0960501	3.13393e-06	-0.434168
ETV2	CLC_DLL3_DYRK1B_EID2_EID2B_LEUTX_LGALS13_LGALS14_LGALS16_PSMC4_TIMM50_ZNF546	-0.847277	1.95874e-07	0.000642164	-0.0539168	-0.000105929	-1.39866
SYBU	FH	-0.714526	2.00836e-07	0.00208397	-0.0824718	-0.00250618	-1.20687
NR2C2	FH	-1.09852	2.0856e-07	0.000827853	-0.0651768	-0.00250618	-1.89776
MCF2	PAX3	-0.855838	2.09991e-07	0.000571587	0.209154	-0.00566153	-0.92962
TFAP2C	MLLT4	-0.679271	2.16186e-07	0.000581275	-0.0300181	-0.000278622	-1.03743
CHAF1B	HNF1A	-0.685283	2.17516e-07	0.00159152	-1.30468	-0.00165739	-3.45286
SYBU	HOXC11	-0.649718	2.22312e-07	0.00179145	-0.0824718	-0.00415792	-1.08788
TRIM8	PAX7	-0.755814	2.2671e-07	0.0016087	-0.109198	-0.0052582	-1.3402
FLI1	MN1	-1.8396	2.28618e-07	0.000615264	-0.0269685	-0.00246411	-3.2219
RAB12	GPR18	-0.619584	2.34313e-07	0.000827853	0.233216	0.000728076	-0.427139
FAM213A	MLLT4	-0.744011	2.36033e-07	0.000615264	0.182554	-0.000278622	-0.758908
CACNA1G	CHD9	-0.34441	2.42349e-07	0.0054969	-0.0212839	0.00243681	-0.384967
WDR59	FAT4_RHOH	-0.894631	2.43479e-07	0.00117941	-0.634452	-0.00405159	-2.58906
ZNF43	SMAD4	-0.459655	2.49996e-07	0.00456156	-0.110191	3.13393e-06	-0.774183
FAM109B	DNAH7	-0.389076	2.50923e-07	0.00150393	0.208087	-0.000525453	-0.0425587
ZNF304	SMAD4	-0.270471	2.51091e-07	0.0114218	0.231558	3.13393e-06	0.226115
PSKH2	ASXL1	-0.672806	2.51582e-07	0.00326987	-0.134708	0.000792178	-1.22047
FAM222B	USH2A	-0.30472	2.54711e-07	0.0047119	-0.162591	0.000879668	-0.579353
RNF216	MN1	-1.18231	2.55785e-07	0.000842648	-0.20674	-0.00246411	-2.32223
ENTPD5	BRAF	0.301616	2.57711e-07	0.0135179	0.126644	-0.000703282	1.10496
IGF2BP1	BCL11B_KDSR	-0.333856	2.60632e-07	0.104165	-0.108083	-0.00313201	-0.539109
UCN3	FAT2_KIAA1024_SHPRH	-0.383835	2.62073e-07	0.00739677	0.292513	0.000746533	0.128775
DNAH1	BCORL1	-0.553909	2.64458e-07	0.0032201	-0.0172983	0.00105468	-0.774766
FZD5	RNF43	-1.78074	2.65166e-07	0.000633495	0.183307	-0.00318991	-2.71621
IFNGR1	CACNA1D	-0.60977	2.67325e-07	0.000615264	0.150389	0.000120083	-0.565844
PORCN	TMPRSS2	-1.11992	2.68665e-07	0.000953258	0.364446	-0.00196231	-1.12762
APH1A	SMAD4	-0.53389	2.81237e-07	0.00182027	-0.238822	3.13393e-06	-1.15639
CISD2	FH	-1.06301	2.83562e-07	0.000633495	-0.249289	-0.00250618	-2.17772
GLRB	MLL4	-0.617074	2.89078e-07	0.000670488	0.313622	-0.00132682	-0.274792
FAM109B	DST	-0.341306	2.96765e-07	0.00187146	0.208087	-0.00365177	0.0415525
KCNS3	GPR18	-0.703133	3.0015e-07	0.000658537	0.244636	0.000728076	-0.563032
SLC30A9	MDN1	-1.70285	3.00583e-07	0.000669417	-0.0229039	-0.00134299	-2.9545
GMPPB	PAX7	1.10285	3.07822e-07	0.00235752	-2.03668	-0.0052582	-1.46985
KCNS3	KANK1	-0.705849	3.1008e-07	0.000649006	0.244636	0.00277053	-0.564301
PTPN4	HNF1A	-0.352724	3.10437e-07	0.0261068	0.146633	-0.00165739	-0.0919832
RAD54L2	SPEG	-0.908253	3.10749e-07	0.000827853	-0.0876921	-0.00140492	-1.57962
CEBPA	CLTCL1	-1.92611	3.16412e-07	0.000673597	-0.303433	0.000244828	-3.90067
TXK	HYDIN_LOC652153	-0.394223	3.18231e-07	0.00359892	-0.00901524	-0.00115489	-0.462469
CDH11	ALK_CDH11	-0.605296	3.21107e-07	0.001283	0.0128778	-0.00384923	-0.823969
RABIF	TMPRSS2	-1.1951	3.2324e-07	0.000827853	-0.82843	-0.00196231	-3.51668
GLRB	TAF1L	-0.564958	3.23349e-07	0.000827853	0.313622	-0.00422581	-0.182066
DUS4L	HNF1A	-0.435082	3.30975e-07	0.0044003	-0.0469701	-0.00165739	-0.611905
FLI1	ATP1A1	-1.82381	3.31869e-07	0.00200914	-0.0269685	-0.00565411	-3.19816
HNF1A	TMPRSS2	-1.29808	3.34981e-07	0.000687325	-0.0201738	-0.00196231	-2.18791
FAM3D	SPEG	-0.470453	3.37138e-07	0.0110984	0.211091	-0.00140492	-0.191872
HIST1H2AG	CLTCL1	-0.369233	3.51618e-07	0.00208397	-0.481681	0.000244828	-1.30327
ACSL4	MYB	-1.00682	3.52393e-07	0.000716229	-0.262308	0.000907921	-2.08995
FAM109B	GPR98	-0.359642	3.68444e-07	0.00208397	0.208087	-0.00204262	0.010039
IFNA13	IFNA1_IFNA13_IFNA2_IFNA5_IFNA6_IFNA8_KLHL9	0.763742	3.68476e-07	0.00945388	-0.329749	0.00346376	1.12361
IDH2	TAF1L	-0.534078	3.76184e-07	0.0021031	0.0862441	-0.00422581	-0.552275
FAM109B	MDN1	-0.375109	3.84344e-07	0.00189528	0.208087	-0.00134299	-0.0177846
PML	CHGB	-0.956092	4.07728e-07	0.000817232	0.122243	0.00723096	-1.25796
CERS2	CNTRL	-1.32312	4.14537e-07	0.000996159	-0.567758	0.000601175	-3.26193
BRSK1	FOXL2	-0.382498	4.20143e-07	0.00739677	-0.0124307	-0.000601977	-0.445772
CCSER1	FH	-1.1914	4.47952e-07	0.000817232	-0.498918	-0.00250618	-2.88993
WLS	TMPRSS2	-1.37246	4.48697e-07	0.000827853	0.162662	-0.00196231	-1.98358
NKX6-2	DNAH7	0.248622	4.52376e-07	0.0114029	0.126921	-0.000525453	1.00597
PRPF38A	IKZF1	-0.608189	4.54735e-07	0.00235752	-1.22831	0.000667972	-3.15935
HSPA4	ZNF521	-0.439082	4.80548e-07	0.00704049	-0.22231	0.000403358	-0.945906
DROSHA	HOXC11	-1.04971	4.8925e-07	0.000855252	-1.26863	-0.00415792	-4.07626
RYR2	MN1	-0.572243	5.17058e-07	0.00171774	0.0981083	-0.00246411	-0.598508
BRMS1L	RBFOX1	-0.30061	5.18732e-07	0.0107573	0.151952	0.00380537	0.0265153
CENPM	FH	1.01579	5.2205e-07	0.0107573	-2.29836	-0.00250618	-2.12171
AARD	SMAD4	-0.827528	5.25038e-07	0.0194652	0.0837993	3.13393e-06	-1.10178
TRIM8	FAT4_RHOH	-0.738459	5.46974e-07	0.0027139	-0.109198	-0.00405159	-1.30523
OLFML2B	HOXC11	-0.560706	5.47492e-07	0.00271054	-0.0742957	-0.00415792	-0.904779
RAB12	MLL4	-0.602436	5.48824e-07	0.0015309	0.233216	-0.00132682	-0.398703
FAM109B	SPTAN1	-0.388521	5.50756e-07	0.00232263	0.208087	-0.000406416	-0.0412881
NKX6-2	EP300	0.251745	5.51344e-07	0.0119427	0.126921	-0.000843609	1.01126
LRRC46	RNF43	-0.334611	5.51836e-07	0.00511587	-0.100764	-0.00318991	-0.52685
UQCRQ	BCL11B_KDSR	-0.672713	5.6277e-07	0.00179501	-0.785367	-0.00313201	-2.45356
ZNF276	HOXD13	0.321245	5.6427e-07	0.0350364	0.0295129	-0.0040789	0.952579
BCOR	NUP214	-0.617946	5.64275e-07	0.00272407	0.223824	0.00161232	-0.440081
DCAF10	CFHR3	-0.865181	5.73805e-07	0.000996159	-0.000368229	-0.000502751	-1.33225
C2CD2	HYDIN_LOC652153	-0.584984	5.74978e-07	0.00154017	-0.0475051	-0.00115489	-0.894387
RNF19A	BCL11B_KDSR	-0.715951	5.78595e-07	0.00261826	-0.190648	-0.00313201	-1.41455
COPS6	CSF3R	-0.346093	5.79963e-07	0.00505216	-1.47299	0.000801528	-3.12629
MREG	CACNA1D	-0.690622	5.82206e-07	0.00263878	0.0628462	0.000120083	-0.883104
ZNF430	DNAH7	-0.345256	5.83786e-07	0.0269839	-0.159684	-0.000525453	-0.652894
ACSL4	IKBKB	-1.16259	5.85538e-07	0.000944796	-0.262308	0.000729635	-2.38377
KLRF2	COL6A6_MTTP	-0.455965	6.07336e-07	0.00858694	0.213721	3.21687e-05	-0.156912
MREG	AFF4_NF1	-0.699741	6.09986e-07	0.00272407	0.0628462	0.008235	-0.884997
TCF3	PIM1	-0.86816	6.12689e-07	0.00289967	0.163499	0.00192084	-1.02457
CAPNS2	RPL22	0.500864	6.15796e-07	0.00748714	-0.222977	-0.0025239	0.818218
ATF7IP2	PIK3CA	0.262164	6.17152e-07	0.00608909	0.394149	-0.00258621	1.53107
DPH2	MLL4	0.838	6.30055e-07	0.00109876	-0.624712	-0.00132682	0.698765
USP14	PAX7	-1.09205	6.47997e-07	0.00108007	-0.309804	-0.0052582	-2.35163
ACSL4	BTK	-1.15497	6.60236e-07	0.00109418	-0.262308	0.000633607	-2.3696
CALCB	C20orf133	0.417697	6.62877e-07	0.00587001	0.340813	0.00177524	1.73183
PIK3CA	USH2A	-1.04696	6.7535e-07	0.00586852	-0.332716	0.000879668	-2.29829
MLLT3	SPAG17	-0.697934	6.75468e-07	0.00257758	0.169213	0.00323842	-0.690607
KIF21A	HNF1A	-0.357054	6.80849e-07	0.00957696	0.201417	-0.00165739	0.00307412
C11orf52	SMAD4	0.407049	7.20274e-07	0.00350287	-0.0351008	3.13393e-06	1.00019
DUOXA1	MLL4	-0.464762	7.38624e-07	0.00419966	-0.0208988	-0.00132682	-0.61808
PREX1	PTPRC	-0.82804	7.40508e-07	0.00117941	-0.292901	0.00119155	-1.81023
ARMC6	FAT3	-0.456565	7.41508e-07	0.00923203	-0.223293	0.00299577	-0.975813
PIGP	WNTMUT	-0.344981	7.46597e-07	0.00825274	0.181123	-0.00547878	-0.0196151
ATRNL1	ITGA6	-0.355736	7.73339e-07	0.0335596	0.358737	0.00497961	0.314457
ATRNL1	AFF4_NF1	-0.358752	7.87434e-07	0.0337473	0.358737	0.008235	0.31491
ERBB4	BCL11B_KDSR	-0.620546	7.8782e-07	0.00150393	-0.0948557	-0.00313201	-1.05432
C2CD2	TAF1L	-0.539932	7.92395e-07	0.00184564	-0.0475051	-0.00422581	-0.815292
PDPN	TAF1L	-0.614825	7.93892e-07	0.00130593	0.215567	-0.00422581	-0.460756
ADAT1	DNAH9	-0.546417	8.04163e-07	0.0043882	0.158446	-0.00576565	-0.442391
EPS15	TAF1L	-0.620012	8.06143e-07	0.00215373	-0.0221901	-0.00422581	-0.918473
PATL2	FAM193A	-0.569957	8.11093e-07	0.00293547	0.088905	-0.00458883	-0.615544
CSPP1	FH	-0.915815	8.27044e-07	0.00608909	-0.211084	-0.00250618	-1.82842
CHP1	P2RY8	0.476636	8.42743e-07	0.00136319	-0.387072	0.000664306	0.469417
WIPI1	RBFOX1	-0.696217	8.54142e-07	0.00184564	0.157036	0.00380537	-0.709246
COX11	USH2A	0.585452	8.55911e-07	0.00305634	-0.58652	0.000879668	0.299068
VAMP4	DNAH10	-1.17364	8.65784e-07	0.00126443	0.0879982	0.00188829	-1.7424
MC3R	BCL11B_KDSR	-0.535113	8.66093e-07	0.004575	-0.0774617	-0.00313201	-0.860592
APH1A	CHD9	-0.611189	8.71735e-07	0.0048968	-0.238822	0.00243681	-1.29744
NKX6-2	FAT2_KIAA1024_SHPRH	0.23716	8.89342e-07	0.0100984	0.126921	0.000746533	0.986773
RPL22L1	PTPRT_TMEM150C	-1.04183	8.93943e-07	0.0018732	0.124876	0.000468235	-1.42727
C19orf33	NLRP3	-0.697884	9.02754e-07	0.0219982	0.00695267	0.00364771	-0.995446
POLG	RNF43	-0.893537	9.05328e-07	0.00136319	-0.771664	-0.00318991	-2.84389
LY6G6C	BRAF	0.339431	9.07858e-07	0.0150099	0.267331	-0.000703282	1.44126
TAF1D	EZH2	-0.787919	9.14632e-07	0.00924452	-0.606276	0.00244555	-2.32269
GMPPB	FAT4_RHOH	1.06465	9.20775e-07	0.00368583	-2.03668	-0.00405159	-1.53954
MTHFR	IFNA10_IFNA14_IFNA16_IFNA17_IFNA21_IFNA4_IFNA7_IFNB1_IFNW1	0.752297	9.27284e-07	0.00179501	0.0758844	0.00633924	1.87169
BSPH1	PIK3CA	-0.351251	9.35108e-07	0.00923203	0.320632	-0.00258621	0.236863
LAMC3	IFNA10_IFNA14_IFNA16_IFNA17_IFNA21_IFNA4_IFNA7_IFNB1_IFNW1	-1.27399	9.35493e-07	0.0013872	-0.172621	0.00633924	-2.41411
WDR59	MN1	-1.11074	9.38514e-07	0.00371901	-0.634452	-0.00246411	-2.99324
PDPN	HYDIN_LOC652153	-0.571602	9.39104e-07	0.00140012	0.215567	-0.00115489	-0.373537
RAB12	MLL2	-0.592748	9.54714e-07	0.00194871	0.233216	-0.000852097	-0.379555
PATL2	RTL1_SZT2	-0.566048	9.60562e-07	0.00376541	0.088905	-0.0012734	-0.601932
SCRG1	USH2A	0.324499	1.00957e-06	0.0433271	0.375728	0.000879668	1.62033
TNFAIP8	FH	-0.961288	1.01078e-06	0.00146616	0.0137187	-0.00250618	-1.49056
PATL2	FAT2_KIAA1024_SHPRH	-0.566783	1.04838e-06	0.00392832	0.088905	0.000746533	-0.599511
RNF216	HOXD13	-0.846968	1.0557e-06	0.00258848	-0.20674	-0.0040789	-1.69349
DPH2	KMT2C_MLL3	0.821468	1.05856e-06	0.00149058	-0.624712	-0.000232284	0.669679
CIR1	USH2A	0.45103	1.05928e-06	0.00553432	-0.119053	0.000879668	0.926537
SLC2A5	MAFB	-0.358615	1.06857e-06	0.00440793	0.0860294	-0.00568446	-0.224849
IRS2	EZH2	-1.72662	1.0736e-06	0.00181328	-0.371689	0.00244555	-3.64925
ZNF732	HOXC11	-0.938072	1.08939e-06	0.00182027	-0.371926	-0.00415792	-2.1765
JMJD1C	WAS	-0.966611	1.09365e-06	0.00150393	-0.143391	0.000569226	-1.79079
MC3R	PAX7	-0.564251	1.09564e-06	0.00447313	-0.0774617	-0.0052582	-0.919496
CRTC3	TAF1L	-0.791629	1.09597e-06	0.00150393	0.114614	-0.00422581	-0.984061
KCNS3	BCORL1	-0.676662	1.09637e-06	0.00156971	0.244636	0.00105468	-0.512544
BCL2	IKZF1	-2.47503	1.09659e-06	0.00182027	-0.804172	0.000667972	-5.87747
AGPAT1	IFNA10_IFNA14_IFNA16_IFNA17_IFNA21_IFNA4_IFNA7_IFNB1_IFNW1	-0.902912	1.11579e-06	0.0135179	-0.304148	0.00633924	-1.96278
TXK	MLL4	-0.37822	1.12656e-06	0.00707971	-0.00901524	-0.00132682	-0.432643
ATP6V1G1	HOXC11	1.03133	1.14329e-06	0.00779362	-1.32348	-0.00415792	-0.258832
UNC5A	FAT2_KIAA1024_SHPRH	0.332703	1.20194e-06	0.00781377	0.15778	0.000746533	1.22492
KLF17	HOXC11	-0.627241	1.20651e-06	0.00190355	-0.286146	-0.00415792	-1.42927
LSR	CLC_DLL3_DYRK1B_EID2_EID2B_LEUTX_LGALS13_LGALS14_LGALS16_PSMC4_TIMM50_ZNF546	-0.785027	1.2089e-06	0.00190355	-0.181145	-0.000105929	-1.52108
IGF2BP1	PAX7	-0.338937	1.21465e-06	0.378485	-0.108083	-0.0052582	-0.552687
COBLL1	C20orf133	-0.467952	1.23914e-06	0.0043882	0.0204853	0.00177524	-0.540278
ACSL4	CBL	-1.51232	1.26308e-06	0.00163603	-0.262308	0.00274499	-3.03887
ITGB3BP	SPTAN1	-0.286746	1.26328e-06	0.0395671	-0.334823	-0.000406416	-0.872402
IRS1	SMAD4	-0.476409	1.2707e-06	0.0240952	-0.208565	3.13393e-06	-0.991088
FLYWCH2	SMAD4	0.315426	1.27264e-06	0.03931	0.215123	3.13393e-06	1.299
ULK4	FAT2_KIAA1024_SHPRH	-0.422599	1.28023e-06	0.00447275	0.0315118	0.000746533	-0.435994
SFTA2	PIK3CA	-0.394883	1.28203e-06	0.0110984	0.143721	-0.00258621	-0.178649
QARS	TCF7L2	-0.537677	1.28509e-06	0.0028754	-1.83956	-0.00248185	-4.18405
FAM193B	PIK3CA	0.388596	1.29977e-06	0.0124902	-0.304135	-0.00258621	0.453679
RAB12	MLLT4	-0.587676	1.30612e-06	0.00200914	0.233216	-0.000278622	-0.36892
GLRB	RTL1_SZT2	-0.590427	1.33786e-06	0.00203251	0.313622	-0.0012734	-0.224488
COASY	FAT4_RHOH	0.861267	1.34946e-06	0.00615517	-1.70199	-0.00405159	-1.29217
MAGEA3	MDN1	-0.400334	1.35596e-06	0.0286344	0.373213	-0.00134299	0.245797
EIF3G	SMAD4	-0.64443	1.36322e-06	0.00562019	-1.2513	3.13393e-06	-3.27221
IL12B	MLL2	-0.680035	1.36328e-06	0.00179501	0.160682	-0.000852097	-0.680664
SSBP3	DMRTA1	-1.15527	1.36982e-06	0.00179501	-0.110195	0.00911601	-2.06758
ITM2A	PAX7	0.395484	1.37069e-06	0.00467806	0.329699	-0.0052582	1.65579
FAM118B	KANK1	-0.57486	1.38433e-06	0.00327298	0.0609702	0.00277053	-0.663545
CSPP1	BCL11B_KDSR	-0.692024	1.39553e-06	0.00641192	-0.211084	-0.00313201	-1.40797
PREX1	ARNT	-0.884206	1.40305e-06	0.00168097	-0.292901	0.00226671	-1.91402
DUOXA1	GPR18	-0.456194	1.42079e-06	0.00580214	-0.0208988	0.000728076	-0.598067
CERS2	CSF3R	-0.992475	1.42658e-06	0.00208397	-0.567758	0.000801528	-2.63861
TCEAL4	EP300	-0.49052	1.44129e-06	0.00452106	0.297806	-0.000843609	-0.065247
CATSPER2	RNF43	-0.3288	1.45083e-06	0.0153433	0.290661	-0.00318991	0.221558
KCNS3	MLLT4	-0.668955	1.45091e-06	0.00171774	0.244636	-0.000278622	-0.500535
RBMY1A1	PTEN	-0.56532	1.45611e-06	0.0163086	0.453919	0	0.0895387
NLK	FAM193A	-0.566958	1.45694e-06	0.00838677	0.242947	-0.00458883	-0.319672
VAMP4	CFHR3	-1.05032	1.4718e-06	0.00184564	0.0879982	-0.000502751	-1.51458
PIGF	WAS	0.231885	1.47489e-06	0.00666058	0.0705564	0.000569226	0.870306
B4GALT2	MAFB	-0.596394	1.49006e-06	0.00316963	-0.165187	-0.00568446	-1.14613
ACSL4	P2RY8	-1.05207	1.4966e-06	0.00175112	-0.262308	0.000664306	-2.17566
ERBB4	ALK_CDH11	-0.754284	1.50725e-06	0.00215373	-0.0948557	-0.00384923	-1.30764
TM6SF1	MKL1	0.258585	1.52294e-06	0.0048968	0.0547178	0.00116133	0.891885
ACSL4	CSF3R	-1.13621	1.56243e-06	0.00183577	-0.262308	0.000801528	-2.33393
BRPF3	CACNA1D	-0.451515	1.57113e-06	0.00937146	0.112201	0.000120083	-0.33963
NLRP13	RTL1_SZT2	-0.344534	1.57324e-06	0.0172433	0.204357	-0.0012734	0.0329259
SPZ1	PIK3CA	-0.262747	1.57849e-06	0.0172588	0.124388	-0.00258621	0.0338779
CYC1	C20orf133	1.03091	1.6026e-06	0.0062977	-1.25007	0.00177524	-0.110145
MTFMT	IMMP2L	-1.27967	1.61449e-06	0.00181328	-0.491198	0.000861854	-3.03534
SLC10A3	SMAD4	-0.314097	1.6273e-06	0.0170121	0.310757	3.13393e-06	0.293137
IFNA1	IFNA1_IFNA13_IFNA2_IFNA5_IFNA6_IFNA8_KLHL9	0.674579	1.63505e-06	0.0195627	-0.244019	0.00346376	1.11714
ULK4	RTL1_SZT2	-0.416947	1.64878e-06	0.0051695	0.0315118	-0.0012734	-0.429151
COX11	PIK3CA	0.489725	1.68535e-06	0.00370294	-0.58652	-0.00258621	0.112186
UCN3	RTL1_SZT2	-0.360627	1.69229e-06	0.0151586	0.292513	-0.0012734	0.168694
CHMP6	FAM193A	1.17467	1.69515e-06	0.00441482	-1.95229	-0.00458883	-1.1743
ATP2C1	PTPRC	-0.695875	1.71044e-06	0.00937146	0.0105386	0.00119155	-0.989533
ERI1	WAS	-0.547453	1.7178e-06	0.00518142	0.0489151	0.000569226	-0.63877
TCEAL4	FAT2_KIAA1024_SHPRH	-0.460915	1.72302e-06	0.00342679	0.297806	0.000746533	-0.00647556
ULK4	SMARCA4	-0.384589	1.72836e-06	0.00517994	0.0315118	-0.00210027	-0.369744
RPL22L1	RPL22	-0.865199	1.72933e-06	0.00292673	0.124876	-0.0025239	-1.10013
C11orf53	PAX3	-0.80188	1.75409e-06	0.00203422	-0.0986663	-0.00566153	-1.40791
CEBPA	FES	-1.98231	1.78995e-06	0.00197761	-0.303433	0.000841125	-4.00542
CHP1	CNTRL	0.78542	1.79038e-06	0.00237233	-0.387072	0.000601175	1.05106
CISD2	STAG2	-0.871866	1.79352e-06	0.00197761	-0.249289	-0.000624627	-1.81405
MAGEA2	HOXA13	-0.372237	1.83764e-06	0.0145134	0.0719811	-0.000258138	-0.266757
KLC2	FAM193A	-0.592852	1.86079e-06	0.00202471	-0.201705	-0.00458883	-1.2062
PTGES3	SLC45A3	-0.484225	1.87611e-06	0.00945388	-0.190031	0.000951443	-0.969108
TFAP2A	TAF1L	-0.469265	1.90336e-06	0.00208397	0.0537153	-0.00422581	-0.491451
IFNGR1	HYDIN_LOC652153	-0.59927	1.91226e-06	0.00212215	0.150389	-0.00115489	-0.548464
RBM4B	RTL1_SZT2	0.552818	1.91337e-06	0.0054969	-0.275124	-0.0012734	0.82021
PRRX1	CFHR3	-0.667375	1.91435e-06	0.00208397	0.054842	-0.000502751	-0.855561
KIF18B	NRAS	-1.13463	1.92633e-06	0.00212759	-0.0947876	0.00247468	-2.01219
ANKRD40	RTL1_SZT2	-0.483738	1.953e-06	0.0104501	-0.191039	-0.0012734	-0.974282
PCBD1	TMPRSS2	-0.841153	1.97099e-06	0.00208397	0.104044	-0.00196231	-1.09302
MREG	CCDC73	-0.674472	2.05869e-06	0.00542274	0.0628462	0.0086448	-0.836617
SFXN2	GPR18	-0.462202	2.0681e-06	0.00314846	-0.0386321	0.000728076	-0.642796
CXorf58	COL6A6_MTTP	-0.603128	2.07808e-06	0.00422445	0.21776	3.21687e-05	-0.426563
ERBB4	PAX3	-0.68517	2.11694e-06	0.00270553	-0.0948557	-0.00566153	-1.18084
TCEAL4	SPTAN1	-0.455493	2.1198e-06	0.00387521	0.297806	-0.000406416	0.00156737
KIR3DL1	Q8NGM0_HUMAN	0.311567	2.13273e-06	0.010183	0.358114	-0.000266669	1.56063
TFAP4	COL6A6_MTTP	1.37554	2.1484e-06	0.00216872	-0.286179	3.21687e-05	2.35189
C6orf10	TAF1L	-0.600107	2.15292e-06	0.00271698	0.210497	-0.00422581	-0.44258
ANKRD42	HOXC11	-0.686928	2.16217e-06	0.0120374	-0.253639	-0.00415792	-1.48047
GCGR	MUC1	-0.610926	2.16231e-06	0.00825274	-0.0492936	-0.00128929	-0.946886
ZNF829	CLC_DLL3_DYRK1B_EID2_EID2B_LEUTX_LGALS13_LGALS14_LGALS16_PSMC4_TIMM50_ZNF546	-0.902594	2.17449e-06	0.00222288	-0.10673	-0.000105929	-1.60238
PIGP	PIK3CA	-0.360609	2.20273e-06	0.0116386	0.181123	-0.00258621	-0.0436075
ZFHX4	PAX7	-0.480265	2.21251e-06	0.00707468	-0.028985	-0.0052582	-0.669929
IFNGR1	BCORL1	-0.598386	2.23149e-06	0.00233141	0.150389	0.00105468	-0.542635
BCL11B	BCL11B_KDSR	-0.39409	2.23207e-06	0.0145709	0.188689	-0.00313201	-0.0934624
RRAGB	TCF7L2	-0.314487	2.25706e-06	0.0143813	0.325494	-0.00248185	0.315484
ULK4	FAM193A	-0.408915	2.26752e-06	0.00516922	0.0315118	-0.00458883	-0.420265
CDK5RAP1	HNF1A	0.363967	2.28031e-06	0.0199845	-0.108386	-0.00165739	0.777825
MAGEA3	RNF43	-0.392364	2.28422e-06	0.025287	0.373213	-0.00318991	0.257332
PATL2	EP300	-0.577448	2.2859e-06	0.00608909	0.088905	-0.000843609	-0.622601
SLC34A1	MUC1	-0.477043	2.28784e-06	0.0113942	0.0412001	-0.00128929	-0.524151
KLK10	ZNF257	-1.02846	2.28847e-06	0.00852378	-0.0830782	0.000490614	-1.79384
THUMPD2	HNF1A	-0.289804	2.29666e-06	0.0240421	0.0258527	-0.00165739	-0.200995
ERBB4	FH	-0.819954	2.3073e-06	0.00235752	-0.0948557	-0.00250618	-1.42884
SH3GL1	WAS	-0.854737	2.33345e-06	0.0041171	0.0952256	0.000569226	-1.13045
UCN3	DOCK3	-0.332468	2.34741e-06	0.0141165	0.292513	-0.000258138	0.223659
HIST1H2AG	P2RY8	-0.410588	2.3592e-06	0.00626144	-0.481681	0.000664306	-1.38039
GRSF1	SMARCA4	-1.17198	2.37869e-06	0.00232263	-0.370122	-0.00210027	-2.60991
ZNF354C	SPTAN1	-0.368103	2.38247e-06	0.0108383	0.137638	-0.000406416	-0.135547
ETV3	SSX1	-0.390569	2.38676e-06	0.0204919	0.0374742	-0.000864671	-0.367451
KCNS3	KMT2C_MLL3	-0.656812	2.39975e-06	0.00222288	0.244636	-0.000232284	-0.47757
TFDP3	KANK1	0.417905	2.44718e-06	0.00874547	0.191304	0.00277053	1.45241
PPP4R1	COL6A6_MTTP	-0.449586	2.45457e-06	0.0110798	-0.0811505	3.21687e-05	-0.700444
BEND4	KANK1	-0.863709	2.4583e-06	0.00235752	-0.0140013	0.00277053	-1.349
UCN3	PTPRT_TMEM150C	-0.357772	2.45932e-06	0.00993479	0.292513	0.000468235	0.177354
TAF7	FAT2_KIAA1024_SHPRH	-0.885016	2.49836e-06	0.00749318	-0.781389	0.000746533	-2.83874
LRRTM4	HOXA13	-0.338394	2.50767e-06	0.0185343	0.095791	-0.000258138	-0.158137
GLRX2	DNAH7	-0.72009	2.52101e-06	0.01152	0.0865936	-0.000525453	-0.895098
HCAR1	SPTAN1	0.374346	2.52701e-06	0.0125172	-0.142408	-0.000406416	0.735637
CST4	USH2A	0.355132	2.53773e-06	0.0176835	0.140241	0.000879668	1.23438
ZNF620	MDN1	0.374034	2.57087e-06	0.00649601	0.229913	-0.00134299	1.43475
SFTA2	USH2A	-0.426441	2.57589e-06	0.017436	0.143721	0.000879668	-0.231574
IFNLR1	TMPRSS2	0.429301	2.61266e-06	0.0156175	-0.147941	-0.00196231	0.825819
ULK4	SPTAN1	-0.409986	2.61879e-06	0.0062155	0.0315118	-0.000406416	-0.414403
USP14	ALK_CDH11	-1.37237	2.63947e-06	0.00235752	-0.309804	-0.00384923	-2.87711
MEF2D	FLT3	-0.433942	2.67795e-06	0.00485414	-0.102068	0.000562064	-0.709381
IL12B	GPR18	-0.663994	2.71775e-06	0.00237453	0.160682	0.000728076	-0.647466
SOX11	MN1	-0.718206	2.73548e-06	0.00259964	-0.0190677	-0.00246411	-1.09427
NFATC2	FAT2_KIAA1024_SHPRH	0.3315	2.73613e-06	0.0202232	0.288616	0.000746533	1.46915
C2CD2	MLL4	-0.549469	2.74733e-06	0.00386354	-0.0475051	-0.00132682	-0.8278
IDH2	HYDIN_LOC652153	-0.546038	2.75911e-06	0.00631145	0.0862441	-0.00115489	-0.569022
DCAF8L2	FHIT	-0.268995	2.78505e-06	0.0262789	0.241527	0.00431086	0.255794
C2CD2	KANK1	-0.553709	2.80526e-06	0.00317413	-0.0475051	0.00277053	-0.828067
MECOM	SMAD4	-0.665313	2.81132e-06	0.00641192	-0.0894035	3.13393e-06	-1.12249
GRM4	FAT3	-0.359551	2.82664e-06	0.0223906	0.266695	0.00299577	0.130123
TAF7	RTL1_SZT2	-0.87821	2.85593e-06	0.00693081	-0.781389	-0.0012734	-2.82972
INPP5D	MLL2	-0.661951	2.88664e-06	0.00323903	0.369376	-0.000852097	-0.253406
KRTAP13-4	RTL1_SZT2	-0.535046	2.88984e-06	1	-0.0863307	-0.0012734	-0.873675
DHX40	PIK3CA	-0.272072	2.89544e-06	0.0136054	0.0506607	-0.00258621	-0.122598
SRA1	PCDH15	-0.817406	2.91619e-06	0.00274952	0.140513	0.00212971	-0.971858
C1QTNF8	MYO7B	-0.548966	2.93022e-06	0.00471212	0.125159	-0.000203683	-0.499429
TMEM74B	HNF1A	0.409206	2.93075e-06	0.0470976	-0.0526728	-0.00165739	0.968023
LCN2	NUP214	-0.313905	2.94392e-06	0.0729722	0.01794	0.00161232	-0.255149
MECOM	TMPRSS2	-0.581869	2.94571e-06	0.00405416	-0.0894035	-0.00196231	-0.968978
SPI1	Q8NGM0_HUMAN	0.685234	2.95249e-06	0.0391047	-0.67587	-0.000266669	0.316562
ABCA6	MDN1	-0.270797	2.96717e-06	0.0186905	0.108825	-0.00134299	-0.00826917
ATP6V0A2	MAFB	-0.402402	2.97388e-06	0.0121377	-0.433464	-0.00568446	-1.28609
VPS26A	Q8NGM0_HUMAN	-0.879207	2.97584e-06	0.00351303	-0.122989	-0.000266669	-1.58926
IFNA6	IFNE	0.411648	2.98423e-06	0.0115739	0.373568	0.00401217	1.78636
CPSF4	PIM1	0.864916	2.99253e-06	0.0138324	-0.882117	0.00192084	0.270633
CDK4	PAX7	-0.877299	3.01448e-06	0.00389567	-0.484134	-0.0052582	-2.27548
ARID3A	IKZF1	-0.246996	3.06004e-06	0.0126572	-0.241007	0.000667972	-0.618736
PDPN	MLL4	-0.547978	3.06146e-06	0.00285171	0.215567	-0.00132682	-0.329352
ERBB4	HOXC11	-0.736691	3.08177e-06	0.00272407	-0.0948557	-0.00415792	-1.27508
JPH3	MLLT4	-0.722445	3.09713e-06	0.00966905	-0.1823	-0.000278622	-1.40568
C1QA	FAT3	0.521371	3.09852e-06	0.0240606	-0.0574289	0.00299577	1.17915
GIMAP1	CHD9	-0.229496	3.13073e-06	0.0216784	0.226168	0.00243681	0.297744
BCL11B	FAT4_RHOH	-0.415032	3.14996e-06	0.0172433	0.188689	-0.00405159	-0.13465
FN1	FAT4_RHOH	-0.403359	3.15481e-06	0.016894	0.0415468	-0.00405159	-0.389879
TCEAL4	DNAH7	-0.448532	3.16431e-06	0.0048968	0.297806	-0.000525453	0.014458
RADIL	MYC	-0.328603	3.16903e-06	0.0061754	-0.00301108	0.000116512	-0.325131
MC3R	HOXC11	-0.635529	3.26388e-06	0.00924994	-0.0774617	-0.00415792	-1.05171
TRIM21	FAM193A	0.365873	3.27125e-06	0.0261661	-0.0805501	-0.00458883	0.828335
NRG1	FH	-0.563809	3.30087e-06	0.00500771	0.0166617	-0.00250618	-0.736146
MS4A4A	KANK1	-0.463924	3.30255e-06	0.0132543	0.191125	0.00277053	-0.209323
CEBPA	MYB	-1.945	3.30597e-06	0.00272407	-0.303433	0.000907921	-3.93499
SLC6A16	TMPRSS2	-0.380967	3.31536e-06	0.0686264	-0.0168935	-0.00196231	-0.453859
STAT5B	PIM1	-1.10323	3.32619e-06	0.00351303	-0.338185	0.00192084	-2.41264
CDKN3	HYDIN_LOC652153	-0.78473	3.33565e-06	0.00272407	0.159456	-0.00115489	-0.880792
RAF1	PTPRC	-0.666133	3.34893e-06	0.00299904	-0.645977	0.00119155	-2.1704
TIMM17A	PTPRT_TMEM150C	-1.90002	3.39563e-06	0.00289967	-0.470796	0.000468235	-4.1664
KHSRP	FES	0.364487	3.41009e-06	0.0117445	-0.417113	0.000841125	0.201859
RBM4B	FAM193A	0.545271	3.41209e-06	0.00749731	-0.275124	-0.00458883	0.799745
WLS	RNF43	-0.972883	3.43502e-06	0.00293547	0.162662	-0.00318991	-1.23308
MTIF3	SMARCA4	-0.523896	3.44327e-06	0.0348567	-0.202032	-0.00210027	-1.07221
FZD5	MUC1	-2.88436	3.44408e-06	0.00278985	0.183307	-0.00128929	-4.7919
PAICS	PAX7	1.19947	3.4472e-06	0.0136942	-1.61271	-0.0052582	-0.489043
ZFHX4	MAFB	-0.421619	3.44923e-06	0.0216834	-0.028985	-0.00568446	-0.560243
ZNF207	KRAS	-0.293088	3.45063e-06	0.0140053	-0.626482	-0.0041358	-1.44087
TMEM70	ZNF18	-0.852397	3.45591e-06	0.00359435	-0.253049	-0.00282949	-1.78861
ZNF684	JAK1	-1.15842	3.46444e-06	0.0118716	-0.118933	-0.00627108	-2.11897
DCTD	GPR18	-0.686229	3.47012e-06	0.00307199	0.0592377	0.000728076	-0.880481
WARS2	FAT3	-1.23006	3.471e-06	0.00292673	-1.10648	0.00299577	-4.09706
USP14	BCL11B_KDSR	-1.01981	3.47402e-06	0.00280276	-0.309804	-0.00313201	-2.21152
RYR2	KIT	-0.362821	3.47896e-06	0.00757107	0.0981083	-0.000776342	-0.200768
RPL18	BCL11B_KDSR	0.883713	3.48105e-06	0.00433151	-2.9937	-0.00313201	-3.68177
FAM9A	ZNF18	-0.511965	3.48793e-06	0.0128862	0.381858	-0.00282949	0.0489648
UQCRQ	ALK_CDH11	-0.801198	3.51303e-06	0.00725148	-0.785367	-0.00384923	-2.69698
IMPACT	CLASRP	-0.423307	3.53643e-06	0.0184016	0.0730171	0.00749319	-0.346419
COPS6	FLT3	-0.306706	3.53797e-06	0.00971629	-1.47299	0.000562064	-3.05253
NFATC2	FHIT	0.32476	3.539e-06	0.0581577	0.288616	0.00431086	1.46317
TBC1D8	FH	-0.689541	3.55464e-06	0.00658192	-0.252167	-0.00250618	-1.47951
PIPOX	HNF1A	-0.638656	3.56924e-06	0.00736353	0.0874653	-0.00165739	-0.742164
SPATA2L	MLL2	-0.529407	3.58325e-06	0.00368583	0.105908	-0.000852097	-0.500073
COPS6	LMO2	-0.290748	3.6007e-06	0.0107573	-1.47299	-6.81486e-05	-3.02365
BTBD9	PAX7	-0.468083	3.60685e-06	0.00690658	-0.0263981	-0.0052582	-0.642106
ETV6	ALK_CDH11	-1.35382	3.63508e-06	0.00316963	-0.131396	-0.00384923	-2.50602
CHCHD5	CNTRL	0.274403	3.63666e-06	0.0206575	-0.255711	0.000601175	0.335771
DHPS	HNF1A	-0.836136	3.64205e-06	0.0043882	-1.53644	-0.00165739	-4.17372
COPS6	ARNT	-0.435667	3.64428e-06	0.0247342	-1.47299	0.00226671	-3.29229
SEMA3E	WNTMUT	-0.25701	3.66921e-06	0.0364601	0.131568	-0.00547878	0.0527623
NXF2B	SMAD4	-0.28402	3.68694e-06	0.0300211	0.23312	3.13393e-06	0.203531
MAGEA3	EP300	-0.386127	3.70049e-06	0.0206467	0.373213	-0.000843609	0.273503
UQCRQ	FH	-0.880716	3.70506e-06	0.00700425	-0.785367	-0.00250618	-2.84426
EGFL6	FAT3	0.456849	3.74971e-06	0.0938898	0.196034	0.00299577	1.53512
ALX4	ATP1A1	-0.643675	3.76999e-06	0.00376541	0.0720887	-0.00565411	-0.78812
CASK	SMAD4	-0.425663	3.78973e-06	0.0135179	0.392475	3.13393e-06	0.236901
ZFHX4	HOXC11	-0.505617	3.80299e-06	0.00802274	-0.028985	-0.00415792	-0.715621
FAM227A	PAX3	-0.558347	3.8056e-06	0.0110984	0.0816275	-0.00566153	-0.609401
POLR2F	Q8NGM0_HUMAN	-0.692379	3.81983e-06	0.00753224	-1.06101	-0.000266669	-3.00453
PCYT1A	KANK1	0.870094	3.82356e-06	0.00381048	-1.02068	0.00277053	0.0209302
DIRAS3	HOXD13	-0.439235	3.83963e-06	0.00761284	-0.0147122	-0.0040789	-0.563515
S100B	FAM193A	-0.599591	3.86199e-06	0.00472801	-0.143837	-0.00458883	-1.10987
PIM1	PIM1	-0.903195	3.87334e-06	0.00326987	-0.259249	0.00192084	-1.88705
VPREB1	PAX7	-0.626032	3.88422e-06	0.0141676	-0.323731	-0.0052582	-1.49987
RAD54L2	ITGB7	-0.804921	3.92597e-06	0.00328733	-0.0876921	-0.00203148	-1.38612
CAMK1D	CHD9	-0.306562	3.93096e-06	0.0161677	0.223679	0.00243681	0.147858
NUCB1	ZNF18	-0.350208	3.93461e-06	0.011347	-0.038809	-0.00282949	-0.438832
GALNT10	ARNT	-0.222285	3.937e-06	0.00719304	0.0815648	0.00226671	0.0385713
RNF216	PAX3	-0.92585	3.97463e-06	0.00387521	-0.20674	-0.00566153	-1.84509
CATSPER2	EP300	-0.372454	3.99181e-06	0.0550636	0.290661	-0.000843609	0.143732
SPCS2	HOXC11	-0.8449	4.00663e-06	0.004575	-1.02855	-0.00415792	-3.23807
CISD3	SMAD4	-0.363041	4.01295e-06	0.0462633	-0.131263	3.13393e-06	-0.631859
PLEKHA4	SMAD4	-0.393307	4.04504e-06	0.0196949	0.0643108	3.13393e-06	-0.320413
ATP6V1G1	JAK1	1.09205	4.04781e-06	0.0208263	-1.32348	-0.00627108	-0.148411
CHP1	IKZF1	0.547858	4.05757e-06	0.00326987	-0.387072	0.000667972	0.603608
RAB8A	ARNT	-0.286119	4.07342e-06	0.00978844	0.138499	0.00226671	0.0255719
CALCB	HNF1A	0.397188	4.10726e-06	0.0150662	0.340813	-0.00165739	1.68672
NABP1	WWOX	-0.447151	4.10846e-06	0.0146078	0.192839	-0.00261161	-0.184632
STXBP4	DNAH9	-0.508664	4.13259e-06	0.0265399	0.116045	-0.00576565	-0.451151
CORO6	SMAD4	-0.432922	4.16734e-06	0.0221299	-0.161148	3.13393e-06	-0.819821
CDK4	MN1	-1.13098	4.1987e-06	0.00851757	-0.484134	-0.00246411	-2.74815
CASC4	EP300	-0.38969	4.19963e-06	0.151104	0.0816195	-0.000843609	-0.282583
CEBPA	LMO2	-1.87098	4.23879e-06	0.00334285	-0.303433	-6.81486e-05	-3.79739
SMR3B	PIK3CA	-0.897342	4.26749e-06	0.0100338	-0.358604	-0.00258621	-2.0717
SMR3B	WNTMUT	-0.894449	4.26749e-06	0.00924452	-0.358604	-0.00547878	-2.0717
SPCS2	FAT4_RHOH	-0.718753	4.27408e-06	0.00475631	-1.02855	-0.00405159	-3.0002
IFNGR1	KANK1	-0.585335	4.3182e-06	0.0032201	0.150389	0.00277053	-0.514814
TCEAL4	RTL1_SZT2	-0.442099	4.3186e-06	0.00573807	0.297806	-0.0012734	0.0251689
DROSHA	BCL11B_KDSR	-0.765716	4.32683e-06	0.00334285	-1.26863	-0.00313201	-3.53926
CHRNA7	MLL4	-0.685864	4.35877e-06	0.00334285	-0.218235	-0.00132682	-1.40643
CDKN3	MLL4	-0.779225	4.36873e-06	0.00334285	0.159456	-0.00132682	-0.870745
NFATC2	DOCK3	0.286905	4.37e-06	0.0335594	0.288616	-0.000258138	1.38324
PATL2	PTPRT_TMEM150C	-0.545653	4.41286e-06	0.0062977	0.088905	0.000468235	-0.560225
CALCB	TCF7L2	0.403926	4.44585e-06	0.0166629	0.340813	-0.00248185	1.69786
UCN3	MDN1	-0.345099	4.44672e-06	0.0229122	0.292513	-0.00134299	0.197818
LIG4	DNAH10	-1.40427	4.44877e-06	0.00326987	-0.647643	0.00188829	-3.5629
NT5DC2	PTPRT_TMEM150C	-0.494597	4.45629e-06	0.00584143	-0.0798719	0.000468235	-0.782016
RBM4B	EP300	0.536559	4.47207e-06	0.00874547	-0.275124	-0.000843609	0.790388
PATL2	DNAH7	-0.544494	4.49435e-06	0.00587001	0.088905	-0.000525453	-0.559914
FAM109B	FAT2_KIAA1024_SHPRH	-0.345453	4.51142e-06	0.00587001	0.208087	0.000746533	0.0420256
PATL2	SPTAN1	-0.567566	4.51499e-06	0.00877612	0.088905	-0.000406416	-0.603159
TOMM34	HNF1A	0.437918	4.52531e-06	0.0135179	-0.0419996	-0.00165739	1.04223
DRD3	USH2A	-0.299159	4.53313e-06	0.0660612	0.151934	0.000879668	0.0237021
SOX10	PTPN13	-0.855859	4.54486e-06	0.00344088	-0.0882689	-0.00280249	-1.48463
FNBP1L	MUC1	0.302063	4.59623e-06	0.0799963	-0.0542906	-0.00128929	0.763806
RAB12	HYDIN_LOC652153	-0.560748	4.68341e-06	0.00435354	0.233216	-0.00115489	-0.319837
WDR19	AFF4_NF1	-0.43038	4.70639e-06	0.00761284	0.196426	0.008235	-0.125841
WDR59	ALK_CDH11	-0.950215	4.71246e-06	0.00519891	-0.634452	-0.00384923	-2.6934
C11orf53	JAK1	-0.930272	4.71392e-06	0.00359435	-0.0986663	-0.00627108	-1.65095
PIGX	MLLT4	-0.316257	4.72737e-06	0.0241408	0.00383259	-0.000278622	-0.289721
SYBU	BCL11B_KDSR	-0.489374	4.74067e-06	0.0110984	-0.0824718	-0.00313201	-0.783858
ALX4	ALK_CDH11	-0.588776	4.75367e-06	0.00505552	0.0720887	-0.00384923	-0.681289
TM6SF1	BCL2	0.321964	4.77182e-06	0.0114029	0.0547178	0.00256249	1.01393
ULK4	PTPRT_TMEM150C	-0.40255	4.80245e-06	0.00802126	0.0315118	0.000468235	-0.398746
DCAF8L2	RTL1_SZT2	-0.256814	4.82672e-06	0.0344648	0.241527	-0.0012734	0.268222
TCEAL1	CLASRP	0.59406	4.8268e-06	0.0046993	0.0732556	0.00749319	1.57079
ZNF71	TMPRSS2	-0.312361	4.83322e-06	0.0257307	0.253959	-0.00196231	0.185695
F2RL3	EP300	0.39355	4.85399e-06	0.0357204	-0.0267333	-0.000843609	0.988929
SOX10	ZNF257	-1.32445	4.91726e-06	0.00368583	-0.0882689	0.000490614	-2.36127
CDYL	ARNT	-0.476467	4.93204e-06	0.0061754	-0.118633	0.00226671	-0.817497
IFNGR1	MLL4	-0.578181	4.94374e-06	0.00364757	0.150389	-0.00132682	-0.509054
NT5DC2	RPL22	-0.435784	4.99501e-06	0.00623154	-0.0798719	-0.0025239	-0.676849
ZNF732	MN1	-0.982759	5.01563e-06	0.00478686	-0.371926	-0.00246411	-2.2575
ALAS1	IKBKB	-0.759464	5.0436e-06	0.00480003	-0.241361	0.000729635	-1.5848
F2RL3	RPL22	0.366999	5.04635e-06	0.0243977	-0.0267333	-0.0025239	0.935741
IL12B	KMT2C_MLL3	-0.648886	5.09747e-06	0.00370294	0.160682	-0.000232284	-0.620809
PAICS	BCL11B_KDSR	1.1052	5.1118e-06	0.00940823	-1.61271	-0.00313201	-0.662656
COMMD3-BMI1	MYC	-1.13843	5.1268e-06	0.00376541	-0.364609	0.000116512	-2.53213
DHX37	FAM193A	0.866184	5.14065e-06	0.00357133	-1.21117	-0.00458883	-0.35919
OPRM1	KANK1	-1.10647	5.16331e-06	0.00376541	0.200185	0.00277053	-1.40283
PIGP	TCF7L2	-0.375892	5.17388e-06	0.021592	0.181123	-0.00248185	-0.0722061
LAMC3	DMRTA1	-1.22726	5.17472e-06	0.00376541	-0.172621	0.00911601	-2.32083
LILRA4	BTK	-0.208892	5.18255e-06	0.0291763	0.169409	0.000633607	0.226228
RNF216	MAFB	-0.747325	5.2245e-06	0.0054969	-0.20674	-0.00568446	-1.50878
CISH	SPTAN1	-0.342262	5.25777e-06	0.0366085	0.0597938	-0.000406416	-0.233524
TMEM189	IKZF1	-0.890778	5.26965e-06	0.00559133	-0.451483	0.000667972	-2.22819
MSMO1	WAS	-0.515561	5.29428e-06	0.0294146	0.163119	0.000569226	-0.36352
ZBTB43	WWOX	-0.447147	5.32393e-06	0.0294879	-0.0131584	-0.00261161	-0.572731
SHISA7	WNTMUT	-0.241422	5.37299e-06	0.0534493	-0.0401273	-0.00547878	-0.241349
COX11	COL6A6_MTTP	0.550428	5.37582e-06	0.00857918	-0.58652	3.21687e-05	0.231484
TPK1	MUC1	-1.72409	5.44412e-06	0.00387521	-0.0644002	-0.00128929	-3.07259
PARP15	AFF4_NF1	-0.601109	5.45216e-06	0.0114218	0.309222	0.008235	-0.234989
ACTN3	ZNF521	0.295829	5.48388e-06	0.0372681	0.0662109	0.000403358	0.98228
LY6D	C9orf53	-0.562391	5.48771e-06	0.00974071	-0.0163313	0.00159294	-0.787911
SECISBP2L	BCORL1	-0.72566	5.49052e-06	0.00386354	0.176818	0.00105468	-0.732629
FKBPL	NRAS	0.767849	5.49124e-06	0.00709564	-1.0693	0.00247468	-0.263857
SRSF4	RTL1_SZT2	0.422349	5.53723e-06	0.0725673	-0.122407	-0.0012734	0.862127
MUC6	AR	-0.556394	5.57737e-06	0.00663648	-0.613163	-0.00200678	-1.90785
AR	PTEN	-0.749002	5.62909e-06	0.0041171	0.121261	0	-0.883265
LIN28B	PAX7	-0.375321	5.67065e-06	0.0180023	-0.0311078	-0.0052582	-0.476211
KRT222	DNAH9	-0.734526	5.67824e-06	0.00555269	-0.0207969	-0.00576565	-1.1345
HECTD3	HOXC11	-0.4677	5.68756e-06	0.00877612	-0.215725	-0.00415792	-0.996011
BSCL2	TCF7L2	-0.35083	5.72414e-06	0.0247214	-0.0862533	-0.00248185	-0.528736
UCN3	DNAH7	-0.346093	5.7246e-06	0.0187673	0.292513	-0.000525453	0.197485
UNC5A	MDN1	0.286804	5.73769e-06	0.0181192	0.15778	-0.00134299	1.13451
MRFAP1L1	FAM193A	-0.450592	5.741e-06	0.00484483	-0.214325	-0.00458883	-0.961952
ANKFY1	MYC	-0.80026	5.78689e-06	0.009468	-0.0552195	0.000116512	-1.31211
ZNF276	PAX7	0.316963	5.84099e-06	0.0330462	0.0295129	-0.0052582	0.942289
ZNF792	CLC_DLL3_DYRK1B_EID2_EID2B_LEUTX_LGALS13_LGALS14_LGALS16_PSMC4_TIMM50_ZNF546	-0.7178	5.86767e-06	0.0133373	0.00448008	-0.000105929	-1.0447
OR5V1	FAT2_KIAA1024_SHPRH	-0.477312	5.93647e-06	0.0672373	0.33702	0.000746533	0.0365141
ACSL4	LMO2	-0.962425	5.97215e-06	0.00430181	-0.262308	-6.81486e-05	-2.00815
CHRNA7	GPR18	-0.631549	6.00594e-06	0.00409957	-0.218235	0.000728076	-1.30023
CTAGE1	HOXA11	-0.297604	6.01945e-06	0.0567412	-0.0128626	0.00126664	-0.283122
OR2M4	TAF1L	-0.469725	6.03903e-06	0.00594678	0.0189593	-0.00422581	-0.557799
C2CD2	CACNA1D	-0.524268	6.07666e-06	0.00699543	-0.0475051	0.000120083	-0.777593
RORB	NLRP3	-0.572084	6.07998e-06	0.00694083	0.103374	0.00364771	-0.576771
WNT7A	MYC	-0.371034	6.08246e-06	0.0607993	0.130278	0.000116512	-0.153951
TWIST1	ATP1A1	-0.710652	6.09539e-06	0.0105021	0.306485	-0.00565411	-0.472696
ETV6	MAFB	-0.904477	6.09693e-06	0.0041171	-0.131396	-0.00568446	-1.66291
DNAJA3	JAK1	1.43627	6.09815e-06	0.0041171	-1.93749	-0.00627108	-0.656708
HNF1B	SMAD4	-0.980394	6.13007e-06	0.00524898	0.0259325	3.13393e-06	-1.49881
NT5DC2	EP300	-0.458382	6.13013e-06	0.00581079	-0.0798719	-0.000843609	-0.716258
CHP1	BTK	0.40507	6.14535e-06	0.00392832	-0.387072	0.000633607	0.334526
S100B	KANK1	-0.683218	6.17437e-06	0.00605056	-0.143837	0.00277053	-1.25356
ETV6	FAT4_RHOH	-1.15363	6.18985e-06	0.0043882	-0.131396	-0.00405159	-2.12925
POLG	MUC1	-1.06089	6.22768e-06	0.0043882	-0.771664	-0.00128929	-3.15561
TK2	ALK_CDH11	-0.681538	6.25781e-06	0.00505216	-0.0468729	-0.00384923	-1.08018
PLEKHD1	CD274	-0.597671	6.29944e-06	0.104086	-0.0470971	0.000752226	-0.913927
POLM	RTL1_SZT2	0.409444	6.33293e-06	0.0181192	-0.315682	-0.0012734	0.473674
AJAP1	FH	-0.84611	6.41486e-06	0.00435354	0.0421829	-0.00250618	-1.21993
RBM4B	DNAH7	0.529424	6.42832e-06	0.0100984	-0.275124	-0.000525453	0.777544
FERMT1	USH2A	-1.02325	6.44292e-06	0.0240784	0.128481	0.000879668	-1.3847
ATP6V1G1	BCL11B_KDSR	0.779746	6.48855e-06	0.00719304	-1.32348	-0.00313201	-0.730892
MPLKIP	RPL22	-0.512995	6.49624e-06	0.00511587	-0.172146	-0.0025239	-0.996165
POLM	FAT2_KIAA1024_SHPRH	0.407007	6.51687e-06	0.0193324	-0.315682	0.000746533	0.472888
ARL1	Q8NGM0_HUMAN	-1.72005	6.61434e-06	0.0043882	-0.400414	-0.000266669	-3.69612
SLC13A3	ERI2	-0.419507	6.61599e-06	0.00725148	-0.06756	0.00113689	-0.616088
TMEM189	CSF3R	-0.799791	6.61702e-06	0.00720119	-0.451483	0.000801528	-2.05652
ZFP69B	PTEN	-1.00447	6.64326e-06	0.00451859	0.106257	0	-1.39284
NFATC2	FANCA_NCOR1_PLEKHA6_SYCP1_YLPM1	0.318115	6.64987e-06	0.058758	0.288616	0.00250167	1.44724
KIF17	BCL11B_KDSR	-0.519018	6.66805e-06	0.0102479	-0.126959	-0.00313201	-0.923524
TAC3	EP300	-0.242387	6.67209e-06	0.0705042	0.0358157	-0.000843609	-0.0913547
ABHD12	ZNF521	-0.375046	6.70834e-06	0.0284733	0.0585268	0.000403358	-0.296152
VAMP7	CNTRL	0.282335	6.70906e-06	0.0412853	0.363355	0.000601175	1.51706
ZNF276	ATP1A1	0.404436	6.7306e-06	0.0896069	0.0295129	-0.00565411	1.10635
LDHA	SLC45A3	-0.60115	6.74117e-06	0.0043882	0.0935743	0.000951443	-0.655078
CTDSPL2	USH2A	0.898951	6.74703e-06	0.00520357	-0.43955	0.000879668	1.16661
ATRNL1	HYDIN_LOC652153	-0.288021	6.77703e-06	0.0608154	0.358737	-0.00115489	0.430477
MVK	PAX7	0.709273	6.78936e-06	0.0135179	-1.01806	-0.0052582	-0.292248
ENOPH1	HNF1A	0.244842	6.80244e-06	0.0706705	0.124827	-0.00165739	0.992771
RNF19A	MAFB	-0.621451	6.85545e-06	0.00802126	-0.190648	-0.00568446	-1.24131
KIF17	PAX7	-0.553253	6.85873e-06	0.00739677	-0.126959	-0.0052582	-0.992028
GAS1	MAFB	-0.458914	6.86065e-06	0.0143813	-0.0092828	-0.00568446	-0.593388
CBFB	PIK3CA	0.44034	6.87583e-06	0.018898	-0.295302	-0.00258621	0.567806
PIM1	C9orf53	-1.12243	6.89799e-06	0.00447313	-0.259249	0.00159294	-2.30071
P2RX7	HOXC11	-0.702621	6.91293e-06	0.00524898	-0.146425	-0.00415792	-1.30805
TGM7	HNF1A	0.238961	6.91751e-06	0.07415	-0.0121501	-0.00165739	0.72362
ITM2A	ATP1A1	0.503913	6.91962e-06	0.00804882	0.329699	-0.00565411	1.85933
ARSH	FH	-0.610553	6.94603e-06	0.00610787	0.0950622	-0.00250618	-0.676503
CTNNBIP1	RAD54L2	-0.459122	6.99586e-06	0.0105226	0.0370592	0.00617861	-0.48412
CTDSPL2	PIK3CA	0.834478	7.02117e-06	0.00530289	-0.43955	-0.00258621	1.03861
SFTA2	WNTMUT	-0.349758	7.10607e-06	0.0202232	0.143721	-0.00547878	-0.0990807
ATRNL1	MLL4	-0.287029	7.12246e-06	0.0611755	0.358737	-0.00132682	0.432023
MAP2	KRAS	-0.217688	7.12888e-06	0.042179	0.257815	-0.0041358	0.367231
ZNF283	MUC1	0.751622	7.16918e-06	0.00666058	0.166944	-0.00128929	2.02761
FGF17	HOXC11	-0.67337	7.17114e-06	0.0151534	-0.00945987	-0.00415792	-0.994889
ARV1	MUC1	0.36092	7.18716e-06	0.0991617	-0.0443319	-0.00128929	0.893457
DEFB106B	CFHR1	-0.986518	7.18891e-06	0.00472801	-0.128855	-0.000429017	-1.80279
NFATC2	RPL22	0.283489	7.23651e-06	0.0421298	0.288616	-0.0025239	1.37254
TIMM17A	GPR98	-1.72035	7.24162e-06	0.0043882	-0.470796	-0.00204262	-3.83263
COPS6	CLTCL1	-0.281239	7.2509e-06	0.012271	-1.47299	0.000244828	-3.00515
PSMA8	BAT2D1	-0.906126	7.28013e-06	0.00545755	0.129387	0.0107268	-1.14377
C6orf10	HYDIN_LOC652153	-0.625646	7.32456e-06	0.00546374	0.210497	-0.00115489	-0.48491
IDH2	MLL4	-0.526739	7.35816e-06	0.00974071	0.0862441	-0.00132682	-0.532986
UGT2B7	C20orf133	-0.515603	7.35918e-06	0.0132233	0.0352179	0.00177524	-0.602297
VPREB1	BCL11B_KDSR	-0.573452	7.42192e-06	0.0153433	-0.323731	-0.00313201	-1.39681
ARRDC3	ARNT	0.267651	7.44156e-06	0.0245811	0.274531	0.00226671	1.32518
DNAH1	KANK1	-0.509701	7.45005e-06	0.0115193	-0.0172983	0.00277053	-0.688244
USP36	PCDHB8	-0.863478	7.50447e-06	0.0047139	-0.835059	-0.00306158	-2.90645
TDRD7	DOCK3	-0.231537	7.54968e-06	0.0207742	0.151869	-0.000258138	0.148839
WDR19	ITGA6	-0.419367	7.60316e-06	0.0110597	0.196426	0.00497961	-0.111226
TRAPPC10	FH	-1.04875	7.68876e-06	0.00558271	-0.296136	-0.00250618	-2.23912
TLCD1	PKHD1	-1.32168	7.71753e-06	0.0048968	-0.505547	-0.00129902	-3.14559
TTC37	AMER1_FAM123B	-0.61875	7.72482e-06	0.0048968	-0.420266	0.00072136	-1.65676
IGF2BP1	FAT4_RHOH	-0.315099	7.78886e-06	0.0964524	-0.108083	-0.00405159	-0.505502
CYP7A1	HOXC11	-0.632645	7.79388e-06	0.0301351	-0.0127869	-0.00415792	-0.924429
PIPOX	SMAD4	-0.705262	7.87781e-06	0.00801544	0.0874653	3.13393e-06	-0.864525
RPS27L	C9orf53	-1.63031	7.88708e-06	0.00484483	-0.268465	0.00159294	-3.27494
CHSY1	COL6A6_MTTP	0.267029	7.91432e-06	0.0507148	0.0945441	3.21687e-05	0.980702
SFXN2	MLLT4	-0.442541	7.92887e-06	0.00666058	-0.0386321	-0.000278622	-0.607651
KCNS3	TAF1L	-0.644583	7.97117e-06	0.00500771	0.244636	-0.00422581	-0.462054
PPEF2	PCDHB8	-0.842952	7.99216e-06	0.00500771	-0.110873	-0.00306158	-1.50339
DIRAS1	JAK1	-0.438567	8.01541e-06	0.08317	-0.158424	-0.00627108	-0.837146
KIAA0513	FAM193A	-0.460133	8.05087e-06	0.00577983	0.0845698	-0.00458883	-0.416798
C2orf68	PAX7	-0.400485	8.05597e-06	0.01366	-0.19202	-0.0052582	-0.826787
RYR2	FAT4_RHOH	-0.398682	8.05599e-06	0.0114029	0.0981083	-0.00405159	-0.274503
MEF2D	CLTCL1	-0.382171	8.08334e-06	0.00702151	-0.102068	0.000244828	-0.612442
NFATC2	DNAH7	0.297589	8.10118e-06	0.0798338	0.288616	-0.000525453	1.40286
IL12B	MLL4	-0.635746	8.10639e-06	0.00505216	0.160682	-0.00132682	-0.598115
KCNS3	CACNA1D	-0.648037	8.14444e-06	0.00469609	0.244636	0.000120083	-0.460374
SF3B5	MUC1	-0.595934	8.16831e-06	0.0215947	-2.11561	-0.00128929	-4.81166
MEIS1	MKL1	-0.843338	8.18867e-06	0.00505216	-0.119122	0.00116133	-1.5117
KRTAP16-1	PIK3CA	-0.334121	8.19314e-06	0.0277436	0.0189368	-0.00258621	-0.299269
TCEAL4	SMARCA4	-0.422425	8.23095e-06	0.011445	0.297806	-0.00210027	0.0606787
MVK	BCL11B_KDSR	0.656881	8.23563e-06	0.0163044	-1.01806	-0.00313201	-0.38695
TRIM8	HOXD13	-0.633633	8.24765e-06	0.00707971	-0.109198	-0.0040789	-1.10778
IL16	TAF1L	-0.460724	8.25401e-06	0.0121377	-0.191941	-0.00422581	-0.938185
GIPC1	HOXA13	0.336122	8.30209e-06	0.0163082	-0.183761	-0.000258138	0.58599
GPX4	MAFB	-1.40619	8.34578e-06	0.00623154	-1.13016	-0.00568446	-4.48986
PREX1	UGT2B17	-0.686323	8.38417e-06	0.00500771	-0.292901	-0.000666845	-1.54673
CDH8	CHD9	0.421318	8.39308e-06	0.0313505	0.213381	0.00243681	1.49981
RNF19A	FH	-0.864336	8.40058e-06	0.01152	-0.190648	-0.00250618	-1.69293
RABIF	HNF1A	-0.876526	8.42005e-06	0.00494288	-0.82843	-0.00165739	-2.9159
MMP27	TCF7L2	-0.372552	8.4504e-06	0.021049	0.147586	-0.00248185	-0.129098
ARAP1	HOXC11	-0.55306	8.46858e-06	0.0140462	-0.26201	-0.00415792	-1.24403
LCE1F	DNAH7	-0.681583	8.47424e-06	0.0195341	-0.108029	-0.000525453	-1.18923
NLRP13	MDN1	-0.29927	8.48204e-06	0.0386592	0.204357	-0.00134299	0.118074
ARHGEF9	C20orf133	-0.386618	8.50262e-06	0.0151223	0.298604	0.00177524	0.136945
TWIST1	MAFB	-0.501216	8.51722e-06	0.0140829	0.306485	-0.00568446	-0.0781677
BCAP31	CD274	-0.773159	8.53832e-06	0.0147493	-0.159786	0.000752226	-1.45686
FGF17	PAX3	-0.617512	8.5576e-06	0.0217506	-0.00945987	-0.00566153	-0.892482
ZNF354C	RNF43	-0.360056	8.59788e-06	0.0201489	0.137638	-0.00318991	-0.125631
NDUFB8	C20orf133	0.632346	8.59954e-06	0.0284362	-0.29954	0.00177524	0.929787
C6orf201	TAF1L	-0.783914	8.67758e-06	0.00702151	0.122863	-0.00422581	-0.953984
ASCC3	COL6A6_MTTP	-0.573909	8.68183e-06	0.0123649	-0.729404	3.21687e-05	-2.15601
ACY3	TCF7L2	-0.224887	8.69408e-06	0.0671171	0.0487782	-0.00248185	-0.0370485
CAPG	HOXC11	-1.34208	8.7209e-06	0.00507329	-0.190606	-0.00415792	-2.59604
MAGEA9	SMAD4	-0.411676	8.72994e-06	0.0345031	0.0738452	3.13393e-06	-0.337058
COPS6	MYB	-0.26983	8.7647e-06	0.0154375	-1.47299	0.000907921	-2.9824
IFNGR1	RTL1_SZT2	-0.518545	8.81192e-06	0.00488391	0.150389	-0.0012734	-0.396597
MICU3	PIK3CA	0.22567	8.84589e-06	0.032337	0.0630526	-0.00258621	0.838515
MVK	ALK_CDH11	0.819657	8.87176e-06	0.0477037	-1.01806	-0.00384923	-0.0816257
CHP1	MYB	0.32249	8.88771e-06	0.00505552	-0.387072	0.000907921	0.179458
CDKN3	MLLT4	-0.765923	8.90158e-06	0.00524019	0.159456	-0.000278622	-0.843709
MPP5	RAD54L2	0.662254	8.92634e-06	0.00748714	0.124038	0.00617861	1.79247
ADAM10	HNF1A	-0.466684	8.93555e-06	0.0269343	0.0869892	-0.00165739	-0.41906
NR2C2	HOXD13	-0.748861	8.94866e-06	0.00608909	-0.0651768	-0.0040789	-1.24194
USP14	HOXD13	-1.03279	9.00664e-06	0.00524898	-0.309804	-0.0040789	-2.23776
RGS5	HOXC11	-0.441021	9.01558e-06	0.0290476	0.116656	-0.00415792	-0.319528
ACAT2	MUC1	-0.635015	9.02067e-06	0.0126051	0.554489	-0.00128929	0.145279
CHRNA6	HOXC11	-0.697355	9.02226e-06	0.00858694	-0.104761	-0.00415792	-1.21963
BEND4	TAF1L	-0.755607	9.03137e-06	0.0051102	-0.0140013	-0.00422581	-1.15851
PPAN	PAX7	0.461601	9.04363e-06	0.0335318	-1.75179	-0.0052582	-2.14124
C2orf81	ZNF18	-0.472411	9.06263e-06	0.0170037	-0.0861934	-0.00282949	-0.75834
DENND1B	CACNA1D	-0.790254	9.07385e-06	0.00511587	0.178177	0.000120083	-0.853526
RBM4B	SMARCA4	0.490081	9.09006e-06	0.0126572	-0.275124	-0.00210027	0.700453
BNC2	OLIG2	-0.439579	9.12379e-06	0.00869847	0.186241	0.000853892	-0.176268
STK40	HNF1A	-1.00688	9.1646e-06	0.00869847	-0.0329712	-0.00165739	-1.66283
THEGL	KANK1	-0.345625	9.27856e-06	0.0480487	0.23	0.00277053	0.0868001
DROSHA	FAT4_RHOH	-0.796559	9.34257e-06	0.00517994	-1.26863	-0.00405159	-3.59911
TCEAL4	PTPRT_TMEM150C	-0.429019	9.35815e-06	0.00753224	0.297806	0.000468235	0.0530932
NME3	WWOX	-0.483772	9.41858e-06	0.00879114	0.0127052	-0.00261161	-0.593006
C17orf49	GPR18	-1.01072	9.44617e-06	0.00626144	-0.39601	0.000728076	-2.34953
AHCYL1	ASXL1	-1.10149	9.4553e-06	0.00505216	-0.744306	0.000792178	-3.17663
ZNF764	CACNA1D	-0.463501	9.47115e-06	0.0123006	0.142796	0.000120083	-0.304571
CEBPA	MKL1	-2.26484	9.49036e-06	0.00524898	-0.303433	0.00116133	-4.53712
RGN	FH	-0.571186	9.50916e-06	0.05194	-0.00542212	-0.00250618	-0.791651
ST6GAL1	MUC1	-0.355189	9.53792e-06	0.0702324	0.154305	-0.00128929	-0.0814787
SCUBE2	BCORL1	-0.522776	9.55126e-06	0.0150079	0.0580613	0.00105468	-0.574131
CNTLN	PHF3	-0.588698	9.56868e-06	0.0062977	0.166427	0.00131514	-0.493674
CISD2	HOXC11	-0.857732	9.57185e-06	0.00546822	-0.249289	-0.00415792	-1.79408
NT5DC2	FAT2_KIAA1024_SHPRH	-0.479917	9.66478e-06	0.00779362	-0.0798719	0.000746533	-0.753835
SOX11	HOXD13	-0.518176	9.69896e-06	0.00524898	-0.0190677	-0.0040789	-0.720451
PTPN18	FOXL2	-0.470316	9.77375e-06	0.236012	-0.0164629	-0.000601977	-0.618822
FBXL20	PTPRC	0.291544	9.77692e-06	0.023932	0.140189	0.00119155	1.11507
KIF15	SCAPER	-1.09131	9.79612e-06	0.00538614	-0.354482	0.00397963	-2.41702
SPC25	FAT3	-0.790994	9.88463e-06	0.00748714	-1.54691	0.00299577	-4.09963
KLHL30	MYO7B	-0.514585	9.9698e-06	0.0484859	-0.0437207	-0.000203683	-0.75283
UQCRQ	FAT4_RHOH	-0.656599	9.99133e-06	0.00750586	-0.785367	-0.00405159	-2.42493
PTCH2	RNF43	-0.378237	1.00088e-05	0.012662	0.122558	-0.00318991	-0.188297
RBM4B	FAT2_KIAA1024_SHPRH	0.519148	1.0044e-05	0.0118147	-0.275124	0.000746533	0.76058
IDH3A	FLT3	0.593603	1.00627e-05	0.00646816	-1.10921	0.000562064	-0.670949
NOL6	RTL1_SZT2	-0.515984	1.01081e-05	0.0222438	-1.73869	-0.0012734	-3.95087
JAGN1	WNTMUT	-0.365824	1.01536e-05	0.00749731	0.117248	-0.00547878	-0.179225
PIM3	PAX3	-0.638682	1.01759e-05	0.0217842	-0.311491	-0.00566153	-1.50141
C11orf53	ATP1A1	-0.906347	1.02525e-05	0.00521964	-0.0986663	-0.00565411	-1.60471
FREM1	PHF3	-1.02866	1.02583e-05	0.00546374	0.206707	0.00131514	-1.2467
PSME4	MUC1	0.603972	1.02837e-05	0.0133018	0.0149843	-0.00128929	1.46313
CWC25	JAK1	-0.672968	1.03651e-05	0.0240952	-0.8497	-0.00627108	-2.58116
ZNF620	RTL1_SZT2	0.383914	1.04012e-05	0.0120871	0.229913	-0.0012734	1.4535
ZNF43	CHD9	-0.406273	1.04155e-05	0.0290483	-0.110191	0.00243681	-0.669024
RFXAP	KMT2C_MLL3	-0.690101	1.04764e-05	0.00761284	-0.152399	-0.000232284	-1.28832
DDRGK1	FAM193A	0.609574	1.04787e-05	0.0146258	-0.506567	-0.00458883	0.484847
GLOD4	Q8NGM0_HUMAN	0.34754	1.04991e-05	0.0182517	-0.101123	-0.000266669	0.76318
EXOSC4	CACNA1D	0.545862	1.05316e-05	0.00707971	-1.13934	0.000120083	-0.81849
PPM1G	CFHR3	-0.979531	1.05334e-05	0.00558271	-0.525381	-0.000502751	-2.53684
TTK	BCORL1	-0.778875	1.05761e-05	0.0129888	-0.885545	0.00105468	-2.83442
COX11	HNF1A	0.599608	1.06395e-05	0.0121818	-0.58652	-0.00165739	0.320959
FAM109B	RPL22	-0.312755	1.06412e-05	0.010137	0.208087	-0.0025239	0.0974685
SPI1	COL6A6_MTTP	0.656459	1.06423e-05	0.118299	-0.67587	3.21687e-05	0.262911
PRMT6	PAX7	-0.527482	1.06675e-05	0.0135179	-0.201144	-0.0052582	-1.08324
PREX1	PLAG1	-0.918008	1.06749e-05	0.00555755	-0.292901	-0.00380535	-1.98915
TMEM127	GALNTL6	-1.09572	1.06865e-05	0.00583206	0.00978839	0.00388777	-1.73919
DIRAS3	ATP1A1	-0.612553	1.06914e-05	0.00937857	-0.0147122	-0.00565411	-0.893022
NR2C2	PAX7	-0.763554	1.07521e-05	0.00675811	-0.0651768	-0.0052582	-1.27185
FAM105A	HYDIN_LOC652153	-0.662148	1.07793e-05	0.00558271	0.328336	-0.00115489	-0.331666
XKRX	CSF3R	0.255244	1.07796e-05	0.0340477	0.110074	0.000801528	0.989206
BEND4	MLLT4	-0.826988	1.0834e-05	0.00558625	-0.0140013	-0.000278622	-1.28556
ZNF202	CLASRP	-0.463903	1.08897e-05	0.0123006	0.0986383	0.00749319	-0.374633
HIST1H3F	ARNT	-0.297381	1.09258e-05	0.0355956	-0.234639	0.00226671	-0.698654
PCBD1	HNF1A	-0.60737	1.09531e-05	0.00687032	0.104044	-0.00165739	-0.651985
DUOXA1	HYDIN_LOC652153	-0.420101	1.09748e-05	0.0137528	-0.0208988	-0.00115489	-0.533614
AP1M1	MYB	-0.228464	1.09981e-05	0.0136054	-0.0110768	0.000907921	-0.150171
MRPL15	MDN1	-0.486996	1.10037e-05	0.00688562	-0.564302	-0.00134299	-1.68379
FAM109B	DOCK3	-0.310407	1.10232e-05	0.0103797	0.208087	-0.000258138	0.106161
MAP2K6	HOXC11	-0.679705	1.10461e-05	0.00688562	0.119939	-0.00415792	-0.763032
UCN3	GPR98	-0.312144	1.10894e-05	0.0251107	0.292513	-0.00204262	0.258589
TSTD2	RPL22	-0.489345	1.11237e-05	0.023002	-0.00245361	-0.0025239	-0.6319
SLAMF8	MN1	-0.576039	1.12597e-05	0.00694754	-0.358528	-0.00246411	-1.46598
MRPL45	MDN1	-0.786544	1.13662e-05	0.00585516	-1.55799	-0.00134299	-4.12029
ZNF620	KANK1	0.412067	1.14098e-05	0.012252	0.229913	0.00277053	1.51416
RGS13	CFHR1	-0.956379	1.14497e-05	0.00555755	0.0401841	-0.000429017	-1.42753
UCN3	EP300	-0.336609	1.14728e-05	0.0245985	0.292513	-0.000843609	0.214754
MC3R	FAT4_RHOH	-0.522274	1.14994e-05	0.0172433	-0.0774617	-0.00405159	-0.838135
RPL22L1	GPR98	-0.805845	1.15186e-05	0.00702151	0.124876	-0.00204262	-0.987397
GPRASP2	IMMP2L	0.250232	1.15779e-05	0.0374021	0.32544	0.000861854	1.38563
CIR1	C20orf133	0.419562	1.1632e-05	0.0142907	-0.119053	0.00177524	0.868937
DRD3	COL6A6_MTTP	-0.287896	1.16381e-05	0.0771446	0.151934	3.21687e-05	0.0433262
PGBD2	MYO7B	0.541982	1.16418e-05	0.0362302	-0.0299161	-0.000203683	1.26379
IL12B	MLLT4	-0.627511	1.16933e-05	0.00608909	0.160682	-0.000278622	-0.580625
ANKRD42	BCL11B_KDSR	-0.528252	1.16998e-05	0.0191508	-0.253639	-0.00313201	-1.17959
ACAP3	HYDIN_LOC652153	-0.51117	1.17019e-05	0.00858694	-0.122178	-0.00115489	-0.896004
BEND4	GPR18	-0.824863	1.17371e-05	0.00586852	-0.0140013	0.000728076	-1.27966
VPS26A	COL6A6_MTTP	-0.938873	1.17509e-05	0.00707971	-0.122989	3.21687e-05	-1.7011
UBQLN4	DNAH7	-0.719794	1.17562e-05	0.0687998	-0.280928	-0.000525453	-1.58697
GALNT12	RNF43	-0.3217	1.17979e-05	0.0168495	0.144696	-0.00318991	-0.0400695
AP1M1	FES	-0.243914	1.18518e-05	0.0142907	-0.0110768	0.000841125	-0.179404
REST	ALK_CDH11	-0.68444	1.18534e-05	0.0189505	-0.203192	-0.00384923	-1.38016
PHRF1	SPTAN1	-0.384564	1.18837e-05	0.0107856	0.0805284	-0.000406416	-0.274158
KCNK9	C20orf133	-0.383178	1.19375e-05	0.0249624	0.0755245	0.00177524	-0.276863
SEC23B	HOXA11	-0.577596	1.1952e-05	0.00589478	-0.153506	0.00126664	-1.07562
ICAM4	DMRTA1	-0.798122	1.19533e-05	0.00589478	0.120583	0.00911601	-0.959912
CHRNA7	MLLT4	-0.659618	1.19637e-05	0.00600852	-0.218235	-0.000278622	-1.35501
F2RL3	FAT2_KIAA1024_SHPRH	0.377652	1.2018e-05	0.0373236	-0.0267333	0.000746533	0.961974
WLS	HNF1A	-0.833841	1.20191e-05	0.00572569	0.162662	-0.00165739	-0.968226
CCDC113	WNTMUT	-0.311817	1.20262e-05	0.0461077	0.19549	-0.00547878	0.069936
TAF7	SMARCA4	-0.775283	1.20559e-05	0.0129746	-0.781389	-0.00210027	-2.63736
C22orf39	SSX1	-0.696682	1.2079e-05	0.00717174	0.0132799	-0.000864671	-0.989763
DROSHA	PAX7	-0.786387	1.21092e-05	0.00595624	-1.26863	-0.0052582	-3.58221
PRL	BCL11B_KDSR	-0.303798	1.21276e-05	0.151877	-0.0220015	-0.00313201	-0.320297
CAPN2	HOXC11	-0.650299	1.21353e-05	0.00761284	-0.0972729	-0.00415792	-1.11686
NDUFB8	COL6A6_MTTP	0.605763	1.22119e-05	0.0250568	-0.29954	3.21687e-05	0.876418
ARHGAP31	HOXA13	-0.201678	1.22344e-05	0.117145	0.137254	-0.000258138	0.177559
CATSPER2	GPR98	-0.261175	1.22907e-05	0.055942	0.290661	-0.00204262	0.351128
MBNL1	ZNF521	-1.54353	1.2303e-05	0.0060121	-0.261465	0.000403358	-3.10049
ULK4	BCORL1	-0.413578	1.23152e-05	0.0101337	0.0315118	0.00105468	-0.418417
CORO6	HNF1A	-0.356322	1.23222e-05	0.0374021	-0.161148	-0.00165739	-0.678634
ANKRD33B	POU5F1B	-0.45928	1.23296e-05	0.0146758	0.0820648	0.00273421	-0.406114
NFATC2	PTPRT_TMEM150C	0.311417	1.24594e-05	0.0318606	0.288616	0.000468235	1.43079
VPREB1	ALK_CDH11	-0.704832	1.24876e-05	0.0183823	-0.323731	-0.00384923	-1.64568
ABCA6	FAT2_KIAA1024_SHPRH	-0.284597	1.25551e-05	0.0379923	0.108825	0.000746533	-0.0303326
ASB2	KANK1	-0.671922	1.25591e-05	0.0102635	-0.0346275	0.00277053	-1.02652
RPL18	PAX7	0.902567	1.26419e-05	0.00779362	-2.9937	-0.0052582	-3.65025
SPEF2	MLL2	-0.705327	1.26527e-05	0.119297	0.150389	-0.000852097	-0.747707
KRTAP9-6	AMER1_FAM123B	-0.616565	1.26618e-05	0.00736353	-0.0914728	0.00072136	-1.03319
GPR143	DNAH9	-0.572405	1.27551e-05	0.0140462	0.288809	-0.00576565	-0.245747
FXYD7	CLC_DLL3_DYRK1B_EID2_EID2B_LEUTX_LGALS13_LGALS14_LGALS16_PSMC4_TIMM50_ZNF546	-0.722792	1.28423e-05	0.00739677	-0.0446017	-0.000105929	-1.14658
CHEK2	ENSG00000196115_ENSG00000197475	0.787506	1.28589e-05	0.00870061	0.10919	0.000400026	1.98959
BCL11B	HOXC11	-0.459888	1.2909e-05	0.0261068	0.188689	-0.00415792	-0.219361
ZFP64	BTK	-0.269693	1.292e-05	0.00740656	-0.111807	0.000633607	-0.418143
SRSF4	FAM193A	0.407349	1.29295e-05	0.0817191	-0.122407	-0.00458883	0.827619
POLR2A	C20orf133	-1.03585	1.29431e-05	0.00906693	-2.34965	0.00177524	-6.07564
TMEM189	CNTRL	-1.03029	1.29538e-05	0.00873814	-0.451483	0.000601175	-2.49116
RYR2	STAG2	-0.511041	1.2954e-05	0.0104501	0.0981083	-0.000624627	-0.479736
CDKN2B	CDKN2B	0.31842	1.29855e-05	0.0565415	0.153111	-0.00127459	1.1854
AGPAT1	DMRTA1	-0.836896	1.29999e-05	0.0105021	-0.304148	0.00911601	-1.83317
STK16	FAT2_KIAA1024_SHPRH	-0.372279	1.31178e-05	0.0327585	-0.0566026	0.000746533	-0.507201
NCSTN	HNF1A	-0.759063	1.31302e-05	0.00912204	-0.0576496	-0.00165739	-1.24242
SMCHD1	Q8NGM0_HUMAN	-1.37244	1.31541e-05	0.00647766	0.0962779	-0.000266669	-2.10542
TMEM189	P2RY8	-0.82053	1.31986e-05	0.0105021	-0.451483	0.000664306	-2.09585
FLI1	ALK_CDH11	-1.50235	1.32841e-05	0.0105253	-0.0269685	-0.00384923	-2.58911
CHMP6	DNAH7	1.11234	1.33013e-05	0.0106258	-1.95229	-0.000525453	-1.28407
ULK4	RPL22	-0.354154	1.33457e-05	0.0135179	0.0315118	-0.0025239	-0.313202
CCDC151	PAX7	-0.670048	1.34416e-05	0.00922531	-0.187388	-0.0052582	-1.32593
PATL2	SMARCA4	-0.492635	1.3478e-05	0.0135361	0.088905	-0.00210027	-0.465177
RPL22L1	MLL4	-0.943119	1.34914e-05	0.00630501	0.124876	-0.00132682	-1.24468
KRTAP13-2	RNF43	-0.299189	1.34927e-05	0.123505	0.279526	-0.00318991	0.256368
PHRF1	DNAH7	-0.383668	1.35041e-05	0.0107051	0.0805284	-0.000525453	-0.272694
TSPAN13	CHD9	-0.717123	1.35102e-05	0.0153433	0.215141	0.00243681	-0.641739
FGB	FAM193A	-0.511927	1.35403e-05	0.00923203	0.10576	-0.00458883	-0.474456
DDX28	IMMP2L	-0.749481	1.35556e-05	0.00816576	-0.670173	0.000861854	-2.37364
UGT2B7	COL6A6_MTTP	-0.509447	1.35558e-05	0.0255645	0.0352179	3.21687e-05	-0.593983
MPLKIP	PTPRT_TMEM150C	-0.54531	1.35691e-05	0.00816576	-0.172146	0.000468235	-1.05141
TTC39C	MKL1	-0.510632	1.36112e-05	0.0962401	0.121158	0.00116133	-0.432175
CTDNEP1	ZNF521	-0.671143	1.3653e-05	0.0154446	-0.312332	0.000403358	-1.55272
FOXA1	MLLT4	-0.645008	1.36538e-05	0.00610787	-0.0497058	-0.000278622	-1.00997
ZNF578	ARNT	0.397102	1.36873e-05	0.0251144	-0.401039	0.00226671	0.296275
CDYL	CSF3R	-0.329595	1.37004e-05	0.0107573	-0.118633	0.000801528	-0.543545
NT5DC2	RTL1_SZT2	-0.470932	1.3717e-05	0.00924789	-0.0798719	-0.0012734	-0.740712
TFAP4	USH2A	1.32903	1.37433e-05	0.0063675	-0.286179	0.000879668	2.26586
ERV3-1	HOXA13	-0.223297	1.38071e-05	0.0860478	0.0974185	-0.000258138	0.0617759
STX11	FAM193A	-0.573008	1.3872e-05	0.00769519	0.1355	-0.00458883	-0.533505
TERT	IKZF1	-0.360578	1.38936e-05	0.0148086	-0.201208	0.000667972	-0.757745
CTAGE1	HOXA13	-0.315519	1.39188e-05	0.049461	-0.0128626	-0.000258138	-0.319748
SPCS2	BCL11B_KDSR	-0.644217	1.39192e-05	0.00906693	-1.02855	-0.00313201	-2.85804
LYNX1	MLLT4	-0.729181	1.39499e-05	0.00948929	0.00393245	-0.000278622	-1.0675
PER1	BAT2D1	-0.379536	1.39555e-05	0.0109326	0.122511	0.0107268	-0.164613
ANKRD29	SMAD4	-0.234246	1.40059e-05	0.0591235	0.201881	3.13393e-06	0.238452
C4orf33	DMRTA1	0.352382	1.40081e-05	0.0437261	0.307109	0.00911601	1.5591
MICU3	USH2A	0.238284	1.40201e-05	0.0280401	0.0630526	0.000879668	0.86881
XKRX	P2RY8	0.240187	1.40684e-05	0.0347091	0.110074	0.000664306	0.96058
HIST1H2AG	IKBKB	-0.449653	1.40927e-05	0.0135179	-0.481681	0.000729635	-1.45387
PIGB	MUC1	0.708256	1.4146e-05	0.0110513	-0.289755	-0.00128929	1.08547
TANK	TCF7L2	-0.52074	1.42581e-05	0.0110597	-0.103356	-0.00248185	-0.881073
GEM	FAT4_RHOH	-0.542537	1.43018e-05	0.0110798	-0.000390433	-0.00405159	-0.731107
MPLKIP	MDN1	-0.505584	1.43029e-05	0.00783361	-0.172146	-0.00134299	-0.979976
SNX13	NRAS	0.372041	1.4307e-05	0.0240952	0.182092	0.00247468	1.34809
BTG1	FAT3	-0.593272	1.43388e-05	0.0150662	0.1856	0.00299577	-0.463003
P2RX7	MAFB	-0.485611	1.43563e-05	0.00922531	-0.146425	-0.00568446	-0.902067
RAF1	ARNT	-0.678454	1.45006e-05	0.00666058	-0.645977	0.00226671	-2.19158
IL17C	ZNF18	-0.666354	1.45175e-05	0.0259594	-0.274883	-0.00282949	-1.47923
CHIT1	RET	-0.4591	1.45594e-05	0.00923203	0.117656	-9.99107e-05	-0.344059
DENND1B	KANK1	-0.867346	1.45614e-05	0.00692086	0.178177	0.00277053	-0.993777
TTC7B	MAFB	-0.707754	1.45632e-05	0.00660534	0.0803676	-0.00568446	-0.893308
HIST1H2AG	PTPRC	-0.415884	1.45895e-05	0.0285855	-0.481681	0.00119155	-1.38938
ZNF276	BCL11B_KDSR	0.284476	1.45988e-05	0.0593179	0.0295129	-0.00313201	0.885088
IL12B	HYDIN_LOC652153	-0.620521	1.46051e-05	0.00631145	0.160682	-0.00115489	-0.569108
LAMB4	HNF1A	-0.497552	1.4609e-05	0.0599479	0.0640162	-0.00165739	-0.520497
TRIM21	DNAH7	0.336471	1.47084e-05	0.0567628	-0.0805501	-0.000525453	0.780597
GALNT2	BCL11B_KDSR	-0.410454	1.47138e-05	0.0161709	-0.0502776	-0.00313201	-0.574514
CSPP1	HOXC11	-0.775091	1.47151e-05	0.0163086	-0.211084	-0.00415792	-1.5664
TCEAL1	MLL2	0.54295	1.48353e-05	0.00858694	0.0732556	-0.000852097	1.45877
BCAS2	COL6A6_MTTP	-0.622462	1.4866e-05	0.0161911	-1.61661	3.21687e-05	-3.91902
VTN	NLRP3	-1.00706	1.49224e-05	0.0163086	-0.25979	0.00364771	-2.0805
ATP1A2	CFHR1	-0.633382	1.49452e-05	0.00701698	-0.293874	-0.000429017	-1.44837
SMOX	C20orf133	0.387521	1.49585e-05	0.0291763	0.0178142	0.00177524	1.06643
PLEKHH3	FH	0.43393	1.49611e-05	0.0513332	0.192441	-0.00250618	1.47481
NT5DC2	DNAH7	-0.47007	1.49654e-05	0.00974071	-0.0798719	-0.000525453	-0.737679
UCN3	SPTAN1	-0.343189	1.5e-05	0.0496202	0.292513	-0.000406416	0.203182
SH3PXD2A	BCORL1	-0.553744	1.5009e-05	0.0283858	0.120372	0.00105468	-0.51508
EXOSC4	SPTAN1	0.487538	1.50187e-05	0.00924452	-1.13934	-0.000406416	-0.929366
FOXQ1	SMAD4	0.84166	1.50736e-05	0.015445	0.0877972	3.13393e-06	2.05056
CHP1	CLTCL1	0.334416	1.51227e-05	0.00645544	-0.387072	0.000244828	0.200677
HIST1H2AG	FES	-0.344827	1.51302e-05	0.0144185	-0.481681	0.000841125	-1.25617
BEND4	MLL2	-0.818816	1.51319e-05	0.00645544	-0.0140013	-0.000852097	-1.27124
ZSCAN32	EP300	-0.412718	1.52871e-05	0.0140174	0.0585245	-0.000843609	-0.369481
ZNF408	ALK_CDH11	-1.10696	1.52902e-05	0.00989186	-0.314772	-0.00384923	-2.38643
DDRGK1	MDN1	0.554449	1.53202e-05	0.0215947	-0.506567	-0.00134299	0.387104
RNF144B	FH	-0.685812	1.53479e-05	0.0164501	-0.00230725	-0.00250618	-1.00174
CSGALNACT2	SMARCA4	-0.260208	1.53977e-05	0.0114032	-0.0155997	-0.00210027	-0.224166
C1orf109	RNF43	-0.734485	1.54463e-05	0.0296228	-1.96847	-0.00318991	-4.79906
CEBPA	WAS	-2.22831	1.54534e-05	0.00825274	-0.303433	0.000569226	-4.4694
COASY	BCL11B_KDSR	0.744076	1.54722e-05	0.0114029	-1.70199	-0.00313201	-1.51123
SMNDC1	PLAG1	0.606019	1.55029e-05	0.0164501	-1.24692	-0.00380535	-0.91522
ICAM3	DMRTA1	-0.782987	1.55108e-05	0.00656113	-0.079757	0.00911601	-1.30884
FREM1	KANK1	-0.522202	1.56121e-05	0.00690658	0.206707	0.00277053	-0.289761
THEMIS	BRAF	-0.31736	1.5675e-05	0.0464486	0.103799	-0.000703282	-0.104259
DCAF8L2	SMARCA4	-0.222201	1.56829e-05	0.0526476	0.241527	-0.00210027	0.331878
LGALS7	FOXL2	-0.563281	1.57442e-05	0.0100223	-0.253471	-0.000601977	-1.2405
UNC5A	RTL1_SZT2	0.298386	1.58049e-05	0.0299791	0.15778	-0.0012734	1.15646
VIP	HOXA11	-0.295754	1.5848e-05	0.0510037	0.261198	0.00126664	0.236703
CDYL	LYL1	-0.310052	1.58739e-05	0.0158724	-0.118633	0.000717888	-0.506883
CSGALNACT2	RTL1_SZT2	-0.278641	1.58745e-05	0.00971104	-0.0155997	-0.0012734	-0.257338
CEBPA	BCL2	-2.27803	1.5897e-05	0.00839421	-0.303433	0.00256249	-4.55933
POLR3B	SPTAN1	-0.740399	1.59096e-05	0.00839421	-1.59264	-0.000406416	-4.09688
ZFP64	FLT3	-0.261328	1.59122e-05	0.00839854	-0.111807	0.000562064	-0.402519
SMPD4	KMT2C_MLL3	-0.765971	1.5915e-05	0.00719556	0.1628	-0.000232284	-0.837412
CXCR1	WWOX	-0.369259	1.59471e-05	0.119588	0.0778447	-0.00261161	-0.254533
INPP1	TCF7L2	-0.230354	1.59712e-05	0.0620751	0.155493	-0.00248185	0.153705
FAM109B	SMARCA4	-0.306649	1.59966e-05	0.0115739	0.208087	-0.00210027	0.109771
DUOXA1	KMT2C_MLL3	-0.414118	1.61334e-05	0.0169046	-0.0208988	-0.000232284	-0.520604
GMPPB	MAFB	0.797047	1.62398e-05	0.00851757	-2.03668	-0.00568446	-2.04679
MTHFR	IFNA1_IFNA13_IFNA2_IFNA5_IFNA6_IFNA8_KLHL9	0.552324	1.62417e-05	0.00899645	0.0758844	0.00346376	1.48952
EPS15	KANK1	-0.613867	1.63048e-05	0.00899708	-0.0221901	0.00277053	-0.893713
ELOVL1	CNTRL	-0.73129	1.63278e-05	0.00710047	-0.342141	0.000601175	-1.72183
MAGEA3	DNAH7	-0.356487	1.63309e-05	0.0330312	0.373213	-0.000525453	0.329945
TTC7B	FAT4_RHOH	-0.826121	1.6379e-05	0.00851757	0.0803676	-0.00405159	-1.11324
COX20	GALNTL6	-1.13082	1.64336e-05	0.00682167	-0.583891	0.00388777	-2.92383
PCBD1	TCF7L2	-0.555037	1.65196e-05	0.00707971	0.104044	-0.00248185	-0.554941
NFATC2	EP300	0.28844	1.65479e-05	0.0366085	0.288616	-0.000843609	1.38503
FAM9A	HOXA13	-0.26431	1.66079e-05	0.0170638	0.381858	-0.000258138	0.520402
B3GAT2	FH	-0.752487	1.66084e-05	0.0302988	-0.0545952	-0.00250618	-1.22587
ZNF620	EP300	0.375048	1.66112e-05	0.0170453	0.229913	-0.000843609	1.4376
DUOXA1	MLLT4	-0.413743	1.66339e-05	0.0173545	-0.0208988	-0.000278622	-0.519984
TPI1	HOXC11	1.03483	1.66551e-05	0.0643712	-1.81502	-0.00415792	-1.1783
C5orf15	C20orf133	-0.510638	1.66626e-05	0.0498211	-0.187413	0.00177524	-1.01239
RBM4B	DST	0.452133	1.66806e-05	0.0173732	-0.275124	-0.00365177	0.626035
CPM	GSTM1	0.337857	1.67504e-05	0.0286139	0.233161	0.000276584	1.37576
ANKS6	SMAD4	0.378305	1.67608e-05	0.409858	-0.111296	3.13393e-06	0.802485
SAR1A	PAX3	-0.718698	1.67682e-05	0.00739677	-0.23059	-0.00566153	-1.49974
SPAG5	ETV6	-0.515268	1.68028e-05	0.00860442	-0.626371	0.0026478	-1.84648
C2CD2	GPR18	-0.499252	1.68367e-05	0.00863746	-0.0475051	0.000728076	-0.729317
NEU1	IFNA10_IFNA14_IFNA16_IFNA17_IFNA21_IFNA4_IFNA7_IFNB1_IFNW1	-0.632445	1.68878e-05	0.017151	-0.00496574	0.00633924	-0.88954
TCEAL1	KMT2C_MLL3	0.572586	1.69245e-05	0.00863746	0.0732556	-0.000232284	1.51578
ARAP1	FH	-0.597097	1.6948e-05	0.0234825	-0.26201	-0.00250618	-1.32389
AR	GPR18	-0.543401	1.71001e-05	0.00748714	0.121261	0.000728076	-0.494534
NAMPT	RTL1_SZT2	1.53024	1.71486e-05	0.00729906	-0.264872	-0.0012734	2.68102
ZC3H12A	TCF7L2	0.541409	1.71877e-05	0.0188321	0.00925802	-0.00248185	1.33222
FAM118B	MLLT4	-0.523541	1.7202e-05	0.0166704	0.0609702	-0.000278622	-0.572604
TERT	CSF3R	-0.313124	1.72464e-05	0.00873814	-0.201208	0.000801528	-0.668089
ERBB2	HOXA13	-0.585635	1.7308e-05	0.0166704	-0.00657463	-0.000258138	-0.816809
CHSY1	Q8NGM0_HUMAN	0.258332	1.73593e-05	0.148348	0.0945441	-0.000266669	0.963753
KCNQ5	SCAPER	-0.641775	1.74914e-05	0.00728895	0.060582	0.00397963	-0.788069
TXNDC16	FAT2_KIAA1024_SHPRH	-0.484346	1.75706e-05	0.0300496	0.158795	0.000746533	-0.312521
IGFBP6	PAX7	-0.485512	1.75715e-05	0.0288713	-0.521175	-0.0052582	-1.60712
SOX11	PAX7	-0.501038	1.75802e-05	0.00739677	-0.0190677	-0.0052582	-0.690382
TCEAL1	BRCA2_CELSR3_GRM1_PRTG_RAE1_SVIL	0.565406	1.76205e-05	0.00879474	0.0732556	0.00889486	1.51944
CFC1B	SMAD4	-0.404547	1.76638e-05	0.0676069	-0.116329	3.13393e-06	-0.681922
TNFRSF17	MDN1	-0.498667	1.76849e-05	0.012252	-0.0401351	-0.00134299	-0.718231
PHRF1	PTPRT_TMEM150C	-0.379479	1.78064e-05	0.012252	0.0805284	0.000468235	-0.262929
MREG	HYDIN_LOC652153	-0.618715	1.7885e-05	0.0157997	0.0628462	-0.00115489	-0.75003
NAMPT	SPTAN1	1.35118	1.79465e-05	0.00709633	-0.264872	-0.000406416	2.3453
GCSH	PIK3CA	0.646011	1.7948e-05	0.0658875	-1.03321	-0.00258621	-0.434942
GCSH	WNTMUT	0.648904	1.7948e-05	0.0656703	-1.03321	-0.00547878	-0.434942
TCEAL4	MDN1	-0.435509	1.79578e-05	0.0122842	0.297806	-0.00134299	0.0374547
CHST15	HOXA11	0.248072	1.80525e-05	0.0641554	0.012624	0.00126664	0.79297
COL28A1	SMAD4	-0.285529	1.80617e-05	0.206647	0.133098	3.13393e-06	0.0122427
SYCN	FOXL2	-0.56649	1.80737e-05	0.0123006	0.112054	-0.000601977	-0.557886
CASD1	RBFOX1	-0.364829	1.81215e-05	0.0220367	0.263311	0.00380537	0.115327
ZNF408	PAX7	-0.969962	1.8156e-05	0.0108825	-0.314772	-0.0052582	-2.13097
GLRB	GPR98	-0.497463	1.82413e-05	0.00899645	0.313622	-0.00204262	-0.0507894
ATRNL1	CCDC73	-0.314814	1.8252e-05	0.0563355	0.358737	0.0086448	0.398463
TCTN3	CDKN2B	-0.24021	1.82997e-05	0.0272821	-0.319647	-0.00127459	-0.75777
PRL	PAX7	-0.317825	1.83592e-05	0.180258	-0.0220015	-0.0052582	-0.350729
ESRP2	KRAS	-0.208086	1.83642e-05	0.024336	-0.108562	-0.0041358	-0.304947
SMCHD1	IFNA10_IFNA14_IFNA16_IFNA17_IFNA21_IFNA4_IFNA7_IFNB1_IFNW1	-1.42813	1.83781e-05	0.00719304	0.0962779	0.00633924	-2.19789
LRGUK	PIK3CA	-0.240598	1.84307e-05	0.0401655	0.160819	-0.00258621	0.144243
PLA2R1	ZNF521	0.298788	1.84402e-05	0.0577841	-0.0894029	0.000403358	0.694672
TIMM17A	RTL1_SZT2	-1.83835	1.8461e-05	0.00779362	-0.470796	-0.0012734	-4.0535
LRFN3	CLC_DLL3_DYRK1B_EID2_EID2B_LEUTX_LGALS13_LGALS14_LGALS16_PSMC4_TIMM50_ZNF546	-0.665876	1.84877e-05	0.0195159	-0.0345654	-0.000105929	-1.02044
TCEAL4	DOCK3	-0.384757	1.85088e-05	0.0125172	0.297806	-0.000258138	0.135116
TCEAL1	JAKMIP1	0.567194	1.85558e-05	0.00907099	0.0732556	0.00610068	1.51755
UNC5A	EP300	0.298616	1.85873e-05	0.0327585	0.15778	-0.000843609	1.1577
TK2	PAX7	-0.567743	1.8649e-05	0.00911275	-0.0468729	-0.0052582	-0.868444
NXF5	COL6A6_MTTP	-0.212334	1.86976e-05	0.181548	0.287034	3.21687e-05	0.440221
ESX1	POU5F1B	-0.584171	1.87586e-05	0.00761284	0.227372	0.00273421	-0.36765
BRDT	BAT2D1	-0.880703	1.87944e-05	0.00912204	0.000887846	0.0107268	-1.33797
SYDE1	C20orf133	-0.269068	1.88262e-05	0.0679656	0.00162016	0.00177524	-0.201115
EEFSEC	BCL11B_KDSR	-0.995454	1.88274e-05	0.0126051	-1.78193	-0.00313201	-4.93917
GPRC5C	FAT3	-0.342343	1.88591e-05	0.0350354	0.129853	0.00299577	-0.0952722
TCEAL1	CACNA1D	0.456562	1.88823e-05	0.00914842	0.0732556	0.000120083	1.29784
NR1D2	DOCK3	-0.360654	1.88933e-05	0.0315682	0.0123306	-0.000258138	-0.357319
UNC5A	DNAH7	0.2949	1.88991e-05	0.0385939	0.15778	-0.000525453	1.1513
TBKBP1	SMAD4	-0.559157	1.89198e-05	0.0126051	-0.254062	3.13393e-06	-1.23271
ATRNL1	RTL1_SZT2	-0.232511	1.89252e-05	0.0297374	0.358737	-0.0012734	0.534837
IFIT5	HOXD13	-0.30331	1.89347e-05	0.055689	-0.0931531	-0.0040789	-0.455214
SLITRK1	TMPRSS2	0.310803	1.89767e-05	0.0978242	0.191993	-0.00196231	1.24301
BOP1	BCL11B_KDSR	0.610015	1.89792e-05	0.123303	-0.849602	-0.00313201	-0.157869
DLG2	FAM193A	-0.2247	1.89932e-05	0.012662	-0.0343703	-0.00458883	-0.197321
SCGB2B2	PAX7	-0.37509	1.90444e-05	0.0330984	0.0418932	-0.0052582	-0.338239
MFN2	WNTMUT	-0.412795	1.90743e-05	0.0135179	-1.46032	-0.00547878	-3.23991
KLF5	SMAD4	-1.13651	1.91032e-05	0.00922531	0.00218683	3.13393e-06	-1.83767
MAP4K1	FOXL2	-0.40332	1.91184e-05	0.0183823	0.107136	-0.000601977	-0.259733
MINPP1	KANK1	-0.361697	1.91314e-05	0.0183823	0.211339	0.00277053	0.0213621
TXNDC17	MAFB	-0.517936	1.91892e-05	0.0135179	0.0112052	-0.00568446	-0.665987
ITM2A	HOXC11	0.425409	1.91923e-05	0.0135179	0.329699	-0.00415792	1.71424
DCAF8L2	MDN1	-0.224346	1.92771e-05	0.0518276	0.241527	-0.00134299	0.329263
ZNF620	CACNA1D	0.37176	1.93378e-05	0.0183823	0.229913	0.000120083	1.43322
TMEM164	WT1	-0.390955	1.94253e-05	0.0114029	-0.164655	0.000632116	-0.746176
P2RX6	SSX1	-1.10434	1.94656e-05	0.00804882	0.0737943	-0.000864671	-1.64379
ZNF430	EP300	-0.289601	1.95105e-05	0.285559	-0.159684	-0.000843609	-0.548637
MCEE	FH	-1.06014	1.95161e-05	0.00770071	-0.0118068	-0.00250618	-1.72489
TERT	FLT3	-0.286527	1.95995e-05	0.00991013	-0.201208	0.000562064	-0.618429
WDR19	HYDIN_LOC652153	-0.352638	1.98534e-05	0.017823	0.196426	-0.00115489	0.00293727
RSAD1	PIK3CA	-0.420641	1.9864e-05	0.012955	-0.325106	-0.00258621	-1.11046
ABCA6	MLL2	-0.331213	1.99294e-05	0.0705964	0.108825	-0.000852097	-0.12117
TUBE1	ALK_CDH11	-1.25055	1.99636e-05	0.0114029	-0.708971	-0.00384923	-3.39965
GAS1	BCL11B_KDSR	-0.456998	1.99687e-05	0.0187115	-0.0092828	-0.00313201	-0.584969
ERMARD	MYH8	-0.33154	1.998e-05	0.132349	0.215353	0.00121252	0.0828067
DNM1	HOXC13	-0.300888	1.9996e-05	0.0437173	-0.119095	-0.00486845	-0.501013
RHBDF1	RPL22	-0.402952	2.00115e-05	0.0114029	-0.35912	-0.0025239	-1.1411
PEBP4	MKL1	-0.22017	2.00241e-05	0.0567416	-0.0387142	0.00116133	-0.186138
ANKRD29	ZNF18	-0.348723	2.00348e-05	0.0487224	0.201881	-0.00282949	0.0174363
RYR2	HOXC11	-0.451248	2.00374e-05	0.0115193	0.0981083	-0.00415792	-0.37374
PRMT6	ALK_CDH11	-0.598912	2.00495e-05	0.0246613	-0.201144	-0.00384923	-1.21516
IFNA5	IFNA1_IFNA13_IFNA2_IFNA5_IFNA6_IFNA8_KLHL9	0.459733	2.00708e-05	0.141295	0.123215	0.00346376	1.40424
PROM1	ERI2	0.458479	2.00723e-05	0.00937857	0.19445	0.00113689	1.53171
RNF19A	PAX7	-0.681058	2.01326e-05	0.013017	-0.190648	-0.0052582	-1.35281
WDR19	MLL4	-0.352201	2.01576e-05	0.0163082	0.196426	-0.00132682	0.00343629
B4GALT2	JAK1	-0.803252	2.02047e-05	0.0313049	-0.165187	-0.00627108	-1.53697
NR1D2	PTPRT_TMEM150C	-0.433807	2.0255e-05	0.0328094	0.0123306	0.000468235	-0.493772
ACSL4	CNTRL	-1.41088	2.02687e-05	0.00788079	-0.262308	0.000601175	-2.8518
ZSCAN32	FAT2_KIAA1024_SHPRH	-0.408964	2.02743e-05	0.017918	0.0585245	0.000746533	-0.359413
PER1	FANCA_NCOR1_PLEKHA6_SYCP1_YLPM1	-0.296206	2.02794e-05	0.0179946	0.122511	0.00250167	-0.0231139
ATP4A	CLC_DLL3_DYRK1B_EID2_EID2B_LEUTX_LGALS13_LGALS14_LGALS16_PSMC4_TIMM50_ZNF546	-0.674253	2.03131e-05	0.0130008	0.0421815	-0.000105929	-0.891624
ATRNL1	TAF1L	-0.259147	2.03401e-05	0.0364697	0.358737	-0.00422581	0.479092
UPK1A	CLC_DLL3_DYRK1B_EID2_EID2B_LEUTX_LGALS13_LGALS14_LGALS16_PSMC4_TIMM50_ZNF546	-0.89023	2.03593e-05	0.00831363	-0.191199	-0.000105929	-1.73823
SMAD2	MDN1	-0.219772	2.03607e-05	0.040277	-0.0260136	-0.00134299	-0.166177
MCM8	RASRAF	0.229654	2.03664e-05	0.0219275	-0.0102591	-0.00413399	0.704983
TCEAL4	FAM193A	-0.407271	2.03692e-05	0.0115739	0.297806	-0.00458883	0.08454
CSGALNACT2	DNAH7	-0.275154	2.03759e-05	0.0110563	-0.0155997	-0.000525453	-0.249358
RNASE2	FH	-1.02394	2.03811e-05	0.00791015	0.0732838	-0.00250618	-1.49638
ARID3A	IKBKB	-0.225753	2.03882e-05	0.0314439	-0.241007	0.000729635	-0.578596
PLA2G10	GPR18	-0.446531	2.04982e-05	0.0435888	0.326986	0.000728076	0.0755682
IFIT5	ATP1A1	-0.417263	2.05575e-05	0.0309426	-0.0931531	-0.00565411	-0.672874
PKD2L1	KMT2C_MLL3	0.399362	2.06694e-05	0.0255823	0.122469	-0.000232284	1.28213
ZNF732	PAX7	-0.731916	2.06866e-05	0.00955505	-0.371926	-0.0052582	-1.79016
RBMY1A1	TRANK1	-0.551038	2.06925e-05	0.0706101	0.453919	0.000817304	0.117986
CDKN3	KMT2C_MLL3	-0.747867	2.06986e-05	0.00761284	0.159456	-0.000232284	-0.809603
IGFBP6	BCL11B_KDSR	-0.451169	2.07328e-05	0.0310908	-0.521175	-0.00313201	-1.53841
PLEKHH3	HOXC11	0.389566	2.07824e-05	0.049874	0.192441	-0.00415792	1.38811
RPL23	FES	0.203662	2.0785e-05	0.0170121	-2.31681	0.000841125	-3.68024
PAQR7	JAK1	-0.473882	2.08837e-05	0.0495257	-0.250716	-0.00627108	-1.07756
ARL10	MUC1	-0.540558	2.09197e-05	0.0709063	-0.305814	-0.00128929	-1.2976
ASCC3	USH2A	-0.55318	2.09223e-05	0.0166629	-0.729404	0.000879668	-2.11536
ITM2A	BCL11B_KDSR	0.316527	2.09533e-05	0.0170852	0.329699	-0.00313201	1.51104
IFT80	CLASRP	-0.476087	2.09957e-05	0.0181925	0.284166	0.00749319	-0.0480464
MTIF3	PTPRT_TMEM150C	-0.515114	2.10906e-05	0.101354	-0.202032	0.000468235	-1.05083
MOGAT1	RTL1_SZT2	-0.281176	2.11605e-05	0.0583878	0.0777136	-0.0012734	-0.0863076
GBX1	FAT3	0.339186	2.11957e-05	0.119643	-0.0338764	0.00299577	0.880283
RC3H1	SSX1	-0.758995	2.13041e-05	0.0184016	-0.338867	-0.000864671	-1.77062
RAB12	EP300	-0.562452	2.1367e-05	0.00974071	0.233216	-0.000843609	-0.32246
ZNF620	SPTAN1	0.35635	2.13834e-05	0.0172588	0.229913	-0.000406416	1.4032
PER1	FAM193A	-0.288159	2.14482e-05	0.0184016	0.122511	-0.00458883	-0.0213119
CA6	MN1	-0.569307	2.15782e-05	0.0318596	0.117555	-0.00246411	-0.556337
C2orf68	HOXC11	-0.464529	2.15959e-05	0.0185343	-0.19202	-0.00415792	-0.945375
GRAMD4	JAK1	-0.811345	2.16332e-05	0.0241623	-0.398179	-0.00627108	-1.99118
IFNA16	IFNA10_IFNA14_IFNA16_IFNA17_IFNA21_IFNA4_IFNA7_IFNB1_IFNW1	0.531529	2.18462e-05	0.0451491	0.158847	0.00633924	1.61206
GCGR	TMPRSS2	-0.511147	2.18512e-05	0.0255823	-0.0492936	-0.00196231	-0.760166
HIST1H2AG	LMO2	-0.326256	2.19073e-05	0.0186371	-0.481681	-6.81486e-05	-1.22289
ZNF354C	PTPRT_TMEM150C	-0.341099	2.19263e-05	0.0255823	0.137638	0.000468235	-0.0830246
RAD51B	PCDHB8	-1.14536	2.19457e-05	0.150273	-0.480214	-0.00306158	-2.76898
ORMDL2	ZNF18	0.529847	2.19523e-05	0.119146	0.0162339	-0.00282949	1.32293
C22orf42	WNTMUT	-0.287502	2.2003e-05	0.0612024	0.137314	-0.00547878	0.00614055
MAGEA9	COL6A6_MTTP	-0.40634	2.20761e-05	0.0686264	0.0738452	3.21687e-05	-0.326949
GPX4	BCL11B_KDSR	-1.43101	2.21069e-05	0.0195341	-1.13016	-0.00313201	-4.53182
XKRX	MYB	0.218733	2.21123e-05	0.0512179	0.110074	0.000907921	0.920618
VARS	BCL11B_KDSR	0.955948	2.21474e-05	0.0197465	-2.52672	-0.00313201	-2.66587
TEX10	SMARCA4	-0.856275	2.21783e-05	0.0121516	-1.13362	-0.00210027	-3.45357
HIST2H2AB	PTPRC	-0.214756	2.22109e-05	0.0176024	-0.487191	0.00119155	-1.02083
TAC3	DNAH7	-0.213795	2.22277e-05	0.181499	0.0358157	-0.000525453	-0.0368865
ANKRD42	PAX7	-0.545312	2.22832e-05	0.0215313	-0.253639	-0.0052582	-1.21574
CATSPER2	FAT2_KIAA1024_SHPRH	-0.275766	2.22991e-05	0.0437487	0.290661	0.000746533	0.328893
PSMA5	KRAS	-0.414663	2.23039e-05	0.0196039	-2.30658	-0.0041358	-4.8353
LRRTM2	MLLT4	-0.611802	2.23144e-05	0.0121732	0.0709164	-0.000278622	-0.720152
IDH3A	LMO2	0.494222	2.23216e-05	0.00839421	-1.10921	-6.81486e-05	-0.859373
GATA1	IFNA1_IFNA13_IFNA2_IFNA5_IFNA6_IFNA8_KLHL9	-1.29905	2.23376e-05	0.00839421	0.227837	0.00346376	-1.71227
A4GALT	FH	-0.538945	2.2351e-05	0.0120374	-0.178422	-0.00250618	-1.05685
MYO19	TMPRSS2	-0.45163	2.24571e-05	0.0300496	-0.0811619	-0.00196231	-0.708075
NDUFB8	USH2A	0.588963	2.25355e-05	0.0351911	-0.29954	0.000879668	0.846363
RSRC2	TMPRSS2	0.775313	2.26045e-05	0.0784252	-0.788445	-0.00196231	0.270985
WDHD1	FOXL2	0.833753	2.2616e-05	0.0136054	-1.66051	-0.000601977	-1.25936
NT5DC2	DOCK3	-0.435929	2.26641e-05	0.0147747	-0.0798719	-0.000258138	-0.672852
CCND3	BTK	-1.4946	2.27832e-05	0.00851757	-0.336666	0.000633607	-3.14955
TSTD2	RTL1_SZT2	-0.533009	2.28144e-05	0.0302523	-0.00245361	-0.0012734	-0.711808
CUTA	SMAD4	0.279731	2.28482e-05	0.0738803	0.139681	3.13393e-06	1.08962
TTC7B	ATP1A1	-1.02457	2.28499e-05	0.0335318	0.0803676	-0.00565411	-1.49015
HIST1H2BC	CLTCL1	-0.246469	2.285e-05	0.0121516	-0.525616	0.000244828	-1.15475
IFNA5	IFNE	0.403956	2.29458e-05	0.106689	0.123215	0.00401217	1.30019
SRC	WNTMUT	-0.351162	2.30019e-05	0.0464733	0.0745989	-0.00547878	-0.231955
ACSL4	CLTCL1	-0.931254	2.3093e-05	0.00853148	-0.262308	0.000244828	-1.94883
PAICS	ALK_CDH11	1.3039	2.31471e-05	0.056065	-1.61271	-0.00384923	-0.289643
C9orf57	C20orf133	-0.473235	2.31976e-05	0.0757964	0.35606	0.00177524	0.0820056
TFAP4	CHD9	1.506	2.32733e-05	0.00857918	-0.286179	0.00243681	2.6022
XRN2	FAT3	-0.618022	2.33081e-05	0.0174697	-0.950709	0.00299577	-2.65048
JMJD1C	IKBKB	-0.747173	2.33478e-05	0.00825274	-0.143391	0.000729635	-1.37706
BOP1	PAX7	0.64963	2.3372e-05	0.153693	-0.849602	-0.0052582	-0.087238
TGFB1	USH2A	-0.303392	2.33794e-05	0.0654558	0.181355	0.000879668	0.0711584
PRKG2	WT1	-0.308884	2.34394e-05	0.0730603	-0.157246	0.000632116	-0.577592
C14orf159	NRAS	-0.358835	2.34403e-05	0.141379	0.027306	0.00247468	-0.320528
HSPA13	HOXA13	-0.86661	2.35114e-05	0.0202232	-0.210723	-0.000258138	-1.7308
ABCG8	RPL22	-0.382044	2.3549e-05	0.0249002	0.0350668	-0.0025239	-0.35905
LHFPL4	HNF1A	-0.336843	2.35821e-05	0.0376337	-0.0655324	-0.00165739	-0.46179
IL5	GSTM1	0.373522	2.35864e-05	0.0181192	0.553142	0.000276584	2.04581
GDA	CHD9	-0.275597	2.36341e-05	0.0799963	0.291588	0.00243681	0.334142
WRN	DNAH7	-1.47433	2.36606e-05	0.00873814	0.0813149	-0.000525453	-2.32605
PKD2L1	KANK1	0.352889	2.36725e-05	0.0202916	0.122469	0.00277053	1.20023
PSMD10	EZH2	-0.545471	2.36973e-05	0.0452109	0.0455183	0.00244555	-0.637899
P2RY11	DMRTA1	-0.579402	2.37322e-05	0.0103609	-0.137148	0.00911601	-1.03341
ZBTB46	ZNF18	-0.475065	2.37364e-05	0.01767	0.0989375	-0.00282949	-0.414546
P2RX7	BCL11B_KDSR	-0.551712	2.37628e-05	0.0140225	-0.146425	-0.00313201	-1.0218
CALCB	CHD9	0.366693	2.37953e-05	0.0338719	0.340813	0.00243681	1.63698
CDC42SE2	TMPRSS2	-0.438217	2.38702e-05	0.0339338	0.181058	-0.00196231	-0.188771
CCSER1	HOXC11	-0.95814	2.38938e-05	0.0090113	-0.498918	-0.00415792	-2.45356
GALNT2	MN1	-0.543229	2.41012e-05	0.0177811	-0.0502776	-0.00246411	-0.823409
ATRNL1	GPR18	-0.311175	2.42979e-05	0.0786295	0.358737	0.000728076	0.390402
SIT1	ZNF18	-0.364634	2.43092e-05	0.0538595	0.113514	-0.00282949	-0.179029
ACSL4	FLT3	-1.02556	2.43106e-05	0.00874547	-0.262308	0.000562064	-2.12591
PHLPP1	MAFB	-0.299938	2.44232e-05	0.213817	0.0889918	-0.00568446	-0.108718
GIMAP2	PIK3CA	-0.37323	2.44904e-05	0.0281768	0.303806	-0.00258621	0.163753
PPAT	ATP1A1	1.50007	2.45076e-05	0.0537493	-2.21428	-0.00565411	-1.05683
UNC5A	DOCK3	0.270813	2.45334e-05	0.0332787	0.15778	-0.000258138	1.10642
BRD2	SMAD4	1.15804	2.45909e-05	0.00877612	-0.583047	3.13393e-06	1.38274
RUNX2	ARNT	-0.779255	2.46038e-05	0.00892208	0.0364772	0.00226671	-1.09573
CTDSPL2	C20orf133	0.843581	2.46254e-05	0.0105524	-0.43955	0.00177524	1.06398
BEND4	KMT2C_MLL3	-0.808348	2.46494e-05	0.00851757	-0.0140013	-0.000232284	-1.25035
FITM1	PCDHB8	-0.890704	2.46511e-05	0.00851757	-0.101148	-0.00306158	-1.57503
GATA6	ZNF18	-1.13876	2.46562e-05	0.00892514	0.133037	-0.00282949	-1.60072
ZNF620	TAF1L	0.368429	2.47549e-05	0.0208059	0.229913	-0.00422581	1.41876
AR	NLRP3	-0.607253	2.47788e-05	0.00879474	0.121261	0.00364771	-0.609333
FN1	MN1	-0.470193	2.48137e-05	0.0548429	0.0415468	-0.00246411	-0.512805
F2RL3	SPTAN1	0.373207	2.48217e-05	0.0541424	-0.0267333	-0.000406416	0.951427
MAPRE1	MTAP	-0.382319	2.48743e-05	0.0212	-0.355801	-0.000523907	-1.09221
STK16	DOCK3	-0.33758	2.49138e-05	0.0385939	-0.0566026	-0.000258138	-0.443719
CACNG6	HNF1A	-0.64619	2.49198e-05	0.0385939	0.195023	-0.00165739	-0.553715
ATP5G2	IKBKB	-0.355457	2.49652e-05	0.037036	0.0304625	0.000729635	-0.311505
TXN2	SMARCA4	-0.69589	2.49856e-05	0.0121516	-0.329282	-0.00210027	-1.636
PORCN	HNF1A	-0.746205	2.50384e-05	0.0113412	0.364446	-0.00165739	-0.422947
KLF17	MAFB	-0.402267	2.50641e-05	0.012926	-0.286146	-0.00568446	-1.00828
PPP4R1	USH2A	-0.409205	2.51005e-05	0.0208757	-0.0811505	0.000879668	-0.622769
OLFML2B	MN1	-0.585942	2.51544e-05	0.0122842	-0.0742957	-0.00246411	-0.949133
ECEL1	TMPRSS2	-0.331555	2.51811e-05	0.0319705	-0.0201142	-0.00196231	-0.366833
CDK4	ATP1A1	-1.05564	2.52496e-05	0.0127773	-0.484134	-0.00565411	-2.61222
SDF2L1	ASXL1	-0.919957	2.52782e-05	0.00923203	-0.113134	0.000792178	-1.64547
WASF3	ASXL1	0.459422	2.53117e-05	0.101541	-0.197054	0.000792178	0.795226
ZNF521	ZNF521	-0.251495	2.53575e-05	0.0801244	0.20858	0.000403358	0.219329
KIR3DL1	C20orf133	0.280846	2.53962e-05	0.0253437	0.358114	0.00177524	1.50659
LIX1	HOXC11	-0.470427	2.54805e-05	0.0245811	0.00388665	-0.00415792	-0.58739
GFI1	IKBKB	-0.474422	2.54878e-05	0.0107573	0.0704494	0.000729635	-0.460303
NDUFC2	SMARCA4	-0.934998	2.54878e-05	0.0129934	-0.584241	-0.00210027	-2.56684
SPZ1	USH2A	-0.268824	2.54912e-05	0.103548	0.124388	0.000879668	0.0289586
ZNF430	PIK3CA	-0.263241	2.55301e-05	0.103314	-0.159684	-0.00258621	-0.502258
CNTLN	OLIG2	-0.365597	2.55385e-05	0.0200911	0.166427	0.000853892	-0.0742125
MEF2C	BCL2	-0.660714	2.56442e-05	0.00899645	0.0103504	0.00256249	-0.921059
LRRTM2	GPR18	-0.573227	2.56506e-05	0.0107856	0.0709164	0.000728076	-0.645578
RDH11	RNF43	-0.467209	2.56559e-05	0.0550553	0.180338	-0.00318991	-0.247064
CATSPER2	PTPRT_TMEM150C	-0.272381	2.57229e-05	0.0368708	0.290661	0.000468235	0.334746
OLFML2B	FAT4_RHOH	-0.4605	2.58095e-05	0.0189026	-0.0742957	-0.00405159	-0.715786
C2orf68	ATP1A1	-0.517541	2.58976e-05	0.0215313	-0.19202	-0.00565411	-1.04807
ANKRD42	FAT4_RHOH	-0.542697	2.59593e-05	0.023327	-0.253639	-0.00405159	-1.20854
CAMK1D	C20orf133	-0.28334	2.60262e-05	0.0370345	0.223679	0.00177524	0.190363
HMBS	IMMP2L	-0.603233	2.60682e-05	0.0256294	-0.326416	0.000861854	-1.45045
ATRNL1	BRCA2_CELSR3_GRM1_PRTG_RAE1_SVIL	-0.309066	2.60823e-05	0.0590751	0.358737	0.00889486	0.409763
C2CD2	MLLT4	-0.493827	2.61222e-05	0.0115193	-0.0475051	-0.000278622	-0.720994
IPO7	MLL2	-0.684078	2.61383e-05	0.0189509	-1.09946	-0.000852097	-3.06244
TRPS1	ARID1A	-1.00969	2.61616e-05	0.00937857	0.113466	-0.000258138	-1.38959
CLMP	FAT4_RHOH	-0.535489	2.62549e-05	0.038363	-0.0629152	-0.00405159	-0.835628
POLM	DNAH7	0.382387	2.63123e-05	0.026641	-0.315682	-0.000525453	0.424107
NR1D2	FANCA_NCOR1_PLEKHA6_SYCP1_YLPM1	-0.431814	2.63702e-05	0.0370582	0.0123306	0.00250167	-0.486186
PIK3CD	MKL1	-0.289619	2.6372e-05	0.021592	0.0406623	0.00116133	-0.167434
PTPN12	TCF7L2	0.455335	2.63868e-05	0.0385641	0.0532456	-0.00248185	1.25293
CDKN3	BCORL1	-0.694784	2.64309e-05	0.00912204	0.159456	0.00105468	-0.707169
PCK1	HOXC11	-0.963304	2.64604e-05	0.00877612	-0.173839	-0.00415792	-1.85083
ZNF620	FAT2_KIAA1024_SHPRH	0.36499	2.65154e-05	0.0217506	0.229913	0.000746533	1.42165
IL10RB	MUC1	0.564693	2.65206e-05	0.0386592	0.050532	-0.00128929	1.4561
P2RX6	IFNA10_IFNA14_IFNA16_IFNA17_IFNA21_IFNA4_IFNA7_IFNB1_IFNW1	-1.45306	2.65842e-05	0.00923203	0.0737943	0.00633924	-2.28722
EMC3	GSTM1	-0.602379	2.65907e-05	0.0381004	-0.879402	0.000276584	-2.49179
TMEM164	P2RY8	-0.243225	2.67867e-05	0.0149622	-0.164655	0.000664306	-0.467788
PANK2	SPTAN1	-0.394625	2.6902e-05	0.0383911	0.0774135	-0.000406416	-0.298982
AP4S1	BCL11B_KDSR	-0.315275	2.69234e-05	0.0362302	-0.416761	-0.00313201	-1.08566
TERT	BTK	-0.305352	2.69446e-05	0.0133018	-0.201208	0.000633607	-0.653761
DIRAS3	PAX7	-0.471541	2.69469e-05	0.0207525	-0.0147122	-0.0052582	-0.626604
NR1D2	DNAH7	-0.388134	2.69566e-05	0.0374021	0.0123306	-0.000525453	-0.409596
CSGALNACT2	FAT2_KIAA1024_SHPRH	-0.271366	2.69602e-05	0.0133018	-0.0155997	0.000746533	-0.239826
ELOVL1	CSF3R	-0.470708	2.69948e-05	0.0116386	-0.342141	0.000801528	-1.2305
PLCH1	FAT3	-0.411896	2.70142e-05	0.0293738	0.15225	0.00299577	-0.184117
KIAA0513	BCORL1	-0.5096	2.70239e-05	0.0110984	0.0845698	0.00105468	-0.499363
ZBTB8B	SMARCA4	-0.373787	2.7028e-05	0.0261447	-0.00099888	-0.00210027	-0.410644
HNF1A	RNF43	-0.916851	2.70454e-05	0.00923203	-0.0201738	-0.00318991	-1.47198
ACTBL2	SMARCA4	-0.219519	2.71142e-05	0.0216834	0.0346477	-0.00210027	-0.0528384
CLMP	BCL11B_KDSR	-0.509296	2.71867e-05	0.0376337	-0.0629152	-0.00313201	-0.784547
GFI1	CSF3R	-0.392452	2.71996e-05	0.0110984	0.0704494	0.000801528	-0.305732
C1orf27	TMPRSS2	-0.8021	2.72107e-05	0.00892514	-0.270723	-0.00196231	-1.72551
PTEN	PIM1	-1.15212	2.72254e-05	0.0110984	0.915249	0.00192084	-0.143223
TAL2	HOXA11	-0.2682	2.72588e-05	0.164245	0.136014	0.00126664	0.0527652
PDGFRA	SCAPER	-0.878204	2.73359e-05	0.00923203	-0.0439746	0.00397963	-1.4305
WDR19	CACNA1D	-0.394427	2.73393e-05	0.018898	0.196426	0.000120083	-0.0733935
PCDHB3	PAX7	-0.464343	2.73527e-05	0.0207976	-0.0972866	-0.0052582	-0.768616
CPB1	BCORL1	-0.594223	2.73655e-05	0.0117445	0.133763	0.00105468	-0.566116
AP4S1	PAX7	-0.3416	2.73972e-05	0.0356383	-0.416761	-0.0052582	-1.13927
OR2M4	RTL1_SZT2	-0.498386	2.74047e-05	0.0110984	0.0189593	-0.0012734	-0.606235
WDR19	TAF1L	-0.344649	2.75707e-05	0.0208059	0.196426	-0.00422581	0.0122032
DBNDD2	SPTAN1	-0.510649	2.7624e-05	0.0151196	-0.199261	-0.000406416	-1.03884
WDR19	BAT2D1	-0.403839	2.76291e-05	0.0164501	0.196426	0.0107268	-0.0711425
EXOG	GPR18	-0.365994	2.76982e-05	0.0129294	0.0231563	0.000728076	-0.345126
OLFML2B	BCL11B_KDSR	-0.433161	2.77511e-05	0.019579	-0.0742957	-0.00313201	-0.662546
POF1B	PAX3	-0.49229	2.77592e-05	0.0266661	0.0879799	-0.00566153	-0.47298
BTBD9	BCL11B_KDSR	-0.407951	2.78526e-05	0.0209654	-0.0263981	-0.00313201	-0.524808
ATP1B3	WNTMUT	0.959893	2.79002e-05	0.01284	-0.571012	-0.00547878	1.02177
ADCY3	HOXA11	0.305064	2.79704e-05	0.0499236	-0.0602722	0.00126664	0.763006
ZSCAN32	SPTAN1	-0.420762	2.80728e-05	0.0210865	0.0585245	-0.000406416	-0.383812
MCEE	BCL11B_KDSR	-0.79281	2.80945e-05	0.00979888	-0.0118068	-0.00313201	-1.22241
TIMM8A	SPEG	-0.738152	2.8106e-05	0.0269259	-0.094447	-0.00140492	-1.27187
NUB1	TMPRSS2	-0.464678	2.81182e-05	0.0299895	0.0375474	-0.00196231	-0.509004
DROSHA	MN1	-1.00042	2.81322e-05	0.00909321	-1.26863	-0.00246411	-3.98019
OR2M4	MLL4	-0.497458	2.81908e-05	0.011347	0.0189593	-0.00132682	-0.604587
ORMDL3	MUC1	-0.557854	2.81928e-05	0.0480213	-0.078868	-0.00128929	-0.902616
ZNF684	MAFB	-0.74882	2.82119e-05	0.0135179	-0.118933	-0.00568446	-1.34617
TAC3	FAT2_KIAA1024_SHPRH	-0.208503	2.82788e-05	0.115014	0.0358157	0.000746533	-0.02452
RUNX1	BTK	-1.51271	2.82793e-05	0.00983376	0.133464	0.000633607	-2.29794
DFFA	HNF1A	-0.319663	2.84315e-05	0.0674439	0.0272561	-0.00165739	-0.254606
ETAA1	CHGB	-0.613859	2.85472e-05	0.0338437	0.00149074	0.00723096	-0.840678
RDH11	WNTMUT	-0.382305	2.86381e-05	0.0568705	0.180338	-0.00547878	-0.0914132
LARS	USH2A	-0.737774	2.87751e-05	0.0130678	-2.11234	0.000879668	-5.06865
F2RL3	RTL1_SZT2	0.364905	2.87939e-05	0.0589314	-0.0267333	-0.0012734	0.934151
TXNDC12	CD274	-0.571583	2.89618e-05	0.00922722	-0.0189608	0.000752226	-0.811767
CHP1	CSF3R	0.360761	2.91482e-05	0.00923203	-0.387072	0.000801528	0.251362
SPATA2L	HYDIN_LOC652153	-0.479758	2.91806e-05	0.0114938	0.105908	-0.00115489	-0.407103
SDCCAG3	MLLT4	-0.584517	2.93682e-05	0.0132474	-0.0759651	-0.000278622	-0.945477
STRA8	HOXA11	0.248265	2.9402e-05	0.119005	0.0862998	0.00126664	0.932142
RNF19A	JAK1	-0.826524	2.9415e-05	0.0156407	-0.190648	-0.00627108	-1.62878
PATL2	MDN1	-0.460663	2.94254e-05	0.0157258	0.088905	-0.00134299	-0.403514
AQP4	SLC45A3	-0.32836	2.94614e-05	0.0625489	0.178956	0.000951443	0.0197336
KRTAP10-8	SPAG17	-0.482204	2.94739e-05	0.136698	-0.060714	0.00323842	-0.717354
CLASRP	CACNA1D	-0.643208	2.94978e-05	0.0115193	-0.810959	0.000120083	-2.44006
ADAMTS2	TMPRSS2	-0.426912	2.95102e-05	0.0283858	0.0831352	-0.00196231	-0.351964
CCDC151	ALK_CDH11	-0.754294	2.95505e-05	0.0115193	-0.187388	-0.00384923	-1.48199
CLMP	PAX7	-0.532627	2.95641e-05	0.0425256	-0.0629152	-0.0052582	-0.832509
HIST1H2BC	PTPRC	-0.377453	2.96272e-05	0.0133018	-0.525616	0.00119155	-1.39975
F2RL3	PTPRT_TMEM150C	0.362565	2.96282e-05	0.0527063	-0.0267333	0.000468235	0.933025
TGFB1	Q8NGM0_HUMAN	-0.298092	2.96562e-05	0.151422	0.181355	-0.000266669	0.0789842
KLK7	ZNF18	-0.500546	2.9687e-05	0.0228522	0.150601	-0.00282949	-0.365217
FBXO3	TCF7L2	0.282977	2.9916e-05	0.159227	-0.00712521	-0.00248185	0.814462
MAGEA9	TCF7L2	-0.401023	2.99842e-05	0.0585608	0.0738452	-0.00248185	-0.321668
ULK1	EZH2	-0.275629	2.999e-05	0.0601964	0.0344912	0.00244555	-0.150282
EDEM1	IMMP2L	-0.284497	2.99961e-05	0.049461	0.12096	0.000861854	-0.00706334
UNC45A	MYC	-0.581329	3.00977e-05	0.0217506	-0.923737	0.000116512	-2.53596
BTBD9	HOXD13	-0.421782	3.01287e-05	0.021839	-0.0263981	-0.0040789	-0.55265
GNB1	NRAS	-0.774555	3.01836e-05	0.0116386	-0.185613	0.00247468	-1.50491
MOB4	KRAS	-0.755652	3.02112e-05	0.0116386	-1.10298	-0.0041358	-3.2101
MINPP1	BCORL1	-0.352922	3.03683e-05	0.0230357	0.211339	0.00105468	0.0346627
RPL18	ATP1A1	1.10677	3.04287e-05	0.0138275	-2.9937	-0.00565411	-3.26628
ZNF732	BCL11B_KDSR	-0.68017	3.04391e-05	0.0124104	-0.371926	-0.00313201	-1.68867
ZNF324B	TMPRSS2	-0.357739	3.04738e-05	0.0161677	0.0425055	-0.00196231	-0.298186
PARP2	KMT2C_MLL3	-0.757574	3.05225e-05	0.0116977	-0.248788	-0.000232284	-1.59704
NR2C2	BCL11B_KDSR	-0.692545	3.06164e-05	0.0117379	-0.0651768	-0.00313201	-1.13405
FUS	FH	-0.863138	3.06215e-05	0.0280401	-0.364205	-0.00250618	-2.01766
COG3	HOXC11	-0.74962	3.07147e-05	0.0397555	-1.4015	-0.00415792	-3.7612
RPL18	JAK1	1.1093	3.07273e-05	0.0138748	-2.9937	-0.00627108	-3.26267
GRIN3A	WWOX	-0.231061	3.07571e-05	0.147281	0.22494	-0.00261161	0.282971
DMRTA2	SMARCA4	0.259482	3.07622e-05	0.0394625	0.00409155	-0.00210027	0.792049
SAMD5	TAF1L	-0.471002	3.07755e-05	0.0135179	0.0340066	-0.00422581	-0.531855
HOXB13	PKHD1	-0.687775	3.08653e-05	0.00991013	-0.180279	-0.00129902	-1.33847
FZD5	WNTMUT	-1.25617	3.08783e-05	0.00991013	0.183307	-0.00547878	-1.73222
TMEM164	IKZF1	-0.3088	3.08969e-05	0.0135179	-0.164655	0.000667972	-0.591326
AARD	HNF1A	-0.608959	3.09135e-05	0.0313094	0.0837993	-0.00165739	-0.693122
C1orf109	KRAS	-0.49484	3.09201e-05	0.020132	-1.96847	-0.0041358	-4.34934
TMEM164	CNTRL	-0.430893	3.09313e-05	0.0161677	-0.164655	0.000601175	-0.82148
NT5DC2	GPR98	-0.42805	3.09551e-05	0.0161677	-0.0798719	-0.00204262	-0.661369
USH1C	GPR98	-0.276423	3.10392e-05	0.181686	0.114449	-0.00204262	-0.00959106
SLC43A1	MLLT4	-0.434558	3.10805e-05	0.00993479	0.0021296	-0.000278622	-0.515814
UGDH	SCAPER	-0.719014	3.1191e-05	0.00995535	-0.0042936	0.00397963	-1.05582
ATP5L	TAF1L	-0.429638	3.12226e-05	0.040277	-0.7706	-0.00422581	-1.96983
UCN3	RPL22	-0.297796	3.12701e-05	0.0706705	0.292513	-0.0025239	0.284714
CSMD1	MN1	-0.492375	3.13119e-05	0.0237997	-0.0108443	-0.00246411	-0.653304
CCDC151	MN1	-0.825336	3.13171e-05	0.0104363	-0.187388	-0.00246411	-1.61323
SLC27A1	ZNF18	-0.518851	3.13242e-05	0.0423646	-0.139666	-0.00282949	-0.946579
DEFB104B	CBFA2T3	0.293869	3.13544e-05	0.064687	0.297694	-0.000182176	1.41361
CCT6A	C20orf133	0.879529	3.14174e-05	0.0307966	-1.97024	0.00177524	-1.75217
ZNF440	HOXA11	-0.226701	3.14211e-05	0.0499651	0.181966	0.00126664	0.217526
RREB1	MLLT4	-1.23017	3.15946e-05	0.00965108	-0.235299	-0.000278622	-2.4621
GRSF1	MLLT4	-1.32368	3.16232e-05	0.0100338	-0.370122	-0.000278622	-2.89228
SRSF4	EP300	0.387497	3.16273e-05	0.0878561	-0.122407	-0.000843609	0.797273
TENM4	HOXC11	-0.47459	3.17036e-05	0.0275491	-0.0284905	-0.00415792	-0.656234
DENND1B	BCORL1	-0.845859	3.17833e-05	0.0100498	0.178177	0.00105468	-0.956528
SEZ6	SMAD4	-0.49669	3.17983e-05	0.0239502	-0.0396693	3.13393e-06	-0.711094
UQCRQ	PAX7	-0.62523	3.18053e-05	0.0141993	-0.785367	-0.0052582	-2.3681
TFRC	PAX7	0.746593	3.18467e-05	0.0880965	-1.83691	-0.0052582	-1.76469
FAM105A	MLL2	-0.632424	3.1852e-05	0.0120374	0.328336	-0.000852097	-0.275095
SF3B5	IMMP2L	-0.621629	3.18714e-05	0.0203087	-2.11561	0.000861854	-4.85602
BMPR1B	PAX7	-0.780784	3.18875e-05	0.010088	-0.0143503	-0.0052582	-1.20855
PPAN	BCL11B_KDSR	0.388767	3.20374e-05	0.0404444	-1.75179	-0.00313201	-2.27446
PARP15	ITGA6	-0.569725	3.2052e-05	0.0240337	0.309222	0.00497961	-0.181994
DENND1B	HYDIN_LOC652153	-0.848279	3.21505e-05	0.00974071	0.178177	-0.00115489	-0.96525
CNTN2	KRAS	0.212325	3.22333e-05	0.16229	-0.231764	-0.0041358	0.255008
DHX32	MLL4	-0.440476	3.22546e-05	0.0421761	0.010571	-0.00132682	-0.513034
C17orf78	TCF7L2	-0.451601	3.22701e-05	0.0312916	0.106372	-0.00248185	-0.355678
OR2M4	HYDIN_LOC652153	-0.49423	3.23889e-05	0.0121377	0.0189593	-0.00115489	-0.598181
IFNGR1	GPR18	-0.523957	3.24201e-05	0.0106208	0.150389	0.000728076	-0.403023
GRASP	HNF1A	-0.294237	3.2537e-05	0.379743	0.11862	-0.00165739	-0.0345681
ULK4	DOCK3	-0.342746	3.2551e-05	0.0228245	0.0315118	-0.000258138	-0.287441
CSGALNACT2	EP300	-0.256672	3.25977e-05	0.0145889	-0.0155997	-0.000843609	-0.215136
HIST1H3B	RNF43	0.260095	3.26772e-05	0.147195	-0.461734	-0.00318991	-0.0864825
PREX1	EZH2	-1.04247	3.26844e-05	0.0102349	-0.292901	0.00244555	-2.21186
MRGPRG	HOXA11	-0.413419	3.26917e-05	0.0543701	0.157867	0.00126664	-0.179661
RPL22L1	DOCK3	-0.770461	3.26996e-05	0.0102342	0.124876	-0.000258138	-0.91737
DCAF13	JAK1	1.07054	3.27469e-05	0.00983376	-0.292949	-0.00627108	1.75263
FAM126B	TCF7L2	-0.87103	3.27478e-05	0.0103888	0.149866	-0.00248185	-1.06395
NT5DC2	SPTAN1	-0.423403	3.27808e-05	0.0121732	-0.0798719	-0.000406416	-0.649533
OR5V1	DOCK3	-0.400213	3.27808e-05	0.0936148	0.33702	-0.000258138	0.179879
PSKH1	FAM193A	0.293635	3.2783e-05	0.177203	-0.13209	-0.00458883	0.595135
PIBF1	OLIG2	-0.268153	3.27941e-05	0.0859321	0.321919	0.000853892	0.402328
COL19A1	RTL1_SZT2	-0.342881	3.28142e-05	0.0178592	0.241849	-0.0012734	0.106675
FARP2	KANK1	-0.351878	3.29119e-05	0.149367	0.00210418	0.00277053	-0.354344
LILRB5	MUC1	-0.399934	3.29389e-05	0.0258523	-0.0928366	-0.00128929	-0.631405
F2RL3	DOCK3	0.334385	3.30024e-05	0.0614483	-0.0267333	-0.000258138	0.878563
HOXC13	SMAD4	-0.314446	3.30092e-05	0.0895548	0.032839	3.13393e-06	-0.231131
ZBTB48	MLL4	-0.431745	3.30905e-05	0.0145328	-0.149271	-0.00132682	-0.797733
DIRAS3	JAK1	-0.586657	3.323e-05	0.0137797	-0.0147122	-0.00627108	-0.845395
PCDHB3	ALK_CDH11	-0.537771	3.32406e-05	0.016836	-0.0972866	-0.00384923	-0.904301
WNT2B	PAX7	-0.90646	3.33427e-05	0.0099274	-0.117089	-0.0052582	-1.63889
UQCC2	SCAPER	-0.374264	3.33502e-05	0.0418047	-0.291254	0.00397963	-0.946942
ZNF705A	IKZF1	-0.336858	3.33934e-05	0.0282642	-0.420957	0.000667972	-1.12707
GPR171	FH	-0.518065	3.34414e-05	0.0401366	-0.129439	-0.00250618	-0.92522
PHOX2B	IFNA10_IFNA14_IFNA16_IFNA17_IFNA21_IFNA4_IFNA7_IFNB1_IFNW1	0.665648	3.34848e-05	0.0612473	0.349316	0.00633924	2.2236
LMO2	CBFA2T3	-0.792981	3.34988e-05	0.0103888	-0.114758	-0.000182176	-1.41114
TWIST1	JAK1	-0.670329	3.3592e-05	0.0168971	0.306485	-0.00627108	-0.397889
TRPC4AP	PHF3	-0.527446	3.37278e-05	0.0293531	-0.0093368	0.00131514	-0.709419
MLYCD	TP53	0.253546	3.3742e-05	0.0892668	-0.0940925	-0.0046206	0.591134
CAPG	FH	-1.40101	3.37897e-05	0.0104444	-0.190606	-0.00250618	-2.70396
SLITRK1	MUC1	0.352546	3.37933e-05	0.0950892	0.191993	-0.00128929	1.32293
RTCB	WNTMUT	-0.508266	3.38585e-05	0.0244094	-1.69452	-0.00547878	-3.86103
PPP1CA	ASXL1	-0.7576	3.39156e-05	0.0108953	-0.335065	0.000792178	-1.75771
TXK	TAF1L	-0.305382	3.39284e-05	0.0300496	-0.00901524	-0.00422581	-0.300876
TRIM72	MLL2	-0.770161	3.39568e-05	0.0104501	-0.0675298	-0.000852097	-1.28042
IFNGR1	EP300	-0.488672	3.39579e-05	0.0100338	0.150389	-0.000843609	-0.339506
ZMAT1	SMAD4	-0.206304	3.40137e-05	0.127448	0.459515	3.13393e-06	0.776488
IDH3A	CSF3R	0.626729	3.40267e-05	0.0130617	-1.10921	0.000801528	-0.608086
THRB	BAT2D1	-0.348374	3.40346e-05	0.0456965	0.218691	0.0107268	0.0753044
DNAH1	GPR18	-0.485162	3.40576e-05	0.024267	-0.0172983	0.000728076	-0.645861
DEFB103A	DNAH10	-0.632652	3.41219e-05	0.012425	-0.116905	0.00188829	-1.10921
ZNF135	DMRTA1	0.2782	3.41334e-05	0.0562606	0.0870964	0.00911601	1.00483
FAM49B	HNF1A	-0.700452	3.41647e-05	0.0896835	-0.0139579	-0.00165739	-1.04968
ZNF502	NRAS	-0.294113	3.42813e-05	0.168241	0.414022	0.00247468	0.529997
FAM72B	ETV6	-0.271549	3.44303e-05	0.185348	-0.317861	0.0026478	-0.806059
PKD2L1	BCORL1	0.341449	3.44601e-05	0.0245879	0.122469	0.00105468	1.17545
KIF4A	TMPRSS2	-1.61297	3.4469e-05	0.270066	-0.719658	-0.00196231	-4.09904
AIFM3	IFNA10_IFNA14_IFNA16_IFNA17_IFNA21_IFNA4_IFNA7_IFNB1_IFNW1	-0.97291	3.44896e-05	0.0105253	-0.182209	0.00633924	-1.86492
ANKRD33B	MYC	-0.321071	3.44933e-05	0.0244268	0.0820648	0.000116512	-0.150655
COPZ2	MUC1	-0.657278	3.45206e-05	0.0297352	0.105256	-0.00128929	-0.743037
GBP3	TMPRSS2	-0.307191	3.45544e-05	0.0530581	0.150249	-0.00196231	4.13736e-05
TK2	BCL11B_KDSR	-0.52504	3.45628e-05	0.013202	-0.0468729	-0.00313201	-0.783985
KRTAP2-4	DNAH7	-0.429664	3.45945e-05	0.0246613	-0.275829	-0.000525453	-1.03074
FSCN1	KANK1	0.347718	3.46335e-05	0.0963295	0.143228	0.00277053	1.2296
ADAM7	IMMP2L	-0.43604	3.46387e-05	0.0247342	0.0924333	0.000861854	-0.346321
CLDN4	ATP1A1	-0.389798	3.46977e-05	0.060437	0.0155194	-0.00565411	-0.416385
CST4	C20orf133	0.327801	3.48779e-05	0.0858724	0.140241	0.00177524	1.18458
RAB36	IFNA10_IFNA14_IFNA16_IFNA17_IFNA21_IFNA4_IFNA7_IFNB1_IFNW1	-1.29196	3.49244e-05	0.0107573	-0.0155887	0.00633924	-2.1521
CTNNB1	HOXA13	-1.08497	3.50044e-05	0.0110798	0.111043	-0.000258138	-1.53597
AP1M1	CNTRL	-0.446879	3.50099e-05	0.0214759	-0.0110768	0.000601175	-0.562251
IGF2BP1	ATP1A1	-0.388481	3.5015e-05	0.18615	-0.108083	-0.00565411	-0.646775
HACL1	RPL22	-0.270662	3.50226e-05	0.107642	0.197109	-0.0025239	0.156091
SGSM1	SIRPB1	-0.335335	3.50384e-05	0.129365	-0.0752339	-0.00034586	-0.474757
SAFB	BAT2D1	-0.92072	3.5075e-05	0.0126051	-0.582688	0.0107268	-2.51285
USH1C	RTL1_SZT2	-0.297349	3.50961e-05	0.186809	0.114449	-0.0012734	-0.0475674
RBM4B	GPR98	0.463867	3.51022e-05	0.0239397	-0.275124	-0.00204262	0.651173
PTCH2	ZNF18	-0.499532	3.52657e-05	0.0142928	0.122558	-0.00282949	-0.416143
CAPN9	ARNT	-0.288301	3.5269e-05	0.162687	-0.125101	0.00226671	-0.475172
RAB12	RPL22	-0.505019	3.52835e-05	0.0150079	0.233216	-0.0025239	-0.21742
SCGB2B2	BCL11B_KDSR	-0.343647	3.5326e-05	0.0374839	0.0418932	-0.00313201	-0.274993
MCEE	PAX7	-0.829149	3.54434e-05	0.0102635	-0.0118068	-0.0052582	-1.29488
EXOG	DOCK3	-0.333157	3.55334e-05	0.0239898	0.0231563	-0.000258138	-0.285116
TREX2	FAT3	-0.461178	3.5576e-05	0.0444737	0.0550604	0.00299577	-0.460075
TCEAL1	ERI2	0.453915	3.56626e-05	0.0126744	0.0732556	0.00113689	1.29477
RSAD1	WNTMUT	-0.303866	3.56782e-05	0.021592	-0.325106	-0.00547878	-0.895907
STX11	FAT2_KIAA1024_SHPRH	-0.558282	3.56796e-05	0.0126744	0.1355	0.000746533	-0.495709
IFI6	WWOX	-0.235583	3.57409e-05	0.0776878	0.0489842	-0.00261161	-0.0570568
C11orf54	KMT2C_MLL3	-0.760272	3.5744e-05	0.0110984	0.227339	-0.000232284	-0.70508
ZNF827	CD274	-0.733678	3.576e-05	0.0107573	0.0426132	0.000752226	-1.00115
SOWAHC	Q8NGM0_HUMAN	-0.603929	3.58342e-05	0.0240337	-0.0759869	-0.000266669	-0.982066
ADAMTS4	HOXC11	-0.590673	3.58417e-05	0.0216202	-0.21991	-0.00415792	-1.23558
TAF7	EP300	-0.833081	3.61368e-05	0.0240656	-0.781389	-0.000843609	-2.74389
XKR3	MDN1	-0.271002	3.61514e-05	0.0332229	0.122446	-0.00134299	0.0170064
LIN28B	BCL11B_KDSR	-0.327898	3.62133e-05	0.0471938	-0.0311078	-0.00313201	-0.382859
TBX4	ITGA6	-0.585434	3.62293e-05	0.0175027	-0.258575	0.00497961	-1.28134
SEZ6	WNTMUT	-0.346576	3.62826e-05	0.0249972	-0.0396693	-0.00547878	-0.4386
YDJC	ASXL1	-0.442941	3.63347e-05	0.0135179	0.121782	0.000792178	-0.30416
PATL2	GPR98	-0.457509	3.65783e-05	0.0188539	0.088905	-0.00204262	-0.398891
NACA2	WNTMUT	-0.379666	3.66835e-05	0.0342194	0.0686754	-0.00547878	-0.296817
LRRC14	HOXC11	-0.929344	3.66977e-05	0.0129006	-0.185622	-0.00415792	-1.80905
FSCB	EP300	0.37921	3.67304e-05	0.0225992	0.148925	-0.000843609	1.29286
IGSF8	MN1	-0.521806	3.67523e-05	0.0339338	-0.00611433	-0.00246411	-0.699842
TULP4	TAF1L	-0.511691	3.67795e-05	0.0129142	0.130247	-0.00422581	-0.427195
CHP1	FES	0.331408	3.68358e-05	0.0110798	-0.387072	0.000841125	0.196135
ZNF430	SPTAN1	-0.265886	3.68394e-05	0.0798359	-0.159684	-0.000406416	-0.503133
ERH	RTL1_SZT2	-0.866829	3.68774e-05	0.0176835	-1.8035	-0.0012734	-4.73397
CTDSPL2	CHD9	0.82648	3.69086e-05	0.0129448	-0.43955	0.00243681	1.033
STAT5A	PIM1	-0.532895	3.6984e-05	0.0176835	-0.135424	0.00192084	-0.956096
ZNF43	HNF1A	-0.37921	3.70033e-05	0.0441553	-0.110191	-0.00165739	-0.62575
TBC1D8	BCL11B_KDSR	-0.443952	3.70776e-05	0.018923	-0.252167	-0.00313201	-1.01799
ANKRD42	MN1	-0.676944	3.71109e-05	0.0253979	-0.253639	-0.00246411	-1.45847
PAQR7	ATP1A1	-0.462806	3.71144e-05	0.0581429	-0.250716	-0.00565411	-1.05553
ITGAV	IDH1	-1.90032	3.71297e-05	0.0110984	-0.0767989	0.000631427	-3.42435
EXO5	NRAS	-1.10584	3.71508e-05	0.0110513	-0.000945391	0.00247468	-1.78114
P2RX7	FH	-0.723208	3.71702e-05	0.0135414	-0.146425	-0.00250618	-1.34372
TCF7	USH2A	-0.327565	3.7203e-05	0.0550636	-0.0210404	0.000879668	-0.355706
NLRP11	MUC1	-0.508863	3.72553e-05	0.0307966	0.073585	-0.00128929	-0.523088
NAV2	RASRAF	-0.348502	3.73379e-05	0.0966577	0.257593	-0.00413399	0.120357
HNF1B	HOXA13	-0.807046	3.73462e-05	0.0129888	0.0259325	-0.000258138	-1.17271
TDRD7	FANCA_NCOR1_PLEKHA6_SYCP1_YLPM1	-0.248764	3.73763e-05	0.0442395	0.151869	0.00250167	0.121582
TEKT5	DST	-0.270358	3.74385e-05	0.0480639	-0.0543007	-0.00365177	-0.319127
RPL14	DNAH7	0.889593	3.75251e-05	0.0408859	-2.80779	-0.000525453	-3.31553
GRPR	HNF1A	-0.22388	3.76223e-05	0.166911	0.128515	-0.00165739	0.116627
ACSL4	LYL1	-0.877496	3.76634e-05	0.0110798	-0.262308	0.000717888	-1.84666
GFI1	FLT3	-0.358465	3.77426e-05	0.0136054	0.0704494	0.000562064	-0.24215
KCTD4	DNAH7	-0.223713	3.78105e-05	0.0709971	0.0575258	-0.000525453	-0.0146704
PVR	CD274	0.426052	3.78245e-05	0.131767	0.0201221	0.000752226	1.14145
HSPA2	HNF1A	-0.293028	3.78303e-05	0.169861	0.158091	-0.00165739	0.042072
NLRP13	EP300	-0.305622	3.78375e-05	0.0943474	0.204357	-0.000843609	0.107047
TBX4	HYDIN_LOC652153	-0.514163	3.78764e-05	0.0177894	-0.258575	-0.00115489	-1.15862
FAM177A1	USH2A	0.34881	3.78859e-05	0.0799142	0.0562466	0.000879668	1.06422
USH1C	SPTAN1	-0.294277	3.79001e-05	0.197687	0.114449	-0.000406416	-0.0401468
MPLKIP	DNAH7	-0.521242	3.79761e-05	0.0130617	-0.172146	-0.000525453	-1.00794
RSL1D1	TAF1L	0.656763	3.79919e-05	0.0110984	-1.68464	-0.00422581	-1.6451
ATP5L	RTL1_SZT2	-0.402623	3.80155e-05	0.0255361	-0.7706	-0.0012734	-1.91337
ARID3A	CNTRL	-0.303959	3.80379e-05	0.0431065	-0.241007	0.000601175	-0.726182
NLRP13	GPR98	-0.281637	3.8186e-05	0.0633353	0.204357	-0.00204262	0.149976
PEX7	HOXC11	-0.855011	3.82893e-05	0.0191902	-0.449147	-0.00415792	-2.1655
MPLKIP	FAT2_KIAA1024_SHPRH	-0.522123	3.82989e-05	0.013096	-0.172146	0.000746533	-1.0072
CA6	HOXC11	-0.506924	3.83546e-05	0.0322926	0.117555	-0.00415792	-0.441996
SERPINB1	MYH8	-0.769742	3.83572e-05	0.0300496	-0.0744407	0.00121252	-1.28877
CCDC126	COL6A6_MTTP	-0.421315	3.83688e-05	0.0581429	0.227942	3.21687e-05	-0.0648385
WNT2B	PAX3	-0.957604	3.84366e-05	0.0115193	-0.117089	-0.00566153	-1.73601
SCUBE2	KANK1	-0.499884	3.86251e-05	0.0301351	0.0580613	0.00277053	-0.527768
TCEAL4	GPR98	-0.368276	3.87353e-05	0.0193324	0.297806	-0.00204262	0.162805
DIS3L2	TMPRSS2	-0.529006	3.88987e-05	0.0258329	0.210555	-0.00196231	-0.304248
RHBDF2	RTL1_SZT2	-0.360274	3.89303e-05	0.0246845	-0.134187	-0.0012734	-0.63456
ATRNL1	CLASRP	-0.301398	3.89631e-05	0.0671514	0.358737	0.00749319	0.421568
NAT9	MDN1	-0.390262	3.90479e-05	0.0264304	-0.0894364	-0.00134299	-0.606878
SLC9A2	HNF1A	-0.351781	3.91962e-05	0.187051	0.0604017	-0.00165739	-0.252669
LIAS	USH2A	0.58545	3.92061e-05	0.11345	-0.954984	0.000879668	-0.395137
C9orf57	BRAF	-0.410488	3.92526e-05	0.0453025	0.35606	-0.000703282	0.195554
SPTB	KANK1	0.23705	3.9332e-05	0.055942	-0.047664	0.00277053	0.661453
PBX2	PCM1	-0.552899	3.93488e-05	0.0247342	-0.112698	0.00158053	-0.951611
PATL2	DOCK3	-0.45817	3.93547e-05	0.0181925	0.088905	-0.000258138	-0.396773
EEFSEC	FAT4_RHOH	-1.03247	3.9455e-05	0.0181192	-1.78193	-0.00405159	-5.01064
ULK4	GPR98	-0.337784	3.94874e-05	0.0248549	0.0315118	-0.00204262	-0.281454
VWA8	KANK1	-0.51926	3.95196e-05	0.0507007	-0.00772238	0.00277053	-0.688213
DUSP4	TMPRSS2	-1.02795	3.95538e-05	0.011347	0.00675327	-0.00196231	-1.62825
HNF4A	MUC1	-0.950319	3.95821e-05	0.0475446	0.101498	-0.00128929	-1.30222
CEP170B	Q8NGM0_HUMAN	0.299271	3.95873e-05	0.159006	0.0625247	-0.000266669	0.980557
VARS	RASRAF	-0.416802	3.96864e-05	0.0133314	-2.52672	-0.00413399	-5.25407
PAICS	FAT4_RHOH	1.08848	3.96947e-05	0.0237526	-1.61271	-0.00405159	-0.695885
CRIPT	WNTMUT	-0.432251	3.99501e-05	0.0591477	0.127699	-0.00547878	-0.284688
ATRNL1	ERI2	-0.238	4.00655e-05	0.072971	0.358737	0.00113689	0.529036
RBM4B	PTPRT_TMEM150C	0.490557	4.00845e-05	0.0197115	-0.275124	0.000468235	0.70619
RPL18	PAX3	0.92813	4.01027e-05	0.0248768	-2.9937	-0.00566153	-3.60285
RTCB	PIK3CA	-0.54409	4.01892e-05	0.0239184	-1.69452	-0.00258621	-3.92307
OSBPL7	FOXL2	-0.441672	4.01922e-05	0.034792	-0.152699	-0.000601977	-0.821529
TOR1A	BCORL1	0.506306	4.02716e-05	0.023932	0.0624523	0.00105468	1.37297
C17orf49	PTPRT_TMEM150C	-0.97577	4.048e-05	0.0135179	-0.39601	0.000468235	-2.28418
TBX4	AFF4_NF1	-0.585723	4.05137e-05	0.0183823	-0.258575	0.008235	-1.27575
C11orf54	GPR18	-0.757252	4.05313e-05	0.0114218	0.227339	0.000728076	-0.697582
TMEM45B	HOXA11	0.260872	4.05489e-05	0.0609212	0.120029	0.00126664	1.01944
CDYL	LMO2	-0.270265	4.06616e-05	0.0184118	-0.118633	-6.81486e-05	-0.433404
ETNK1	IFNE	-0.489216	4.06868e-05	0.0331738	0.0529039	0.00401217	-0.515047
BTLA	PIM1	0.340178	4.09088e-05	0.213837	0.292014	0.00192084	1.49412
RBM4B	SPTAN1	0.491905	4.09632e-05	0.0199035	-0.275124	-0.000406416	0.707081
CLDN23	MAFB	-0.350705	4.09688e-05	0.198075	-0.0117655	-0.00568446	-0.394196
IDH2	MLL2	-0.491757	4.0973e-05	0.0266512	0.0862441	-0.000852097	-0.466185
FAM118B	HYDIN_LOC652153	-0.503069	4.10367e-05	0.023327	0.0609702	-0.00115489	-0.535684
AP1M1	P2RY8	-0.242588	4.10996e-05	0.0266742	-0.0110768	0.000664306	-0.17724
BCL2	P2RY8	-2.10351	4.12658e-05	0.0110984	-0.804172	0.000664306	-5.17752
ATAD5	KANK1	-0.901372	4.13473e-05	0.0115193	-0.796475	0.00277053	-2.89417
MMP9	TCF7L2	0.223302	4.13507e-05	0.380977	0.0921972	-0.00248185	0.889159
WDR75	RTL1_SZT2	0.571196	4.13855e-05	0.0110984	-1.8978	-0.0012734	-2.20234
PAQR7	PAX3	-0.385063	4.14149e-05	0.0659686	-0.250716	-0.00566153	-0.909076
ZNF43	C20orf133	-0.3802	4.1425e-05	0.0449997	-0.110191	0.00177524	-0.621148
SF3A3	PTPRC	-0.698131	4.14489e-05	0.0135179	-1.37453	0.00119155	-3.60331
GMPPB	ALK_CDH11	1.08112	4.14609e-05	0.0240606	-2.03668	-0.00384923	-1.50813
NR2E1	BAT2D1	-0.234662	4.15565e-05	0.0269259	-0.010784	0.0107268	-0.142798
ORAI3	TMPRSS2	0.404588	4.16841e-05	0.149619	-0.167625	-0.00196231	0.742173
IGSF8	ATP1A1	-0.51851	4.16936e-05	0.0624114	-0.00611433	-0.00565411	-0.699643
SPCS2	MN1	-0.84576	4.16946e-05	0.0144295	-1.02855	-0.00246411	-3.2365
PIP5K1A	IMMP2L	-0.826635	4.17488e-05	0.0156407	-0.119822	0.000861854	-1.48211
CT47B1	RNF43	-0.286358	4.17835e-05	0.0829073	0.215943	-0.00318991	0.160747
TFPI	IMMP2L	0.377509	4.18283e-05	0.0929168	0.0639492	0.000861854	1.13277
GNPAT	RET	-0.325595	4.18653e-05	0.0254777	-0.155806	-9.99107e-05	-0.607743
PHRF1	RTL1_SZT2	-0.361193	4.18749e-05	0.0187115	0.0805284	-0.0012734	-0.231759
IQCK	RNF43	-0.210057	4.19041e-05	0.100187	0.274931	-0.00318991	0.415638
RNF165	FAT4_RHOH	-0.306898	4.19936e-05	0.254662	0.070552	-0.00405159	-0.153496
CTDSPL2	TCF7L2	0.821895	4.20656e-05	0.0145134	-0.43955	-0.00248185	1.0151
NUCB1	HOXA13	-0.289502	4.21914e-05	0.0470324	-0.038809	-0.000258138	-0.319614
ATP2C1	ARNT	-0.659227	4.22985e-05	0.0337185	0.0105386	0.00226671	-0.918461
TBX3	AMER1_FAM123B	-0.479288	4.24736e-05	0.0168495	-0.0419527	0.00072136	-0.681256
TIMM8A	RTL1_SZT2	-0.522849	4.25348e-05	0.0168587	-0.094447	-0.0012734	-0.865986
NT5DC2	FAM193A	-0.443238	4.27361e-05	0.0168915	-0.0798719	-0.00458883	-0.694782
GEM	BCL11B_KDSR	-0.494427	4.27604e-05	0.018923	-0.000390433	-0.00313201	-0.638732
MTRR	DNAH9	-0.801398	4.27742e-05	0.0278143	-0.355181	-0.00576565	-1.89048
DDI1	ALK_CDH11	0.533511	4.29433e-05	0.0474812	0.158643	-0.00384923	1.59622
HIST1H3F	RET	-0.280555	4.29989e-05	0.0786272	-0.234639	-9.99107e-05	-0.671411
ITM2A	JAK1	0.458624	4.30269e-05	0.0161677	0.329699	-0.00627108	1.77284
LTN1	USH2A	-0.333257	4.31422e-05	0.0161709	0.0382099	0.000879668	-0.2548
S100B	MLL2	-0.570692	4.32523e-05	0.013779	-0.143837	-0.000852097	-1.04838
MBNL1	BCL2	-1.56278	4.32687e-05	0.0117616	-0.261465	0.00256249	-3.13269
MARCH9	PAX7	-0.511084	4.32794e-05	0.0167785	-0.300869	-0.0052582	-1.24023
IGF2BP1	ALK_CDH11	-0.346356	4.33829e-05	0.209207	-0.108083	-0.00384923	-0.56401
ZDHHC21	PHF3	-0.75288	4.34874e-05	0.0118147	0.278332	0.00131514	-0.592166
COASY	PAX7	0.759275	4.35877e-05	0.0162659	-1.70199	-0.0052582	-1.4866
TARS	MYH8	-0.862825	4.36305e-05	0.0162668	-1.25958	0.00121252	-3.69698
TULP4	PCDHB8	-0.891782	4.36478e-05	0.0114218	0.130247	-0.00306158	-1.14111
TAB1	PAX7	-0.406428	4.37074e-05	0.0830973	-0.355432	-0.0052582	-1.14586
VILL	RTL1_SZT2	0.415486	4.37403e-05	0.0588883	0.200122	-0.0012734	1.45685
EPS8	IMMP2L	0.386525	4.38424e-05	0.0335596	0.236264	0.000861854	1.4744
DEPTOR	HOXC11	-0.529623	4.38726e-05	0.0335596	-0.192098	-0.00415792	-1.06816
ZNF781	HNF1A	-0.366517	4.39683e-05	0.061686	-0.204879	-0.00165739	-0.780232
LITAF	HOXC11	-0.595949	4.39902e-05	0.0246586	-0.0952766	-0.00415792	-1.01071
IFNA13	IFNA10_IFNA14_IFNA16_IFNA17_IFNA21_IFNA4_IFNA7_IFNB1_IFNW1	0.823143	4.40356e-05	0.132619	-0.329749	0.00633924	1.24094
ENDOG	CHD9	-0.344415	4.41394e-05	0.101417	-0.268289	0.00243681	-0.850343
TADA2B	FLT3	-0.766304	4.42258e-05	0.012128	-0.432642	0.000562064	-1.95838
STX11	TAF1L	-0.537896	4.43891e-05	0.0148905	0.1355	-0.00422581	-0.466669
IL22RA2	FAT3	-0.233594	4.4398e-05	0.0496359	0.150954	0.00299577	0.14937
ARHGEF25	RTL1_SZT2	0.511211	4.44681e-05	0.0264554	-0.162389	-0.0012734	0.954218
RGN	BCL11B_KDSR	-0.407878	4.44722e-05	0.0730456	-0.00542212	-0.00313201	-0.485151
CERS2	MKL1	-1.11169	4.45269e-05	0.0140225	-0.567758	0.00116133	-2.86254
CCND3	PTPRC	-1.55027	4.45678e-05	0.0115193	-0.336666	0.00119155	-3.25338
CDK5R1	HNF1A	-0.334594	4.45698e-05	0.071406	-0.00344282	-0.00165739	-0.340575
AP1M1	CSF3R	-0.273674	4.46193e-05	0.0279514	-0.0110768	0.000801528	-0.235549
FAM46D	Q8NGM0_HUMAN	-0.295514	4.46381e-05	0.0989405	0.320628	-0.000266669	0.346237
GNLY	TCF7L2	-0.44332	4.46564e-05	0.0467587	0.0220119	-0.00248185	-0.499014
DROSHA	PAX3	-0.80798	4.47631e-05	0.0120398	-1.26863	-0.00566153	-3.62366
BRMS1	IKZF1	-0.581161	4.47767e-05	0.0279016	-0.468505	0.000667972	-1.67693
MPLKIP	RTL1_SZT2	-0.516378	4.49154e-05	0.0140678	-0.172146	-0.0012734	-1.00018
ALX4	JAK1	-0.588876	4.49338e-05	0.0140818	0.0720887	-0.00627108	-0.686039
MEIS2	IFNE	-0.588249	4.49533e-05	0.0115608	0.115345	0.00401217	-0.583987
RAB40C	KRAS	0.241209	4.5083e-05	0.0771446	-0.00322243	-0.0041358	0.740006
CCL23	SMAD4	-0.449367	4.51125e-05	0.0499236	0.44338	3.13393e-06	0.28815
DPM2	MUC1	-1.24037	4.51696e-05	0.0121189	-0.263679	-0.00128929	-2.5367
CCDC43	FAT3	-0.410442	4.52223e-05	0.077358	-0.157836	0.00299577	-0.765592
FMN1	C20orf133	0.405824	4.52418e-05	0.10827	0.159999	0.00177524	1.3688
EEFSEC	MAFB	-0.887616	4.53449e-05	0.0165528	-1.78193	-0.00568446	-4.74081
CBX3	CSF3R	-0.454995	4.53628e-05	0.0376293	0.0296881	0.000801528	-0.500361
LAMA3	SMAD4	-0.288821	4.53762e-05	0.0282292	0.078879	3.13393e-06	-0.0961103
LIPJ	ZNF521	0.335116	4.54246e-05	0.0427799	0.221692	0.000403358	1.34923
BDH2	CHD9	-0.303296	4.56033e-05	0.146003	0.176528	0.00243681	0.0651763
SLC52A1	TCF7L2	-0.251852	4.56275e-05	0.0723246	0.09354	-0.00248185	-0.00351933
STAG1	KIT	-0.618423	4.57214e-05	0.0116386	-0.446532	-0.000776342	-1.70846
MRGPRF	BCL11B_KDSR	-0.298506	4.57513e-05	0.060437	0.0252219	-0.00313201	-0.221356
CEBPA	BTK	-1.99043	4.58301e-05	0.0122842	-0.303433	0.000633607	-4.02111
TGFB1	COL6A6_MTTP	-0.29364	4.58899e-05	0.224243	0.181355	3.21687e-05	0.0879335
S1PR2	HOXD13	-0.324371	4.59034e-05	0.0511026	-0.0476662	-0.0040789	-0.409195
LIG4	CFHR3	-1.14103	4.5987e-05	0.0121732	-0.647643	-0.000502751	-3.07144
TMF1	RET	-0.219821	4.59951e-05	0.10307	-0.102951	-9.99107e-05	-0.30888
ZNF586	MDN1	-0.529806	4.60224e-05	0.0283309	-0.0640414	-0.00134299	-0.821938
SMAD2	BAT2D1	-0.288623	4.61744e-05	0.200669	-0.0260136	0.0107268	-0.273154
ECEL1	MUC1	-0.363301	4.62546e-05	0.0432027	-0.0201142	-0.00128929	-0.425374
TMEM189	LYL1	-0.708736	4.65066e-05	0.0168089	-0.451483	0.000717888	-1.88512
VGLL2	ALK_CDH11	-0.495772	4.65104e-05	0.0308001	-0.230399	-0.00384923	-1.07596
CBFB	RBFOX1	0.421351	4.65794e-05	0.106698	-0.295302	0.00380537	0.544073
TIMM17A	DOCK3	-1.66049	4.65921e-05	0.0123915	-0.470796	-0.000258138	-3.71648
CDC42SE2	HNF1A	-0.33826	4.66057e-05	0.038363	0.181058	-0.00165739	0.000126173
REXO1	FAT3	-0.772074	4.66771e-05	0.073027	-0.381045	0.00299577	-1.86745
CERS2	FLT3	-0.888427	4.67325e-05	0.012722	-0.567758	0.000562064	-2.44303
FRG2C	CFHR3	-0.673024	4.67337e-05	0.0197511	-0.245246	-0.000502751	-1.43158
POLR2A	SMAD4	-0.946956	4.67495e-05	0.0197511	-2.34965	3.13393e-06	-5.9115
RTFDC1	TP53	-0.314819	4.68631e-05	0.0517299	-1.54331	-0.0046206	-3.21007
ZNF202	BAT2D1	-0.436247	4.70063e-05	0.0272821	0.0986383	0.0107268	-0.316436
RPS15	HOXA11	-0.604637	4.70173e-05	0.0214759	-1.47369	0.00126664	-3.61383
PATL2	PIK3CA	-0.295743	4.70891e-05	0.0288713	0.088905	-0.00258621	-0.0951409
ALAS1	WAS	-0.819515	4.71343e-05	0.0127864	-0.241361	0.000569226	-1.69824
VPREB1	FH	-0.735727	4.72991e-05	0.028978	-0.323731	-0.00250618	-1.70136
ZBTB48	KMT2C_MLL3	-0.425379	4.7313e-05	0.0174697	-0.149271	-0.000232284	-0.783676
USP14	ATP1A1	-1.34594	4.73192e-05	0.011909	-0.309804	-0.00565411	-2.83072
MAP2K7	HOXA13	0.626251	4.73657e-05	0.017436	-0.0946778	-0.000258138	1.30044
PKDREJ	EP300	-0.233476	4.75386e-05	0.0735308	0.201893	-0.000843609	0.238328
MPLKIP	SMARCA4	-0.479249	4.75522e-05	0.0145692	-0.172146	-0.00210027	-0.931786
ATP6V0B	MUC1	-1.05492	4.75811e-05	0.0169101	-1.58899	-0.00128929	-4.68424
KIF17	FH	-0.664197	4.77097e-05	0.0175027	-0.126959	-0.00250618	-1.19587
ACHE	ZNF18	0.425603	4.77119e-05	0.034792	-0.139299	-0.00282949	0.8335
KRAS	RASRAF	-0.710288	4.77759e-05	0.0124011	-0.865886	-0.00413399	-2.67794
TBKBP1	ZNF18	-0.638622	4.78036e-05	0.0155285	-0.254062	-0.00282949	-1.38776
ABCB10	DNAH7	-0.475352	4.78159e-05	0.0289322	-0.0310069	-0.000525453	-0.655567
CCDC51	CHD9	-0.961741	4.78778e-05	0.0385641	-0.0380922	0.00243681	-1.57971
OPRK1	HOXC11	-0.393212	4.80325e-05	0.43781	0.0252268	-0.00415792	-0.40171
PRKACG	HOXC11	-0.523066	4.80392e-05	0.0276008	-0.0877532	-0.00415792	-0.859217
RFX3	OLIG2	-0.33535	4.8048e-05	0.0486536	0.200409	0.000853892	0.0467957
FEZF1	BCL11B_KDSR	-0.312607	4.80693e-05	0.20809	0.141304	-0.00313201	-0.0292185
IFNGR1	SPTAN1	-0.471173	4.81096e-05	0.0120374	0.150389	-0.000406416	-0.305714
PI4KB	PAX7	-0.777692	4.81835e-05	0.0291763	-0.701307	-0.0052582	-2.49697
PLD5	HOXC11	-0.375356	4.81995e-05	0.177462	0.0720867	-0.00415792	-0.279783
TERT	CNTRL	-0.488344	4.83127e-05	0.0178592	-0.201208	0.000601175	-0.998587
MC5R	BCL2	-0.333817	4.83716e-05	0.0664747	-0.0118366	0.00256249	-0.346975
C2orf68	BCL11B_KDSR	-0.335494	4.83859e-05	0.0290028	-0.19202	-0.00313201	-0.700335
JMJD8	SMARCA4	-0.409949	4.8459e-05	0.0202084	-0.259439	-0.00210027	-0.965686
CTR9	SMAD4	0.525275	4.85823e-05	0.0169101	-0.85224	3.13393e-06	-0.316584
LRRC56	NLRP3	-0.733349	4.85936e-05	0.0147366	-0.104788	0.00364771	-1.27279
CA13	TCF7L2	-0.241599	4.86067e-05	0.17923	0.154284	-0.00248185	0.130241
IDH3A	P2RY8	0.483677	4.8652e-05	0.012662	-1.10921	0.000664306	-0.877862
ALAS1	FLT3	-0.571397	4.86771e-05	0.012662	-0.241361	0.000562064	-1.23079
GRK1	EZH2	-0.465279	4.8787e-05	0.152765	0.0249677	0.00244555	-0.525534
PIAS4	KRAS	0.239408	4.88602e-05	0.192613	-0.0829042	-0.0041358	0.58649
TAF11	KRAS	-0.312949	4.88809e-05	0.0291547	-0.36794	-0.0041358	-0.991191
MYADML2	GPR18	0.356539	4.89557e-05	0.0522406	-0.0923075	0.000728076	0.798616
CPNE8	HNF1A	-0.361188	4.91573e-05	0.0808264	0.136701	-0.00165739	-0.126642
CDKN2C	CLTCL1	0.301187	4.91953e-05	0.0623219	0.255898	0.000244828	1.34945
RPL22L1	MLLT4	-0.889752	4.92052e-05	0.0126051	0.124876	-0.000278622	-1.14216
MARCH9	HOXC11	-0.590706	4.92516e-05	0.0148086	-0.300869	-0.00415792	-1.38817
PHF3	NRAS	-0.463818	4.9336e-05	0.0292502	-0.0159706	0.00247468	-0.599855
SRSF1	FES	-0.450621	4.95584e-05	0.0203087	-2.9383	0.000841125	-6.08384
DEPTOR	FH	-0.581444	4.95931e-05	0.0293738	-0.192098	-0.00250618	-1.16268
SLC13A3	KANK1	-0.386897	4.96479e-05	0.0203306	-0.06756	0.00277053	-0.551571
TRIM72	KMT2C_MLL3	-0.758795	4.96837e-05	0.0126572	-0.0675298	-0.000232284	-1.25784
SEZ6	HNF1A	-0.450382	4.96886e-05	0.0296155	-0.0396693	-0.00165739	-0.626976
TSPAN32	IMMP2L	-0.223369	4.98621e-05	0.196698	0.262098	0.000861854	0.374013
TCEAL1	AFF4_NF1	0.542448	4.98949e-05	0.0122491	0.0732556	0.008235	1.47495
UQCRQ	HOXC11	-0.719961	4.99722e-05	0.0149287	-0.785367	-0.00415792	-2.54451
ZNF620	MLL2	0.38548	5.00205e-05	0.0253475	0.229913	-0.000852097	1.45724
TRIM72	EP300	-0.749142	5.00566e-05	0.0149287	-0.0675298	-0.000843609	-1.24081
C1GALT1	USH2A	-0.406465	5.00758e-05	0.174933	0.262925	0.000879668	0.0306437
KLC2	MLL2	-0.578443	5.01636e-05	0.0126744	-0.201705	-0.000852097	-1.17201
CHP1	WAS	0.602494	5.03434e-05	0.0122838	-0.387072	0.000569226	0.706359
FAM120C	BCL11B_KDSR	-0.265654	5.04454e-05	0.180896	0.0725418	-0.00313201	-0.0703095
BSCL2	WNTMUT	-0.262157	5.04456e-05	0.051813	-0.0862533	-0.00547878	-0.367317
AP1M1	CLTCL1	-0.224818	5.04643e-05	0.0297352	-0.0110768	0.000244828	-0.144551
KLC2	KMT2C_MLL3	-0.578672	5.0611e-05	0.0127574	-0.201705	-0.000232284	-1.17128
PATE4	GALNTL6	-0.457746	5.06709e-05	0.0727432	0.141738	0.00388777	-0.288624
CSGALNACT2	SPTAN1	-0.254999	5.07524e-05	0.0180233	-0.0155997	-0.000406416	-0.211161
CDKN3	RTL1_SZT2	-0.660083	5.07967e-05	0.0123006	0.159456	-0.0012734	-0.646177
CLDN4	JAK1	-0.382813	5.08734e-05	0.0540285	0.0155194	-0.00627108	-0.404388
TAC4	LCE3C	0.331096	5.09716e-05	0.0284525	-0.289158	-0.00174747	0.375144
PRMT6	FH	-0.632523	5.09748e-05	0.0206467	-0.201144	-0.00250618	-1.27596
NAMPT	RNF43	1.45301	5.10307e-05	0.0132543	-0.264872	-0.00318991	2.53191
IRS2	MYC	-1.18158	5.11246e-05	0.0132638	-0.371689	0.000116512	-2.62678
NLK	ZNF18	-0.481482	5.1242e-05	0.0389406	0.242947	-0.00282949	-0.155318
HCN1	IFNA1_IFNA13_IFNA2_IFNA5_IFNA6_IFNA8_KLHL9	-0.355608	5.12633e-05	0.599827	0.0361503	0.00346376	-0.295921
MARK3	ARNT	0.409708	5.12794e-05	0.0297736	0.0795838	0.00226671	1.22554
SP1	WAS	-0.707867	5.14154e-05	0.0207832	-0.696231	0.000569226	-2.34488
TNIP3	PAX7	0.337922	5.14972e-05	0.063257	0.193414	-0.0052582	1.29057
F2RL3	SMARCA4	0.328864	5.14984e-05	0.0781872	-0.0267333	-0.00210027	0.864691
NLRP13	SMARCA4	-0.277808	5.1579e-05	0.190183	0.204357	-0.00210027	0.157083
ZNF366	BCL11B_KDSR	-0.311501	5.16397e-05	0.153034	0.115493	-0.00313201	-0.0757644
FBXO21	CACNA1D	-0.244983	5.17122e-05	0.0695281	-0.0957636	0.000120083	-0.34233
EWSR1	FAT4_RHOH	-0.707607	5.18052e-05	0.018431	-0.89955	-0.00405159	-2.73616
PTAR1	HOXA13	-0.444258	5.18058e-05	0.0182557	-0.385325	-0.000258138	-1.26403
PYROXD1	KRAS	-0.668519	5.18166e-05	0.0162705	-1.61553	-0.0041358	-4.01161
GAS1	HOXC11	-0.54036	5.18851e-05	0.028726	-0.0092828	-0.00415792	-0.74396
PRR18	ZNF18	-0.278658	5.19305e-05	0.0521983	0.188529	-0.00282949	0.124286
KRT86	IKBKB	0.262301	5.19632e-05	0.108714	-0.149369	0.000729635	0.513564
AR	ITGB7	-0.416727	5.20557e-05	0.0130617	0.121261	-0.00203148	-0.261074
EPS15	HYDIN_LOC652153	-0.576621	5.20822e-05	0.0176835	-0.0221901	-0.00115489	-0.830937
ASCC2	MUC1	0.534413	5.20908e-05	0.069732	0.100077	-0.00128929	1.4924
INTU	HNF1A	-0.295535	5.22359e-05	0.197995	0.119251	-0.00165739	-0.0358255
RBP7	HOXA11	-0.252778	5.22396e-05	0.234173	0.410375	0.00126664	0.598728
DBNDD2	GPR18	-0.564349	5.23272e-05	0.0185515	-0.199261	0.000728076	-1.13788
P2RX7	HOXD13	-0.562989	5.23583e-05	0.020915	-0.146425	-0.0040789	-1.04483
NARS	BRAF	-1.14764	5.23702e-05	0.0130617	-1.54882	-0.000703282	-4.78214
SDHAF1	TMPRSS2	-0.786206	5.23901e-05	0.0125386	-0.140092	-0.00196231	-1.44945
AR	CALN1	-0.573824	5.24956e-05	0.0129888	0.121261	-0.00149862	-0.556048
BRPF1	FLT3	-0.356857	5.25608e-05	0.0183823	-0.295598	0.000562064	-0.928768
TMEM144	ZNF18	0.58727	5.25852e-05	0.0330462	0.264722	-0.00282949	1.89928
ARIH2	BCORL1	0.595693	5.26195e-05	0.0177811	0.165024	0.00105468	1.73463
B4GALT2	BCL11B_KDSR	-0.556269	5.26654e-05	0.0302633	-0.165187	-0.00313201	-1.06573
TTLL10	TCF7L2	0.404601	5.26946e-05	0.054298	-0.0263462	-0.00248185	1.00739
CAPN2	MN1	-0.727218	5.27004e-05	0.0130008	-0.0972729	-0.00246411	-1.25859
RAD54L2	PTPRB	-0.745678	5.27414e-05	0.0130008	-0.0876921	0.000823013	-1.26913
EPS15	MLL2	-0.577401	5.27605e-05	0.0177895	-0.0221901	-0.000852097	-0.831836
F2RL3	FAM193A	0.357177	5.27611e-05	0.0567416	-0.0267333	-0.00458883	0.913346
TEX10	MDN1	-0.817295	5.30196e-05	0.015445	-1.13362	-0.00134299	-3.3787
GPR171	PAX7	-0.391952	5.3211e-05	0.0550945	-0.129439	-0.0052582	-0.692803
THSD7B	IMMP2L	-0.332634	5.32588e-05	0.0532147	0.0474271	0.000861854	-0.236294
RBM33	BRAF	0.693774	5.32816e-05	0.104009	-0.423484	-0.000703282	0.807335
UHRF2	KANK1	-0.496067	5.33093e-05	0.0154996	0.215865	0.00277053	-0.223268
H6PD	HNF1A	0.300845	5.33485e-05	0.454063	-0.19557	-0.00165739	0.494643
THEGL	MDN1	-0.288209	5.33692e-05	0.0697336	0.23	-0.00134299	0.187223
CEBPA	ARNT	-2.22277	5.34581e-05	0.0130617	-0.303433	0.00226671	-4.45577
AR	AMER1_FAM123B	-0.418491	5.34726e-05	0.0130617	0.121261	0.00072136	-0.259211
GATA1	Q8NGM0_HUMAN	-0.892477	5.34827e-05	0.0132474	0.227837	-0.000266669	-0.953288
FUBP3	FAT3	-0.677545	5.34859e-05	0.0290476	0.179176	0.00299577	-0.633879
CDKN3	PTPRT_TMEM150C	-0.660872	5.34949e-05	0.0135179	0.159456	0.000468235	-0.644382
BMPR1B	PAX3	-0.815681	5.35038e-05	0.0132474	-0.0143503	-0.00566153	-1.27505
CAPG	PAX3	-1.15587	5.35361e-05	0.0130617	-0.190606	-0.00566153	-2.24806
MC3R	HOXD13	-0.458756	5.35448e-05	0.0303813	-0.0774617	-0.0040789	-0.718517
PHRF1	EP300	-0.362044	5.36597e-05	0.0229412	0.0805284	-0.000843609	-0.232552
PSKH1	KANK1	0.303618	5.36707e-05	0.110142	-0.13209	0.00277053	0.627809
TUBB	DMRTA1	-0.868486	5.36958e-05	0.0304366	-1.4726	0.00911601	-4.0941
IFNA1	IFNA10_IFNA14_IFNA16_IFNA17_IFNA21_IFNA4_IFNA7_IFNB1_IFNW1	0.739472	5.38542e-05	0.41947	-0.244019	0.00633924	1.24482
SNTG2	HOXA13	0.206757	5.39418e-05	0.239329	0.28515	-0.000258138	1.22571
TRABD	MUC1	0.478385	5.39912e-05	0.154628	-0.243323	-0.00128929	0.739858
HIST1H2BO	PTPRT_TMEM150C	0.435612	5.40015e-05	0.0878846	-0.519854	0.000468235	0.141588
RECQL	CHD9	-0.37897	5.41643e-05	0.0845157	0.072057	0.00243681	-0.274221
TFRC	BCL11B_KDSR	0.67766	5.42912e-05	0.0555688	-1.83691	-0.00313201	-1.89056
TMEM192	FH	-0.468149	5.45718e-05	0.154993	0.0989372	-0.00250618	-0.400909
FANCI	Q8NGM0_HUMAN	1.05875	5.47048e-05	0.0133717	-0.0844992	-0.000266669	2.13445
RAD54L2	PTPN13	-0.740825	5.47466e-05	0.013586	-0.0876921	-0.00280249	-1.26682
SFTA2	TCF7L2	-0.376101	5.47616e-05	0.070621	0.143721	-0.00248185	-0.143065
UBE2S	DMRTA1	-0.660992	5.48459e-05	0.167428	-0.363269	0.00911601	-1.61315
NGB	TMPRSS2	-0.672728	5.49927e-05	0.0371761	0.0309773	-0.00196231	-0.913356
WDR62	TMPRSS2	-0.426365	5.51744e-05	0.0543256	-0.182148	-0.00196231	-0.850736
LITAF	PAX3	-0.544979	5.52221e-05	0.0296155	-0.0952766	-0.00566153	-0.91751
EXOSC4	GPR18	0.517813	5.52392e-05	0.0158328	-1.13934	0.000728076	-0.870188
VILL	DST	0.345066	5.52426e-05	0.0959472	0.200122	-0.00365177	1.3197
TAS2R20	PIK3CA	-0.261212	5.52839e-05	0.0418047	0.244971	-0.00258621	0.263951
UHRF2	OLIG2	-0.377581	5.54223e-05	0.0158298	0.215865	0.000853892	-0.00364781
DEFB4A	DNAH10	-0.504567	5.55316e-05	0.166265	0.275588	0.00188829	-0.128424
ATRNL1	RAD54L2	-0.293834	5.56415e-05	0.0790584	0.358737	0.00617861	0.433342
EPS15	MLL4	-0.574713	5.5644e-05	0.0158631	-0.0221901	-0.00132682	-0.827666
ALX4	PAX7	-0.471566	5.56757e-05	0.0188948	0.0720887	-0.0052582	-0.463114
GALNT2	PAX3	-0.440365	5.57267e-05	0.0313505	-0.0502776	-0.00566153	-0.635633
TSPAN13	C20orf133	-0.686921	5.57405e-05	0.0278851	0.215141	0.00177524	-0.586084
C12orf75	RPL22	-0.63036	5.58546e-05	0.0136944	0.054769	-0.0025239	-0.789768
ARRDC3	PTPRC	0.214133	5.59127e-05	0.0542828	0.274531	0.00119155	1.22233
MEIS2	IFNA1_IFNA13_IFNA2_IFNA5_IFNA6_IFNA8_KLHL9	-0.617162	5.59459e-05	0.0129556	0.115345	0.00346376	-0.639493
ANKS1A	RASRAF	0.203915	5.59495e-05	0.0964858	-0.0425427	-0.00413399	0.595666
DCAF8L2	FAT2_KIAA1024_SHPRH	-0.226674	5.59627e-05	0.106403	0.241527	0.000746533	0.328812
MGA	SCAPER	0.882661	5.60977e-05	0.0129746	-0.0621241	0.00397963	1.85284
FN1	BCL11B_KDSR	-0.344832	5.61297e-05	0.0564135	0.0415468	-0.00313201	-0.27788
PEX7	FAT4_RHOH	-0.718947	5.61578e-05	0.018923	-0.449147	-0.00405159	-1.90895
TENM4	JAK1	-0.501548	5.63227e-05	0.0312678	-0.0284905	-0.00627108	-0.711004
BOP1	FAT4_RHOH	0.622295	5.63978e-05	0.133478	-0.849602	-0.00405159	-0.136465
TBX3	ITGB7	-0.46988	5.65249e-05	0.0192253	-0.0419527	-0.00203148	-0.668717
MVK	MAFB	0.537064	5.66417e-05	0.0281396	-1.01806	-0.00568446	-0.617499
NRG1	HOXC11	-0.456214	5.66903e-05	0.0189509	0.0166617	-0.00415792	-0.536544
SCARB1	ZNF18	0.325075	5.67814e-05	0.0929454	-0.258855	-0.00282949	0.418852
RPL18	HOXC11	0.988178	5.6789e-05	0.0216834	-2.9937	-0.00415792	-3.48688
SEPHS1	GPR18	0.526536	5.68619e-05	0.0606911	-0.254174	0.000728076	0.813934
GTF2H5	CSF3R	-0.24868	5.69079e-05	0.076749	0.066421	0.000801528	-0.0424492
HSD17B4	SLC45A3	-0.829687	5.69865e-05	0.013017	-0.139035	0.000951443	-1.52389
RARA	PCM1	-0.728635	5.70409e-05	0.0135375	-0.105832	0.00158053	-1.26977
HIST1H2BC	MYB	-0.215885	5.71407e-05	0.0161677	-0.525616	0.000907921	-1.09588
NAMPT	DNAH7	1.4414	5.71653e-05	0.0135179	-0.264872	-0.000525453	2.51506
SLC2A1	HNF1A	-1.02675	5.71822e-05	0.0367014	-0.204734	-0.00165739	-2.02386
CCDC36	PIK3CA	-0.380916	5.73498e-05	0.0587302	-0.105514	-0.00258621	-0.621902
SFTA2	COL6A6_MTTP	-0.376823	5.74931e-05	0.0672552	0.143721	3.21687e-05	-0.13969
PNCK	SMAD4	-0.266384	5.75655e-05	0.269848	0.0379924	3.13393e-06	-0.13087
MPZ	DNAH10	-0.783906	5.76313e-05	0.0135179	-0.125055	0.00188829	-1.40954
PTDSS1	SMAD4	-1.47086	5.76372e-05	0.0130617	-0.330833	3.13393e-06	-3.09503
SEPT5	Q8NGM0_HUMAN	-0.662377	5.76734e-05	0.0368708	-0.0985741	-0.000266669	-1.13474
PIM3	HOXC11	-0.648791	5.78731e-05	0.0300496	-0.311491	-0.00415792	-1.51762
F2RL3	DNAH7	0.351445	5.8042e-05	0.0573069	-0.0267333	-0.000525453	0.910202
DTX3	DNAH9	0.363822	5.80485e-05	0.135884	-0.0506485	-0.00576565	0.87859
TDRD7	FAT2_KIAA1024_SHPRH	-0.240641	5.81448e-05	0.0567416	0.151869	0.000746533	0.133579
CCDC151	BCL11B_KDSR	-0.596215	5.82185e-05	0.0162855	-0.187388	-0.00313201	-1.18282
ANKRD24	NLRP3	-0.851789	5.84742e-05	0.0220263	-0.19906	0.00364771	-1.67354
SLC12A6	MUC1	0.338793	5.85413e-05	0.11642	0.150477	-0.00128929	1.2188
HS6ST1	MN1	-0.559268	5.85653e-05	0.0512698	-0.427976	-0.00246411	-1.56523
PREX1	FES	-0.508971	5.86241e-05	0.0136942	-0.292901	0.000841125	-1.20975
DYDC2	TCF7L2	-0.344469	5.87263e-05	0.0730322	0.181946	-0.00248185	-0.0114517
ACSL4	FES	-0.897847	5.87312e-05	0.0135494	-0.262308	0.000841125	-1.88477
DNASE1L3	MYC	-0.345661	5.87547e-05	0.0680159	0.0161655	0.000116512	-0.32114
HIST1H3B	FAT2_KIAA1024_SHPRH	0.24017	5.88162e-05	0.186809	-0.461734	0.000746533	-0.116605
AUP1	FAT3	0.548782	5.88446e-05	0.0526476	-0.459864	0.00299577	0.472591
UCN3	DST	-0.269915	5.88837e-05	0.0615761	0.292513	-0.00365177	0.335118
TRIM72	RNF43	-0.313	5.88873e-05	0.0163086	-0.0675298	-0.00318991	-0.42352
RPA3	WNTMUT	-0.432556	5.89067e-05	0.0323336	-2.21568	-0.00547878	-4.70029
IDH3A	CLTCL1	0.469165	5.89067e-05	0.0163086	-1.10921	0.000244828	-0.905992
PREX1	CLTCL1	-0.492093	5.90794e-05	0.013586	-0.292901	0.000244828	-1.17907
EN2	IMMP2L	-0.235977	5.9085e-05	0.294356	0.357228	0.000861854	0.529487
ZNF605	GPR18	0.332703	5.90963e-05	0.116101	0.119841	0.000728076	1.15341
ACIN1	IKZF1	-0.396222	5.92824e-05	0.0223906	-0.0932305	0.000667972	-0.621466
CCNB3	SMAD4	-0.241515	5.93818e-05	0.115737	0.235969	3.13393e-06	0.288979
KERA	NUP214	0.250142	5.95857e-05	0.0373236	0.118995	0.00161232	0.997928
CHCHD6	GPR18	-0.512	5.96307e-05	0.0133018	0.255127	0.000728076	-0.183163
TXNDC16	DOCK3	-0.424148	5.98649e-05	0.0530581	0.158795	-0.000258138	-0.200999
VILL	GPR98	0.372848	5.98776e-05	0.0841439	0.200122	-0.00204262	1.37507
MSX2	TMPRSS2	-0.498939	5.98979e-05	0.0434458	0.096826	-0.00196231	-0.461871
TYK2	DMRTA1	-0.597628	6.00479e-05	0.0136942	-0.042522	0.00911601	-0.88947
TOMM34	TCF7L2	0.380299	6.01789e-05	0.055942	-0.0419996	-0.00248185	0.932116
KRT33A	PAX7	0.218257	6.03034e-05	0.437239	0.11806	-0.0052582	0.923149
CATSPERB	FAM193A	-0.3672	6.04863e-05	0.0307966	0.322596	-0.00458883	0.20674
PPP6R1	MUC1	-0.576717	6.05896e-05	0.0327585	0.099939	-0.00128929	-0.601274
FAM196B	MYC	-0.34912	6.06535e-05	0.202492	0.153821	0.000116512	-0.0683089
WNT2B	HOXD13	-0.793402	6.06655e-05	0.013779	-0.117089	-0.0040789	-1.42366
PIK3CD	CNTRL	-0.313687	6.07697e-05	0.0331738	0.0406623	0.000601175	-0.213834
PREX1	MYC	-1.0291	6.09065e-05	0.0140174	-0.292901	0.000116512	-2.19107
EPS8L3	DMRTA1	-0.404362	6.09128e-05	0.110142	-0.0796508	0.00911601	-0.595301
P2RX7	PAX7	-0.561388	6.10245e-05	0.0189026	-0.146425	-0.0052582	-1.04403
AHRR	ETV6	-0.566272	6.1099e-05	0.0135179	0.0379451	0.0026478	-0.690978
TNIP3	BCL11B_KDSR	0.312134	6.11019e-05	0.0695619	0.193414	-0.00313201	1.24599
CDYL	FLT3	-0.283965	6.13435e-05	0.0197511	-0.118633	0.000562064	-0.458028
IFNA13	IFNE	0.608288	6.14559e-05	0.0310813	-0.329749	0.00401217	0.831759
DLX3	JAK1	-0.54712	6.1518e-05	0.0392915	-0.228361	-0.00627108	-1.17343
MCEE	HOXC11	-0.929034	6.1605e-05	0.0145328	-0.0118068	-0.00415792	-1.48099
KCNS3	MDN1	-0.595815	6.16513e-05	0.0135179	0.244636	-0.00134299	-0.364742
ZSCAN32	DOCK3	-0.361802	6.17338e-05	0.0291763	0.0585245	-0.000258138	-0.27245
GHDC	ZNF18	-0.296639	6.17368e-05	0.0567575	0.0961841	-0.00282949	-0.0835735
LRRC41	FAT3	-0.360294	6.18765e-05	0.058758	-0.222751	0.00299577	-0.793412
EMC3	MDN1	-0.639743	6.19293e-05	0.0567416	-0.879402	-0.00134299	-2.56523
CEBPA	P2RY8	-1.92023	6.20311e-05	0.0139938	-0.303433	0.000664306	-3.88879
NPFF	MLL4	0.371852	6.21325e-05	0.0392924	0.0950294	-0.00132682	1.17654
EXOG	PTPRT_TMEM150C	-0.345462	6.22537e-05	0.0230218	0.0231563	0.000468235	-0.306932
TENM4	BCL11B_KDSR	-0.388463	6.22556e-05	0.0550945	-0.0284905	-0.00313201	-0.492035
GLRB	SPTAN1	-0.512613	6.23418e-05	0.0135179	0.313622	-0.000406416	-0.0762504
MRPL19	NUP214	-0.462975	6.24573e-05	0.0230218	-0.75296	0.00161232	-1.98841
PML	DMRTA1	-0.596278	6.25969e-05	0.0135179	0.122243	0.00911601	-0.576502
RPL35	RPL22	-0.598573	6.26213e-05	0.016864	-1.47867	-0.0025239	-3.61893
TMEM189	MYB	-0.718276	6.29322e-05	0.0190704	-0.451483	0.000907921	-1.90274
SCAP	HOXC11	1.24458	6.32643e-05	0.0232526	-1.77102	-0.00415792	-0.700255
METTL3	WNTMUT	-0.282754	6.3275e-05	0.0865054	-1.05348	-0.00547878	-2.22842
TMEM189	FLT3	-0.744274	6.3304e-05	0.0201489	-0.451483	0.000562064	-1.95237
PRDM10	MYH8	-0.591111	6.33397e-05	0.30096	-0.261294	0.00121252	-1.30426
PER1	BRCA2_CELSR3_GRM1_PRTG_RAE1_SVIL	-0.349392	6.35639e-05	0.023327	0.122511	0.00889486	-0.111273
TBCB	MUC1	-0.417304	6.35807e-05	0.063486	-0.57787	-0.00128929	-1.57795
KIAA1107	PAX7	-0.375706	6.35812e-05	0.0989405	-0.17548	-0.0052582	-0.74894
PARP15	TAF1L	-0.477851	6.37301e-05	0.0296388	0.309222	-0.00422581	-0.0262438
PDPN	RTL1_SZT2	-0.528364	6.3781e-05	0.0136054	0.215567	-0.0012734	-0.292298
SPCS2	PAX7	-0.639984	6.38403e-05	0.01698	-1.02855	-0.0052582	-2.85407
ESX1	EZH2	-0.400457	6.40384e-05	0.014238	0.227372	0.00244555	-0.0220687
ST3GAL1	SMAD4	-0.435553	6.40765e-05	0.0815276	-0.217692	3.13393e-06	-0.931309
ANGPTL3	MLL4	-0.744634	6.41946e-05	0.0170121	0.0129089	-0.00132682	-1.08168
CATSPER2	SMARCA4	-0.273217	6.42261e-05	0.121226	0.290661	-0.00210027	0.328331
EWSR1	MN1	-0.911634	6.42896e-05	0.0202354	-0.89955	-0.00246411	-3.11756
DCAF13	PLAG1	0.802065	6.42937e-05	0.0148086	-0.292949	-0.00380535	1.25145
PANK2	BCORL1	-0.438703	6.43327e-05	0.0620751	0.0774135	0.00105468	-0.379273
LGALS3BP	PCDHB8	-0.615562	6.44269e-05	0.0402096	-0.141169	-0.00306158	-1.13205
NAMPT	MDN1	1.14796	6.46239e-05	0.0136942	-0.264872	-0.00134299	1.96067
KCNS3	EP300	-0.645001	6.49511e-05	0.0143813	0.244636	-0.000843609	-0.456469
UGT2B7	HNF1A	-0.478101	6.50175e-05	0.0453953	0.0352179	-0.00165739	-0.538109
PREP	HOXD13	-0.326212	6.50387e-05	0.120219	0.0164582	-0.0040789	-0.29185
SEPT4	TAF1L	-0.443799	6.50407e-05	0.166707	0.0667107	-0.00422581	-0.418988
FH	MUC1	-0.733345	6.50659e-05	0.0181192	-0.824143	-0.00128929	-2.63737
IRF8	IKBKB	-1.64174	6.51045e-05	0.0143813	-0.0709192	0.000729635	-2.92592
KRT73	IMMP2L	0.271077	6.51414e-05	0.113897	-0.025812	0.000861854	0.763135
PSMA7	BCORL1	0.723188	6.51527e-05	0.0143813	-2.40425	0.00105468	-2.86578
XKRX	CLTCL1	0.209811	6.51689e-05	0.0925524	0.110074	0.000244828	0.90256
KCNS3	RTL1_SZT2	-0.64447	6.52208e-05	0.0145692	0.244636	-0.0012734	-0.456279
GFI1B	IFNA10_IFNA14_IFNA16_IFNA17_IFNA21_IFNA4_IFNA7_IFNB1_IFNW1	-0.742574	6.52689e-05	0.0149442	-0.0278392	0.00633924	-1.14012
RUNX2	IMMP2L	-0.876109	6.53082e-05	0.0145709	0.0364772	0.000861854	-1.28085
CMC1	DMRTA1	0.572173	6.53408e-05	0.0237284	0.239562	0.00911601	1.84594
OGFRL1	GALNTL6	0.403413	6.53811e-05	0.0335814	0.261619	0.00388777	1.55969
GAS1	PAX7	-0.460854	6.54587e-05	0.0337473	-0.0092828	-0.0052582	-0.596239
DGKI	RPL22	0.2306	6.55467e-05	0.169695	-0.00556198	-0.0025239	0.718648
C2CD2	BCORL1	-0.468489	6.56809e-05	0.0172433	-0.0475051	0.00105468	-0.670743
NLRP13	SPTAN1	-0.295769	6.57088e-05	0.218287	0.204357	-0.000406416	0.126434
GRHL2	MLLT4	-0.834816	6.57326e-05	0.0144506	-0.00269215	-0.000278622	-1.279
CST4	PIK3CA	0.295981	6.57335e-05	0.0779547	0.140241	-0.00258621	1.11641
MRPS18C	CLTCL1	-0.243742	6.57995e-05	0.0182136	-0.955639	0.000244828	-1.9598
POU3F4	BAT2D1	-0.510978	6.58241e-05	0.0172588	0.113759	0.0107268	-0.428744
CDK4	HOXC11	-0.911392	6.59414e-05	0.0237284	-0.484134	-0.00415792	-2.33764
COA4	TP53	0.205751	6.59738e-05	0.0861498	-0.166435	-0.0046206	0.364792
SPATA5L1	PCM1	-0.525891	6.59858e-05	0.0250568	-1.26206	0.00158053	-3.06617
CERS2	CLTCL1	-0.811875	6.6042e-05	0.0150322	-0.567758	0.000244828	-2.2994
ICA1L	MLL4	-0.549695	6.61135e-05	0.0182557	0.236717	-0.00132682	-0.292739
ZNF202	CCDC73	-0.426506	6.61321e-05	0.0292882	0.0986383	0.0086448	-0.302006
RPL34	GPR98	-0.577335	6.6139e-05	0.0879556	-2.44146	-0.00204262	-5.39196
AAK1	MUC1	0.467366	6.61548e-05	0.0771446	-0.0545297	-0.00128929	1.07479
PRMT6	BCL11B_KDSR	-0.459127	6.61724e-05	0.0301351	-0.201144	-0.00313201	-0.950454
HOXB13	TRANK1	-0.662896	6.61874e-05	0.0146516	-0.180279	0.000817304	-1.28761
MSMO1	CNTRL	-0.492443	6.621e-05	0.0517299	0.163119	0.000601175	-0.319904
PJA1	PAX7	-0.324624	6.62191e-05	0.0600895	0.285905	-0.0052582	0.216568
ITM2A	MAFB	0.292571	6.63409e-05	0.0344368	0.329699	-0.00568446	1.46109
ZSCAN32	PTPRT_TMEM150C	-0.386801	6.63882e-05	0.0239242	0.0585245	0.000468235	-0.31818
RNF144B	PAX3	-0.545113	6.64582e-05	0.0237997	-0.00230725	-0.00566153	-0.742605
POLG	FAT3	-1.19113	6.65877e-05	0.0147106	-0.771664	0.00299577	-3.3929
BRD7	CSF3R	-0.458244	6.66673e-05	0.0209406	-0.0965786	0.000801528	-0.744374
ARFGEF2	GPR18	-0.530482	6.67198e-05	0.0863278	0.0421329	0.000728076	-0.619274
NOS1	AR	-0.317025	6.67389e-05	0.0585608	0.0445468	-0.00200678	-0.217717
KRTAP3-2	AMER1_FAM123B	-0.39563	6.67724e-05	0.0859785	-0.166262	0.00072136	-0.757845
PREX1	CSF3R	-0.579683	6.67835e-05	0.0139938	-0.292901	0.000801528	-1.34305
DEFB106B	SSX1	-0.676804	6.68121e-05	0.0145692	-0.128855	-0.000864671	-1.2201
PIM3	FAT4_RHOH	-0.551916	6.6843e-05	0.0327585	-0.311491	-0.00405159	-1.3349
G3BP1	CLTCL1	0.244145	6.68633e-05	0.0341191	-0.102763	0.000244828	0.566252
FGF17	PAX7	-0.535241	6.69904e-05	0.0345735	-0.00945987	-0.0052582	-0.736721
KLHDC2	DNAH10	-0.603518	6.69925e-05	0.0762819	0.037219	0.00188829	-0.763948
TMEM238	DNAH10	-0.737105	6.69957e-05	0.0197511	-0.170121	0.00188829	-1.40627
ZNHIT6	HYDIN_LOC652153	-1.20736	6.70969e-05	0.0239615	-1.28254	-0.00115489	-4.39382
UNC5A	SPTAN1	0.278497	6.71255e-05	0.0583721	0.15778	-0.000406416	1.12062
RGS13	DNAH10	-0.903346	6.71326e-05	0.0145803	0.0401841	0.00188829	-1.32325
FLAD1	TMPRSS2	-0.666054	6.71535e-05	0.0327087	-0.211609	-0.00196231	-1.35782
PAICS	HOXD13	0.974848	6.71675e-05	0.0183968	-1.61271	-0.0040789	-0.910023
CHCHD6	KANK1	-0.551013	6.71891e-05	0.0151594	0.255127	0.00277053	-0.252817
BCL11B	FH	-0.472093	6.72472e-05	0.0760239	0.188689	-0.00250618	-0.239243
CPNE5	IFNA10_IFNA14_IFNA16_IFNA17_IFNA21_IFNA4_IFNA7_IFNB1_IFNW1	-0.49747	6.72506e-05	0.83394	-0.175855	0.00633924	-0.957204
PAICS	PAX3	1.1446	6.72915e-05	0.171649	-1.61271	-0.00566153	-0.593178
CACTIN	DMRTA1	-0.884057	6.72975e-05	0.0328462	-0.748879	0.00911601	-2.75992
TNR	FH	-0.603235	6.73209e-05	0.0174148	-0.12448	-0.00250618	-1.07634
LTN1	COL6A6_MTTP	-0.323902	6.73824e-05	0.0210865	0.0382099	3.21687e-05	-0.238771
ZNF781	Q8NGM0_HUMAN	-0.341802	6.74736e-05	0.0780135	-0.204879	-0.000266669	-0.731047
TDRD7	RPL22	-0.204122	6.74877e-05	0.0612024	0.151869	-0.0025239	0.196221
ADCY8	HOXC11	-0.569423	6.75079e-05	0.201173	-0.0515438	-0.00415792	-0.878336
POLR2F	C20orf133	-0.688168	6.75249e-05	0.0211053	-1.06101	0.00177524	-2.99275
DGKA	TMPRSS2	0.400087	6.75406e-05	0.287711	-0.0324628	-0.00196231	0.988343
ELK1	UGT2B28	-1.06505	6.76141e-05	0.0146258	-0.0156836	0.00540242	-1.72654
TCF12	CNTRL	-0.788756	6.77274e-05	0.0146516	0.0825895	0.000601175	-1.02989
AMY1A	C9orf53	-0.48389	6.78373e-05	0.0240337	-0.360438	0.00159294	-1.28832
GRHL2	MUC1	-1.38041	6.79172e-05	0.0208059	-0.00269215	-0.00128929	-2.30882
STK40	SMAD4	-1.03057	6.79612e-05	0.0240337	-0.0329712	3.13393e-06	-1.70432
PDS5B	SMAD4	0.620949	6.80967e-05	0.0240337	-0.033075	3.13393e-06	1.40701
TRIM72	BCORL1	-0.855063	6.81069e-05	0.0184897	-0.0675298	0.00105468	-1.43679
AP1M1	FLT3	-0.242507	6.81945e-05	0.0305659	-0.0110768	0.000562064	-0.177279
MRPL11	MUC1	-0.601222	6.82209e-05	0.0782574	-0.830608	-0.00128929	-2.40063
PKD2L1	GPR18	0.358844	6.82468e-05	0.0344648	0.122469	0.000728076	1.20761
RBPMS	SMAD4	0.41695	6.8304e-05	0.0875195	-0.200536	3.13393e-06	0.707161
KIAA0513	PTPRT_TMEM150C	-0.403245	6.83604e-05	0.017589	0.0845698	0.000468235	-0.300091
GALNT2	FH	-0.522211	6.83728e-05	0.0240656	-0.0502776	-0.00250618	-0.783889
SCGB2B2	ALK_CDH11	-0.412531	6.84116e-05	0.0609608	0.0418932	-0.00384923	-0.406124
PROB1	RNF43	0.219745	6.84539e-05	0.131243	-0.142242	-0.00318991	0.439431
IFNGR1	FAM193A	-0.467694	6.8574e-05	0.0154119	0.150389	-0.00458883	-0.307039
CWC25	ATP1A1	-0.61416	6.86397e-05	0.0418047	-0.8497	-0.00565411	-2.4692
MYO7B	ATP1A1	-0.796629	6.86656e-05	0.01766	-0.0834022	-0.00565411	-1.36924
SYNE4	CLC_DLL3_DYRK1B_EID2_EID2B_LEUTX_LGALS13_LGALS14_LGALS16_PSMC4_TIMM50_ZNF546	-0.546827	6.88297e-05	0.0201298	-0.04828	-0.000105929	-0.821982
PI4K2B	WWOX	-0.376088	6.88426e-05	0.0202232	0.12618	-0.00261161	-0.176333
SF3B5	TMPRSS2	-0.464699	6.89785e-05	0.0201434	-2.11561	-0.00196231	-4.56568
FAM118B	TAF1L	-0.451426	6.8998e-05	0.0350124	0.0609702	-0.00422581	-0.444172
TMEM138	TCF7L2	-0.232551	6.91188e-05	0.037422	0.18077	-0.00248185	0.19719
SHISA6	HOXC11	-0.339069	6.91609e-05	0.0774703	0.139603	-0.00415792	-0.084213
MEN1	NUP214	-0.777164	6.91894e-05	0.0241233	-0.58217	0.00161232	-2.25858
CHML	KIT	-0.37479	6.92457e-05	0.0331804	-0.00152122	-0.000776342	-0.411024
RNF167	RTL1_SZT2	-0.497949	6.92962e-05	0.0241233	-0.00403901	-0.0012734	-0.648741
TMEM246	BCORL1	0.244631	6.93042e-05	0.0643499	0.108062	0.00105468	0.965897
PIK3R5	NRAS	-0.823128	6.93103e-05	0.0148139	-0.393507	0.00247468	-1.9881
ICA1L	GPR18	-0.549254	6.93397e-05	0.0176835	0.236717	0.000728076	-0.288037
PNMA6A	MYC	-0.343137	6.94035e-05	0.173962	-0.00500449	0.000116512	-0.35627
TK2	JAK1	-0.676813	6.94616e-05	0.0150322	-0.0468729	-0.00627108	-1.07584
NFATC2	FAM193A	0.289594	6.95325e-05	0.0788753	0.288616	-0.00458883	1.38015
NR2C2	STAG2	-0.915234	6.95447e-05	0.020189	-0.0651768	-0.000624627	-1.54889
ANO2	RPL22	-0.424015	6.97145e-05	0.0347091	-0.547092	-0.0025239	-1.53493
CERS2	FES	-0.86863	6.98118e-05	0.0148767	-0.567758	0.000841125	-2.4052
CARD9	MUC1	-0.35969	7.00095e-05	0.313305	-0.208611	-0.00128929	-0.773709
RAB12	SMARCA4	-0.493659	7.01536e-05	0.0177811	0.233216	-0.00210027	-0.195219
HIST1H2BC	BTK	-0.263817	7.02473e-05	0.0178018	-0.525616	0.000633607	-1.1867
SFXN2	KMT2C_MLL3	-0.430418	7.0356e-05	0.0204609	-0.0386321	-0.000232284	-0.584724
THRB	CCDC73	-0.335983	7.04552e-05	0.0618841	0.218691	0.0086448	0.0947259
ORMDL3	TMPRSS2	-0.472012	7.06036e-05	0.0604205	-0.078868	-0.00196231	-0.742153
VSIG1	HOXA13	-0.231102	7.07209e-05	0.118103	0.345345	-0.000258138	0.514175
FAM213A	KANK1	-0.717758	7.07638e-05	0.0156407	0.182554	0.00277053	-0.703702
TXK	KMT2C_MLL3	-0.318985	7.10423e-05	0.037828	-0.00901524	-0.000232284	-0.31898
SEZ6L	RPL22	-0.282577	7.11543e-05	0.843443	-0.0936143	-0.0025239	-0.414091
WDR59	MAFB	-0.645508	7.1194e-05	0.0350364	-0.634452	-0.00568446	-2.12278
ARHGEF25	SMARCA4	0.499763	7.12101e-05	0.0313498	-0.162389	-0.00210027	0.931092
NDUFA4L2	Q8NGM0_HUMAN	-0.34522	7.12134e-05	0.060437	0.0895844	-0.000266669	-0.182707
F2RL3	GPR98	0.323247	7.12444e-05	0.0797241	-0.0267333	-0.00204262	0.854218
PRMT2	TCF7L2	-0.440811	7.12451e-05	0.0335594	-0.282645	-0.00248185	-1.06827
USH1C	DST	-0.246172	7.13804e-05	0.221721	0.114449	-0.00365177	0.0443709
LILRB3	MDN1	-0.265776	7.13889e-05	0.0891894	0.086002	-0.00134299	-0.0418087
ZSCAN32	MDN1	-0.351013	7.1539e-05	0.0335596	0.0585245	-0.00134299	-0.254168
ZNF578	CSF3R	0.227847	7.16188e-05	0.0410175	-0.401039	0.000801528	-0.0253673
RHBDF2	HYDIN_LOC652153	-0.416337	7.16273e-05	0.0335596	-0.134187	-0.00115489	-0.739961
CDK20	TMPRSS2	-0.201143	7.1676e-05	0.162062	0.0191149	-0.00196231	-0.0472215
PSMG1	Q8NGM0_HUMAN	0.677132	7.17146e-05	0.0428277	-0.877696	-0.000266669	-0.0789517
STK11	RBFOX1	0.980513	7.17218e-05	0.0189509	-0.699109	0.00380537	0.836767
MOGAT1	FAM193A	-0.233413	7.17312e-05	0.0630715	0.0777136	-0.00458883	-0.00256717
TCEAL4	PIK3CA	-0.355294	7.18947e-05	0.0217063	0.297806	-0.00258621	0.18624
AHCY	MUC1	-0.968082	7.19258e-05	0.0352867	-1.44506	-0.00128929	-4.24945
IRX6	PLAG1	-0.50293	7.19493e-05	0.0336536	-0.418713	-0.00380535	-1.44416
S100A13	DNAH10	-0.671816	7.20398e-05	0.0336536	-0.0373088	0.00188829	-1.03304
RNF41	FH	-0.693566	7.20837e-05	0.0355247	-0.0623627	-0.00250618	-1.1295
WDR75	GPR98	0.52498	7.20947e-05	0.0151534	-1.8978	-0.00204262	-2.29086
GTF2H5	BCL2	-0.348241	7.21603e-05	0.0625032	0.066421	0.00256249	-0.22671
ZBED6	DNAH10	-0.735979	7.2176e-05	0.0151557	-0.143656	0.00188829	-1.35429
CSGALNACT2	PTPRT_TMEM150C	-0.252599	7.2299e-05	0.0215834	-0.0155997	0.000468235	-0.204991
TCF7	COL6A6_MTTP	-0.315718	7.23104e-05	0.134813	-0.0210404	3.21687e-05	-0.334982
RAB20	UGT2B17	-0.221311	7.2336e-05	0.0798359	0.13552	-0.000666845	0.136534
FNTA	PAX3	-0.743395	7.26057e-05	0.015445	-1.28871	-0.00566153	-3.5398
CAPRIN2	CALN1	-0.674403	7.26176e-05	0.0245811	-0.153197	-0.00149862	-1.26263
CARF	MDN1	0.365118	7.26693e-05	0.268939	-0.0624261	-0.00134299	0.867176
ACADS	CBFA2T3	-0.230291	7.27116e-05	0.176542	0.12419	-0.000182176	0.0991807
LDB3	ZNF18	0.397499	7.29391e-05	0.0628599	0.248292	-0.00282949	1.51079
RAB26	PTPN13	-0.468433	7.30005e-05	0.0567628	-0.303762	-0.00280249	-1.1607
MEF2D	LMO2	-0.340683	7.30166e-05	0.0218664	-0.102068	-6.81486e-05	-0.534865
COPA	JAKMIP1	0.639519	7.31016e-05	0.0181192	-2.00082	0.00610068	-2.25382
CCL23	HOXA13	-0.402952	7.31175e-05	0.0610741	0.44338	-0.000258138	0.375104
TSPYL4	CACNA1D	-0.459676	7.31808e-05	0.04316	0.0460069	0.000120083	-0.47972
BCAS2	USH2A	-0.576906	7.31825e-05	0.0246845	-1.61661	0.000879668	-3.83159
NPM1	DNAH7	-0.707738	7.32293e-05	0.0247342	-2.01939	-0.000525453	-4.83958
TRPC4	IFNE	-0.370851	7.32828e-05	0.0545819	0.0446092	0.00401217	-0.307671
BCAS2	CHD9	-0.65804	7.3322e-05	0.0266404	-1.61661	0.00243681	-3.98152
SVIL	BCORL1	-0.39278	7.36234e-05	0.0687864	0.142199	0.00105468	-0.170693
ARFGEF2	KMT2C_MLL3	-0.528903	7.36723e-05	0.120105	0.0421329	-0.000232284	-0.618108
BAHCC1	BCL11B_KDSR	-0.598292	7.36978e-05	0.0355676	-0.152789	-0.00313201	-1.12154
LIAS	COL6A6_MTTP	0.563666	7.37419e-05	0.186809	-0.954984	3.21687e-05	-0.437775
NUP50	MLL2	-0.540568	7.37685e-05	0.856894	-0.184346	-0.000852097	-1.06795
[truncated: 294,939+ more rows]
