# Supplementary material for: Toward an integrated map of genetic interactions in cancer cells
Source: Mol Syst Biol. 2018 Feb 21;14(2):e7656. doi: 10.15252/msb.20177656 (PMC5820685; doi:10.15252/msb.20177656)
Supplement: Supplementary file 5 — Dataset EV4 [file MSB-14-e7656-s005.xlsx]

## Sheet: Dataset EV4
Dataset EV 4. Screens analyzed
List of all screens analyzed in the paper
PubMed ID:	PubMed ID of the screen's original publication
Cell line:	Cell line the screen was performed in
Phenotype:	The phenotype that was measured. Different sequencing time points are considered as separate screens.
PubMed ID	Cell line	Phenotype
26472758	Jiyoye	viability
26472758	K562	viability
26472758	KBM7	viability
26472758	Raji	viability
26627737	DLD1	viability
26627737	GBMcells	viabilityafter13days
26627737	GBMcells	viabilityafter21days
26627737	HCT116	viabilityafter12days
26627737	HCT116	viabilityafter15days
26627737	HCT116	viabilityafter18days
26627737	HeLa	viabilityafter12days
26627737	HeLa	viabilityafter15days
26627737	HeLa	viabilityafter18days
26627737	RPE1	viabilityafter12days
26627737	RPE1	viabilityafter15days
26627737	RPE1	viabilityafter18days
27260156	A375	viability
27260156	A673	viability
27260156	CADOES1	viability
27260156	CAL120	viability
27260156	COLO741	viability
27260156	CORL105	viability
27260156	EW8	viability
27260156	EWS502	viability
27260156	G402	viability
27260156	HCC44	viability
27260156	HS294T	viability
27260156	HT29	viability
27260156	K562	viability
27260156	LNCAPCLONEFGC	viability
27260156	MEWO	viability
27260156	MHHES1	viability
27260156	NCIH1373	viability
27260156	NCIH2009	viability
27260156	PANC0327	viability
27260156	PANC0813	viability
27260156	PANC1	viability
27260156	PATU8902	viability
27260156	PATU8988T	viability
27260156	RDES	viability
27260156	SKES1	viability
27260156	SU8686	viability
27260156	T47D	viability
27260156	TC32	viability
27260156	TC71	viability
27260156	TOV112D	viability
27260157	DLD1	viability
27260157	HT1080	viability
27260157	MKN45	viability
27260157	RKO	viability
27260157	SF268	viability
27760321	HL60	viability
27760321	HT1080	viability
27760321	HT29	viabilityafter13days
27760321	HT29	viabilityafter16days
27760321	HT29	viabilityafter19days
27760321	HT29	viabilityafter22days
27760321	HT29	viabilityafter25days
27760321	MOLM13	viability
27760321	MV411	viability
27760321	OCIAML2	viability
27760321	OCIAML3	viability
27869803	ASPC1	viabilityafter36days
27869803	HPAFII	viabilityafter15days
27869803	HPAFII	viabilityafter27days
27869803	HPAFII	viabilityafter31days
27869803	HPAFII	viabilityafter35days
27869803	PATU8988S	viabilityafter31days
27869803	PATU8988S	viabilityafter35days
28162770	EOL1	viability
28162770	HEL	viability
28162770	MOLM13	viability
28162770	MONOMAC1	viability
28162770	MV411	viability
28162770	NB4	viability
28162770	OCIAML2	viability
28162770	OCIAML3	viability
28162770	OCIAML5	viability
28162770	P31FUJ	viability
28162770	PL21	viability
28162770	SKM1	viability
28162770	TF1	viability
28162770	THP1	viability
28700943	DLD1	viability
28700943	HCT116	viability
