# Supplementary material for: Toward an integrated map of genetic interactions in cancer cells
Source: Mol Syst Biol. 2018 Feb 21;14(2):e7656. doi: 10.15252/msb.20177656 (PMC5820685; doi:10.15252/msb.20177656)
Supplement: Supplementary file 6 — Dataset EV5 [file MSB-14-e7656-s006.xlsx]

## Sheet: siRNA reagents
Dataset EV 5. Reagents and constructs
siRNA reagents used for experiments shown in Figure 4 and Figure EV3
Target gene symbol	siRNA ID Ambion(s)/Dharmacon(MU)		Sequence ‑ sense strand
Ctrl/control	Silencer® Select Negative Control #1 and 2
CTNNB1	s438		CUGUUGGAUUGAUUCGAAAtt
UBC	s14559		GUGAAGACCCUGACUGGUAtt
UGP2	MU-007739-03-0002		TAATATATCTTCCGTGTTG
			GAGCTAGAATTATCTGTGA
			TCATGGAAGTCACAAATAA
			TCATTAAAGGGAACGGTTA
PRKCSH	MU-010618-00-0002		TGAAGAAGATCCTTATTGA
			GGTCAACGATGGTGTTTGT
			GGAGTTTGCTTACCTGTAC
			TCACCAATCATCACTTCTA
GANAB	MU-009499-01-0002		GAAGATCTCTATTCCTATG
			CATATCGCCTCTACAATTT
			GATAGAAGCAACTTTAAGA
			GGGCTAACATGTTCAGCTA

## Sheet: Wnt reporter experiments
Constructs used for the TCF4/Wnt-luciferase assay
Short name	Name	Source
TCF4/Wnt luciferase reporter	6xKD; pGL4.26 6xTcf-Firefly luciferase	K. Demir (Boutros lab - Demir) (Demir et al. 2013)
Renilla reporter	pAct-RL (Renilla luciferase)	D. Nickles (Boutros lab - Nickles) (Nickles et al. 2012)
Wnt3	pcDNA3 Wnt3	Addgene #35909 ‑ Najdi (Najdi et al. 2012)
β-catenin	pcDNA3 β-catenin	Boutros lab

## Sheet: Wnt secretion experiments
Constructs used in the Wnt secretion assay
Short name	Name	Source
TCF4/Wnt luciferase reporter	6xKD; pGL4.26 6xTcf-Firefly luciferase	K. Demir (Boutros lab - Demir) (Demir et al. 2013
Renilla reporter	pAct-RL (Renilla luciferase)	D. Nickles (Boutros lab - Nickles) (Nickles et al. 2012)
Wnt3	pcDNA3 Wnt3	Addgene #35909 ‑ Najdi (Najdi et al. 2012)
β-catenin	pcDNA3 β-catenin	Boutros lab
NLucWnt3	pcDNA3 NLucWnt3	Boutros lab
Wnt3NLuc	pcDNA3 Wnt3NLuc	Boutros lab
CMV firefly luciferase	pLenti CMV Firefly luciferase	Campeau et al. 2009
