# Supplementary material for: Toward an integrated map of genetic interactions in cancer cells
Source: Mol Syst Biol. 2018 Feb 21;14(2):e7656. doi: 10.15252/msb.20177656 (PMC5820685; doi:10.15252/msb.20177656)
Supplement: Supplementary file 8 — Source Data for Figure 5 [file MSB-14-e7656-s007.zip]

Archive with 2 entries (1 files):
- Source_Data_for_Figure_5/
- Source_Data_for_Figure_5/Source_Data_for_Figure_5.cys
